# Supplementary material for: Impact of physician’ and pharmacy staff supporting activities in usual care on patients’ statin adherence
Source: PLoS One. 2022 Feb 28;17(2):e0264555. doi: 10.1371/journal.pone.0264555 (PMC8884488; doi:10.1371/journal.pone.0264555)
Supplement: S1 Data — (XLSX) [file pone.0264555.s001.xlsx]

## Sheet: patienten
patientnummer	apotheeknummer	patientnummer_uniek	artsnummer	Type arts noodzaak gemiddelde	Type arts noodzaak >3	Type arts zorgen gemiddelde	Type arts zorgen >3	Type arts differentieel gemiddelde	mars1	mars2	mars3	mars4	mars5	mars1_score	mars2_score	mars3_score	mars4_score	mars5_score	mars_totaal	trouw/ontrouw	morisky1	morisky2	morisky3	morisky4	morisky5	morisky6	morisky7	morisky8	morisky1_score	morisky2_score	morisky3_score	morisky4_score	morisky5_score	morisky6_score	morisky7_score	morisky8_score	morisky_totaal	bmq1	bmq2	bmq3	bmq4	bmq5	bmq6	bmq7	bmq8	bmq9	bmq10	bmq11	bmq1_score
28	3	A3P28	A3D4	laag	hoog	hoog	hoog	laag	nooit_waar	nooit_waar	nooit_waar	nooit_waar	nooit_waar	5	5	5	5	5	25		nee	nee	nee	nee	ja	nee	nee	nooit	0									helemaal_mee_eens	mee_eens	mee_eens	helemaal_mee_eens	helemaal_mee_eens	mee_eens	helemaal_mee_eens	niet_mee_eens	mee_eens	mee_eens	niet_mee_eens	5
38	3	A3P38	A3D7	hoog	hoog	laag	laag	hoog	soms_waar	nooit_waar	nooit_waar	nooit_waar	nooit_waar	3	5	5	5	5	23		ja	nee	nee	nee	ja	nee	nee	soms										mee_eens		geen_duidelijke_mening	geen_duidelijke_mening	geen_duidelijke_mening	niet_mee_eens	geen_duidelijke_mening	geen_duidelijke_mening	geen_duidelijke_mening	niet_mee_eens	niet_mee_eens	4
33	3	A3P33	A3D3	hoog	hoog	hoog	hoog	hoog	nooit_waar	nooit_waar	nooit_waar	nooit_waar	nooit_waar	5	5	5	5	5	25		nee	ja	nee	nee	ja	nee	nee	zelden										geen_duidelijke_mening	niet_mee_eens	geen_duidelijke_mening	helemaal_mee_eens	geen_duidelijke_mening	niet_mee_eens	geen_duidelijke_mening	helemaal_niet_mee_eens	helemaal_niet_mee_eens	geen_duidelijke_mening	helemaal_mee_eens	3
35	3	A3P35	A3D7	hoog	hoog	laag	laag	hoog	nooit_waar	nooit_waar	nooit_waar	nooit_waar	nooit_waar	5	5	5	5	5	25		nee	nee	nee	nee	ja	nee	nee	nooit										mee_eens	helemaal_niet_mee_eens	geen_duidelijke_mening	niet_mee_eens	geen_duidelijke_mening	niet_mee_eens	mee_eens	helemaal_niet_mee_eens	helemaal_niet_mee_eens	mee_eens	niet_mee_eens	4
57	3	A3P57	A3D4	laag	hoog	hoog	hoog	laag	zelden_waar	nooit_waar	nooit_waar	nooit_waar	nooit_waar	4	5	5	5	5	24		nee	nee	nee	nee	ja	nee	nee	zelden										mee_eens	niet_mee_eens	geen_duidelijke_mening	niet_mee_eens	geen_duidelijke_mening	mee_eens	mee_eens	niet_mee_eens	geen_duidelijke_mening	mee_eens	niet_mee_eens	4
56	3	A3P56	A3D7	hoog	hoog	laag	laag	hoog	zelden_waar	nooit_waar	nooit_waar	nooit_waar	nooit_waar	4	5	5	5	5	24		ja	nee	nee	ja	nee	nee	nee	zelden										mee_eens	niet_mee_eens	geen_duidelijke_mening	geen_duidelijke_mening	geen_duidelijke_mening	niet_mee_eens	mee_eens	niet_mee_eens	geen_duidelijke_mening	geen_duidelijke_mening	mee_eens	4
58	3	A3P58	A3D7	hoog	hoog	laag	laag	hoog	soms_waar	nooit_waar	nooit_waar	nooit_waar	nooit_waar	3	5	5	5	5	23		ja	ja	nee	nee	ja	nee	nee	soms										mee_eens	niet_mee_eens	geen_duidelijke_mening	geen_duidelijke_mening	geen_duidelijke_mening	niet_mee_eens	geen_duidelijke_mening	niet_mee_eens	geen_duidelijke_mening	mee_eens	niet_mee_eens	4
24	3	A3P24	A3D4	laag	hoog	hoog	hoog	laag	nooit_waar	nooit_waar	nooit_waar	nooit_waar	nooit_waar	5	5	5	5	5	25		nee	nee	nee	ja	nee	nee	nee	nooit										geen_duidelijke_mening	mee_eens	geen_duidelijke_mening	mee_eens	mee_eens	mee_eens	geen_duidelijke_mening	niet_mee_eens	mee_eens	geen_duidelijke_mening	geen_duidelijke_mening	3
18	3	A3P18	A3D7	hoog	hoog	laag	laag	hoog	zelden_waar	nooit_waar	zelden_waar	zelden_waar	nooit_waar	4	5	4	4	5	22		ja	ja	nee	nee	ja	nee	nee	zelden										niet_mee_eens	niet_mee_eens	helemaal_niet_mee_eens	niet_mee_eens	niet_mee_eens	niet_mee_eens	geen_duidelijke_mening	niet_mee_eens	mee_eens	geen_duidelijke_mening	helemaal_niet_mee_eens	2
17	3	A3P17	A3D3	hoog	hoog	hoog	hoog	hoog	nooit_waar	nooit_waar	nooit_waar	nooit_waar	nooit_waar	5	5	5	5	5	25		nee	nee	nee	nee	ja	nee	nee	nooit										helemaal_mee_eens	helemaal_niet_mee_eens	helemaal_mee_eens	helemaal_niet_mee_eens	geen_duidelijke_mening	helemaal_niet_mee_eens	mee_eens	helemaal_niet_mee_eens	helemaal_niet_mee_eens	helemaal_mee_eens	helemaal_niet_mee_eens	5
1	3	A3P1	A3D3	hoog	hoog	hoog	hoog	hoog	nooit_waar	nooit_waar	nooit_waar	nooit_waar	nooit_waar	5	5	5	5	5	25		nee	nee	nee	nee	ja	nee	nee	nooit										mee_eens	niet_mee_eens	geen_duidelijke_mening	niet_mee_eens	niet_mee_eens	niet_mee_eens	mee_eens	niet_mee_eens	niet_mee_eens	mee_eens	niet_mee_eens	4
21	3	A3P21	A3D7	hoog	hoog	laag	laag	hoog	nooit_waar	nooit_waar	altijd_waar	nooit_waar	nooit_waar	5	5	1	5	5	21		nee	ja	ja	nee	nee		nee	nooit										geen_duidelijke_mening	mee_eens	geen_duidelijke_mening	mee_eens	niet_mee_eens	geen_duidelijke_mening	geen_duidelijke_mening	niet_mee_eens	geen_duidelijke_mening	geen_duidelijke_mening	mee_eens	3
9	3	A3P9	A3D7	hoog	hoog	laag	laag	hoog	nooit_waar	nooit_waar	nooit_waar	nooit_waar	nooit_waar	5	5	5	5	5	25		nee	nee	nee	nee	ja	nee	nee	nooit										helemaal_mee_eens	helemaal_niet_mee_eens	niet_mee_eens	geen_duidelijke_mening	niet_mee_eens	niet_mee_eens	geen_duidelijke_mening	niet_mee_eens	niet_mee_eens	mee_eens	helemaal_niet_mee_eens	5
13	3	A3P13	A3D7	hoog	hoog	laag	laag	hoog	zelden_waar	nooit_waar	nooit_waar	nooit_waar	nooit_waar	4	5	5	5	5	24		ja	nee	nee	nee	ja	nee	nee	zelden										niet_mee_eens	niet_mee_eens	niet_mee_eens	geen_duidelijke_mening	niet_mee_eens	niet_mee_eens	geen_duidelijke_mening	niet_mee_eens	niet_mee_eens	mee_eens	niet_mee_eens	2
15	3	A3P15	A3D3	hoog	hoog	hoog	hoog	hoog	soms_waar	nooit_waar	nooit_waar	nooit_waar	nooit_waar	3	5	5	5	5	23		ja	ja	nee	nee	nee	nee	nee	soms										mee_eens	geen_duidelijke_mening	geen_duidelijke_mening	mee_eens	niet_mee_eens	geen_duidelijke_mening	mee_eens	niet_mee_eens	mee_eens	mee_eens	niet_mee_eens	4
6	3	A3P6	A3D7	hoog	hoog	laag	laag	hoog	zelden_waar	nooit_waar	nooit_waar	nooit_waar	nooit_waar	4	5	5	5	5	24		nee	nee	nee	nee	ja	nee	nee	nooit										niet_mee_eens	niet_mee_eens	helemaal_niet_mee_eens	niet_mee_eens	helemaal_niet_mee_eens	niet_mee_eens	geen_duidelijke_mening	helemaal_niet_mee_eens	helemaal_niet_mee_eens	geen_duidelijke_mening	helemaal_niet_mee_eens	2
53	3	A3P53	A3D7	hoog	hoog	laag	laag	hoog	zelden_waar	nooit_waar	nooit_waar	nooit_waar	nooit_waar	4	5	5	5	5	24		nee	nee	nee	nee	ja	nee	nee	zelden										niet_mee_eens	niet_mee_eens	niet_mee_eens	helemaal_mee_eens	niet_mee_eens	helemaal_mee_eens	geen_duidelijke_mening	niet_mee_eens	mee_eens	mee_eens	mee_eens	2
23	3	A3P23	A3D3	hoog	hoog	hoog	hoog	hoog	nooit_waar	nooit_waar	nooit_waar	nooit_waar	nooit_waar	5	5	5	5	5	25		nee	nee	nee	nee	ja		nee	nooit										geen_duidelijke_mening	niet_mee_eens	niet_mee_eens	niet_mee_eens	niet_mee_eens	niet_mee_eens	geen_duidelijke_mening	niet_mee_eens	niet_mee_eens	geen_duidelijke_mening	niet_mee_eens	3
8	3	A3P8	A3D4	laag	hoog	hoog	hoog	laag	nooit_waar	nooit_waar	nooit_waar	nooit_waar	nooit_waar	5	5	5	5	5	25		nee	nee	nee	nee	ja	nee	nee	nooit										helemaal_mee_eens	helemaal_niet_mee_eens	helemaal_mee_eens	helemaal_niet_mee_eens	helemaal_mee_eens	helemaal_mee_eens	helemaal_mee_eens	helemaal_niet_mee_eens	helemaal_niet_mee_eens	helemaal_mee_eens	helemaal_niet_mee_eens	5
25	3	A3P25	A3D4	laag	hoog	hoog	hoog	laag	nooit_waar	nooit_waar	nooit_waar	nooit_waar	nooit_waar	5	5	5	5	5	25		nee	nee	nee	nee	ja	nee	nee	nooit										mee_eens	geen_duidelijke_mening	mee_eens	mee_eens	geen_duidelijke_mening	niet_mee_eens	mee_eens	geen_duidelijke_mening	mee_eens	mee_eens	mee_eens	4
27	3	A3P27	A3D7	hoog	hoog	laag	laag	hoog	nooit_waar	nooit_waar	nooit_waar	nooit_waar	nooit_waar	5	5	5	5	5	25		nee	nee	nee	nee	ja	nee	nee	nooit										niet_mee_eens	helemaal_niet_mee_eens	helemaal_niet_mee_eens	helemaal_niet_mee_eens	helemaal_niet_mee_eens	helemaal_mee_eens	niet_mee_eens	helemaal_niet_mee_eens	helemaal_niet_mee_eens	helemaal_niet_mee_eens	helemaal_niet_mee_eens	2
20	3	A3P20	A3D4	laag	hoog	hoog	hoog	laag	nooit_waar	nooit_waar	nooit_waar	nooit_waar	nooit_waar	5	5	5	5	5	25		nee	nee	nee	nee	ja	nee	nee	nooit										niet_mee_eens	geen_duidelijke_mening	niet_mee_eens	mee_eens	niet_mee_eens	niet_mee_eens	niet_mee_eens	niet_mee_eens	niet_mee_eens	mee_eens	niet_mee_eens	2
3	3	A3P3	A3D8	laag	hoog	laag	laag	laag	nooit_waar	nooit_waar	nooit_waar	nooit_waar	nooit_waar	5	5	5	5	5	25		nee	nee	nee	nee	ja	nee	nee	zelden										mee_eens	niet_mee_eens	mee_eens	mee_eens	mee_eens	niet_mee_eens	mee_eens	niet_mee_eens	niet_mee_eens	mee_eens	niet_mee_eens	4
45	3	A3P45	A3D8	laag	hoog	laag	laag	laag	zelden_waar	nooit_waar	nooit_waar	nooit_waar	nooit_waar	4	5	5	5	5	24		ja	nee	nee	nee	ja	nee	nee	zelden										geen_duidelijke_mening	niet_mee_eens	geen_duidelijke_mening	niet_mee_eens	helemaal_niet_mee_eens	mee_eens	geen_duidelijke_mening	helemaal_niet_mee_eens	geen_duidelijke_mening	geen_duidelijke_mening	helemaal_niet_mee_eens	3
41	3	A3P41	A3D3	hoog	hoog	hoog	hoog	hoog	zelden_waar	nooit_waar	nooit_waar	nooit_waar	zelden_waar	4	5	5	5	4	23		nee	nee	ja	ja	ja	ja	ja	zelden										mee_eens	helemaal_mee_eens	mee_eens	helemaal_mee_eens	geen_duidelijke_mening	helemaal_mee_eens	mee_eens	helemaal_mee_eens	mee_eens	geen_duidelijke_mening	helemaal_mee_eens	4
10	3	A3P10	A3D4	laag	hoog	hoog	hoog	laag	zelden_waar	nooit_waar	nooit_waar	nooit_waar	nooit_waar	4	5	5	5	5	24		nee	nee	nee	nee	ja	nee	nee	zelden										mee_eens	mee_eens	geen_duidelijke_mening	mee_eens	geen_duidelijke_mening	niet_mee_eens	mee_eens	geen_duidelijke_mening	mee_eens	mee_eens	helemaal_mee_eens	4
7	3	A3P7	A3D3	hoog	hoog	hoog	hoog	hoog	nooit_waar	nooit_waar	nooit_waar	nooit_waar	nooit_waar	5	5	5	5	5	25		nee	nee	nee	nee	ja	nee	nee	zelden										mee_eens	geen_duidelijke_mening	niet_mee_eens	geen_duidelijke_mening	geen_duidelijke_mening	niet_mee_eens	mee_eens	helemaal_niet_mee_eens	helemaal_niet_mee_eens	mee_eens	helemaal_niet_mee_eens	4
59	3	A3P59	A3D3	hoog	hoog	hoog	hoog	hoog	nooit_waar	nooit_waar	nooit_waar	nooit_waar	nooit_waar	5	5	5	5	5	25		nee	nee	nee	nee	ja	nee	nee	nooit										mee_eens	mee_eens	helemaal_mee_eens	mee_eens	mee_eens	niet_mee_eens	mee_eens	niet_mee_eens	niet_mee_eens	helemaal_mee_eens	niet_mee_eens	4
54	3	A3P54	A3D3	hoog	hoog	hoog	hoog	hoog	nooit_waar	nooit_waar	nooit_waar	nooit_waar	nooit_waar	5	5	5	5	5	25		nee	nee	nee	nee	ja	nee	nee	nooit										mee_eens	mee_eens	mee_eens	mee_eens	mee_eens	niet_mee_eens	helemaal_niet_mee_eens	niet_mee_eens	niet_mee_eens	mee_eens	helemaal_niet_mee_eens	4
63	3	A3P63	A3D4	laag	hoog	hoog	hoog	laag	zelden_waar	nooit_waar	nooit_waar	nooit_waar	nooit_waar	4	5	5	5	5	24		nee	nee	nee	nee	ja	nee	nee	zelden										geen_duidelijke_mening	niet_mee_eens	niet_mee_eens	mee_eens	niet_mee_eens	mee_eens	geen_duidelijke_mening	niet_mee_eens	geen_duidelijke_mening	mee_eens	niet_mee_eens	3
65	3	A3P65	A3D4	laag	hoog	hoog	hoog	laag	nooit_waar	nooit_waar	nooit_waar	nooit_waar	nooit_waar	5	5	5	5	5	25		nee	nee	nee	nee	ja	nee	nee	nooit										mee_eens	geen_duidelijke_mening	niet_mee_eens	mee_eens	helemaal_niet_mee_eens	niet_mee_eens	mee_eens	helemaal_niet_mee_eens	geen_duidelijke_mening	geen_duidelijke_mening	niet_mee_eens	4
80	3	A3P80	A3D7	hoog	hoog	laag	laag	hoog														nee	nee	nee	ja	nee	nee	nooit										mee_eens	geen_duidelijke_mening	geen_duidelijke_mening	geen_duidelijke_mening	geen_duidelijke_mening	niet_mee_eens	geen_duidelijke_mening	niet_mee_eens	geen_duidelijke_mening	mee_eens	helemaal_mee_eens	4
83	3	A3P83	A3D7	hoog	hoog	laag	laag	hoog																																									0
81	3	A3P81	A3D7	hoog	hoog	laag	laag	hoog	zelden_waar	nooit_waar	nooit_waar	nooit_waar	nooit_waar	4	5	5	5	5	24		nee	nee	nee	nee	ja	nee	nee	zelden										niet_mee_eens	niet_mee_eens	helemaal_niet_mee_eens	mee_eens	niet_mee_eens	niet_mee_eens	niet_mee_eens	niet_mee_eens	niet_mee_eens	niet_mee_eens	niet_mee_eens	2
26	3	A3P26	A3D7	hoog	hoog	laag	laag	hoog	nooit_waar	nooit_waar	nooit_waar	nooit_waar	nooit_waar	5	5	5	5	5	25		nee	nee	nee	nee	ja	nee	nee	nooit										mee_eens	geen_duidelijke_mening	geen_duidelijke_mening	mee_eens	geen_duidelijke_mening	mee_eens	geen_duidelijke_mening	niet_mee_eens	mee_eens	geen_duidelijke_mening	niet_mee_eens	4
29	3	A3P29	A3D7	hoog	hoog	laag	laag	hoog	zelden_waar	nooit_waar	nooit_waar	nooit_waar	nooit_waar	4	5	5	5	5	24		nee	nee	nee	nee	ja	nee	nee	zelden										geen_duidelijke_mening	geen_duidelijke_mening	geen_duidelijke_mening	mee_eens	niet_mee_eens	mee_eens	mee_eens	niet_mee_eens	mee_eens	mee_eens	geen_duidelijke_mening	3
61	3	A3P61	A3D4	laag	hoog	hoog	hoog	laag	nooit_waar	zelden_waar	nooit_waar	nooit_waar	zelden_waar	5	4	5	5	4	23		nee	nee	ja	nee	ja	nee	nee	nooit										niet_mee_eens	helemaal_mee_eens	geen_duidelijke_mening	helemaal_mee_eens	geen_duidelijke_mening	helemaal_mee_eens	niet_mee_eens	helemaal_niet_mee_eens	geen_duidelijke_mening	geen_duidelijke_mening	niet_mee_eens	2
76	3	A3P76	A3D7	hoog	hoog	laag	laag	hoog	nooit_waar	nooit_waar	nooit_waar	nooit_waar	nooit_waar	5	5	5	5	5	25		nee	nee	nee	nee	ja	nee	nee	nooit										niet_mee_eens	niet_mee_eens	helemaal_niet_mee_eens	niet_mee_eens	helemaal_niet_mee_eens	helemaal_niet_mee_eens	mee_eens	helemaal_niet_mee_eens	niet_mee_eens	mee_eens	niet_mee_eens	2
69	3	A3P69	A3D3	hoog	hoog	hoog	hoog	hoog	soms_waar	nooit_waar	nooit_waar	nooit_waar	nooit_waar	3	5	5	5	5	23		ja	ja	nee	nee	ja	nee	nee	zelden										geen_duidelijke_mening	niet_mee_eens	geen_duidelijke_mening	niet_mee_eens	geen_duidelijke_mening	niet_mee_eens	mee_eens	geen_duidelijke_mening	niet_mee_eens	mee_eens	niet_mee_eens	3
2	3	A3P2	A3D7	hoog	hoog	laag	laag	hoog	soms_waar	nooit_waar	nooit_waar	nooit_waar	nooit_waar	3	5	5	5	5	23		ja	ja	nee	nee	ja	nee	nee	soms										mee_eens	helemaal_niet_mee_eens	helemaal_niet_mee_eens	helemaal_niet_mee_eens	helemaal_niet_mee_eens	helemaal_niet_mee_eens	mee_eens	helemaal_niet_mee_eens	helemaal_niet_mee_eens	helemaal_niet_mee_eens	helemaal_niet_mee_eens	4
74	3	A3P74	A3D3	hoog	hoog	hoog	hoog	hoog	zelden_waar	nooit_waar	nooit_waar	nooit_waar	nooit_waar	4	5	5	5	5	24		ja	ja	nee	nee	ja	nee	nee	zelden										geen_duidelijke_mening	niet_mee_eens	niet_mee_eens	niet_mee_eens	helemaal_niet_mee_eens	niet_mee_eens	geen_duidelijke_mening	niet_mee_eens	niet_mee_eens	mee_eens	niet_mee_eens	3
64	3	A3P64	A3D4	laag	hoog	hoog	hoog	laag	nooit_waar	nooit_waar	nooit_waar	nooit_waar	nooit_waar	5	5	5	5	5	25		nee	nee	nee	nee	ja	nee	nee	nooit										niet_mee_eens	geen_duidelijke_mening	helemaal_niet_mee_eens	mee_eens	helemaal_niet_mee_eens		mee_eens	helemaal_niet_mee_eens	geen_duidelijke_mening	geen_duidelijke_mening	helemaal_niet_mee_eens	2
11	3	A3P11	A3D3	hoog	hoog	hoog	hoog	hoog	nooit_waar	nooit_waar	nooit_waar	nooit_waar	nooit_waar	5	5	5	5	5	25		nee	nee	nee	nee	ja	nee	nee	nooit										geen_duidelijke_mening	geen_duidelijke_mening	geen_duidelijke_mening	geen_duidelijke_mening	geen_duidelijke_mening	mee_eens						3
4	3	A3P4	A3D7	hoog	hoog	laag	laag	hoog	nooit_waar	nooit_waar	nooit_waar	nooit_waar	nooit_waar	5	5	5	5	5	25		nee	nee	nee	nee	ja	nee	nee	nooit										mee_eens	mee_eens	geen_duidelijke_mening	geen_duidelijke_mening	geen_duidelijke_mening	niet_mee_eens	geen_duidelijke_mening	geen_duidelijke_mening	mee_eens	geen_duidelijke_mening	mee_eens	4
31	3	A3P31	A3D3	hoog	hoog	hoog	hoog	hoog	nooit_waar	nooit_waar	nooit_waar	nooit_waar	nooit_waar	5	5	5	5	5	25		nee	nee	nee	nee	ja	nee	nee	nooit										helemaal_mee_eens	niet_mee_eens	mee_eens	helemaal_mee_eens	niet_mee_eens	niet_mee_eens	helemaal_mee_eens	niet_mee_eens	helemaal_niet_mee_eens	geen_duidelijke_mening	niet_mee_eens	5
77	3	A3P77	A3D7	hoog	hoog	laag	laag	hoog	nooit_waar	nooit_waar	nooit_waar	nooit_waar	nooit_waar	5	5	5	5	5	25		nee	nee	nee	nee	ja	nee	nee	nooit										geen_duidelijke_mening	niet_mee_eens	geen_duidelijke_mening	niet_mee_eens	geen_duidelijke_mening	niet_mee_eens	geen_duidelijke_mening	niet_mee_eens	niet_mee_eens	geen_duidelijke_mening	niet_mee_eens	3
1	8	A8P1	A8D1	hoog	hoog	laag	laag	hoog	nooit_waar	nooit_waar	nooit_waar	nooit_waar	nooit_waar	5	5	5	5	5	25		nee	nee	nee	nee	ja	nee	nee	nooit										mee_eens	geen_duidelijke_mening	helemaal_mee_eens	niet_mee_eens	helemaal_mee_eens	niet_mee_eens	mee_eens	helemaal_niet_mee_eens	geen_duidelijke_mening	mee_eens	helemaal_niet_mee_eens	4
2	8	A8P2	A8D5	laag	hoog	hoog	hoog	laag	zelden_waar	nooit_waar	altijd_waar	altijd_waar	nooit_waar	4	5	1	1	5	16		nee	nee	nee	ja	ja	nee	nee	zelden										geen_duidelijke_mening	niet_mee_eens	niet_mee_eens	niet_mee_eens	geen_duidelijke_mening	niet_mee_eens	geen_duidelijke_mening	niet_mee_eens	niet_mee_eens	geen_duidelijke_mening	niet_mee_eens	3
3	8	A8P3	A8D3	laag	hoog	laag	laag	hoog	soms_waar	nooit_waar	nooit_waar	nooit_waar	nooit_waar	3	5	5	5	5	23		ja	ja	nee	nee	ja	nee	nee	soms										helemaal_mee_eens	geen_duidelijke_mening	mee_eens	mee_eens	mee_eens	geen_duidelijke_mening	mee_eens	mee_eens	mee_eens	geen_duidelijke_mening	geen_duidelijke_mening	5
4	8	A8P4	A8D2	laag	hoog	hoog	hoog	laag	nooit_waar	nooit_waar	nooit_waar	nooit_waar	nooit_waar	5	5	5	5	5	25		nee	nee	nee	nee	ja	nee	nee	nooit										geen_duidelijke_mening	geen_duidelijke_mening	mee_eens	mee_eens	geen_duidelijke_mening	mee_eens	mee_eens	mee_eens	helemaal_mee_eens	geen_duidelijke_mening	niet_mee_eens	3
5	8	A8P5	A8D3	laag	hoog	laag	laag	hoog	soms_waar	nooit_waar	nooit_waar	nooit_waar	nooit_waar	3	5	5	5	5	23		ja	nee	nee	nee	ja	nee	nee	soms										helemaal_mee_eens	mee_eens	helemaal_mee_eens	mee_eens	helemaal_mee_eens	geen_duidelijke_mening	helemaal_mee_eens	niet_mee_eens	niet_mee_eens	geen_duidelijke_mening	niet_mee_eens	5
6	8	A8P6	A8D2	laag	hoog	hoog	hoog	laag	soms_waar	zelden_waar	altijd_waar	nooit_waar	zelden_waar	3	4	1	5	4	17		nee	ja	ja	nee	nee	nee	ja	altijd										helemaal_niet_mee_eens	helemaal_niet_mee_eens	geen_duidelijke_mening	helemaal_niet_mee_eens	geen_duidelijke_mening	geen_duidelijke_mening	niet_mee_eens	geen_duidelijke_mening	helemaal_niet_mee_eens	helemaal_niet_mee_eens	helemaal_niet_mee_eens	1
7	8	A8P7	A8D5	laag	hoog	hoog	hoog	laag	nooit_waar	soms_waar	nooit_waar	nooit_waar	nooit_waar	5	3	5	5	5	23		nee	nee	nee	nee	nee	nee	nee	nooit										niet_mee_eens	niet_mee_eens	niet_mee_eens	niet_mee_eens	niet_mee_eens	niet_mee_eens	mee_eens	niet_mee_eens	niet_mee_eens	geen_duidelijke_mening	niet_mee_eens	2
8	8	A8P8	A8D2	laag	hoog	hoog	hoog	laag	nooit_waar	soms_waar	soms_waar	soms_waar	nooit_waar	5	3	3	3	5	19		nee	nee	nee	nee	ja	nee	nee	nooit										mee_eens	niet_mee_eens	niet_mee_eens	niet_mee_eens	helemaal_niet_mee_eens	niet_mee_eens	mee_eens	helemaal_niet_mee_eens	helemaal_niet_mee_eens	mee_eens	geen_duidelijke_mening	4
9	8	A8P9	A8D3	laag	hoog	laag	laag	hoog	nooit_waar	nooit_waar	nooit_waar	zelden_waar	nooit_waar	5	5	5	4	5	24		nee	nee	nee	nee	ja	nee	nee	zelden										helemaal_niet_mee_eens	helemaal_niet_mee_eens	helemaal_niet_mee_eens	niet_mee_eens	helemaal_niet_mee_eens	helemaal_mee_eens	niet_mee_eens	niet_mee_eens	geen_duidelijke_mening	niet_mee_eens	geen_duidelijke_mening	1
10	8	A8P10	A8D1	hoog	hoog	laag	laag	hoog	zelden_waar	nooit_waar	nooit_waar	nooit_waar	nooit_waar	4	5	5	5	5	24		nee	nee	nee	nee	ja	nee	nee	nooit										geen_duidelijke_mening	helemaal_niet_mee_eens	geen_duidelijke_mening	helemaal_niet_mee_eens	geen_duidelijke_mening	helemaal_niet_mee_eens	geen_duidelijke_mening	helemaal_niet_mee_eens	helemaal_niet_mee_eens	geen_duidelijke_mening	helemaal_niet_mee_eens	3
11	8	A8P11	A8D1	hoog	hoog	laag	laag	hoog	zelden_waar	nooit_waar	nooit_waar	nooit_waar	nooit_waar	4	5	5	5	5	24		ja	nee	nee	nee	nee	nee	nee	zelden										helemaal_mee_eens	helemaal_niet_mee_eens	mee_eens	geen_duidelijke_mening	geen_duidelijke_mening	niet_mee_eens	helemaal_mee_eens	niet_mee_eens	niet_mee_eens	helemaal_mee_eens	niet_mee_eens	5
12	8	A8P12	A8D2	laag	hoog	hoog	hoog	laag	nooit_waar	nooit_waar	nooit_waar	nooit_waar	nooit_waar	5	5	5	5	5	25		nee	nee	nee	nee	ja	nee	nee	nooit										niet_mee_eens	geen_duidelijke_mening	niet_mee_eens	mee_eens	helemaal_niet_mee_eens	niet_mee_eens	mee_eens	helemaal_niet_mee_eens	helemaal_niet_mee_eens	mee_eens	helemaal_niet_mee_eens	2
13	8	A8P13	A8D2	laag	hoog	hoog	hoog	laag	nooit_waar	nooit_waar	nooit_waar	zelden_waar	nooit_waar	5	5	5	4	5	24		nee	nee	nee	nee	ja	nee	ja	zelden										mee_eens	niet_mee_eens	mee_eens	mee_eens	geen_duidelijke_mening	helemaal_niet_mee_eens	mee_eens	niet_mee_eens	geen_duidelijke_mening	geen_duidelijke_mening	mee_eens	4
14	8	A8P14	A8D2	laag	hoog	hoog	hoog	laag	nooit_waar	nooit_waar	nooit_waar	nooit_waar	nooit_waar	5	5	5	5	5	25		nee	nee	nee	nee	ja	nee	nee	nooit										mee_eens	niet_mee_eens	mee_eens	mee_eens	mee_eens	niet_mee_eens	mee_eens	niet_mee_eens	mee_eens	mee_eens	niet_mee_eens	4
15	8	A8P15	A8D2	laag	hoog	hoog	hoog	laag	nooit_waar	nooit_waar	nooit_waar	nooit_waar	nooit_waar	5	5	5	5	5	25		nee	nee	nee	nee	ja	nee	nee	nooit										helemaal_niet_mee_eens	helemaal_niet_mee_eens	helemaal_niet_mee_eens	helemaal_niet_mee_eens	geen_duidelijke_mening	helemaal_niet_mee_eens	niet_mee_eens	helemaal_niet_mee_eens	helemaal_niet_mee_eens	helemaal_niet_mee_eens	helemaal_niet_mee_eens	1
16	8	A8P16	A8D2	laag	hoog	hoog	hoog	laag	zelden_waar	nooit_waar	nooit_waar	nooit_waar	nooit_waar	4	5	5	5	5	24		ja	ja	nee	nee	ja	nee	ja	zelden										niet_mee_eens	geen_duidelijke_mening	niet_mee_eens	mee_eens	niet_mee_eens	niet_mee_eens	geen_duidelijke_mening	helemaal_niet_mee_eens	geen_duidelijke_mening	mee_eens	helemaal_niet_mee_eens	2
17	8	A8P17	A8D1	hoog	hoog	laag	laag	hoog	zelden_waar	nooit_waar	nooit_waar	nooit_waar	nooit_waar	4	5	5	5	5	24		nee	nee	nee	nee	ja	nee	nee	zelden										geen_duidelijke_mening	mee_eens	geen_duidelijke_mening	mee_eens	geen_duidelijke_mening	niet_mee_eens	mee_eens	niet_mee_eens	niet_mee_eens	geen_duidelijke_mening	geen_duidelijke_mening	3
18	8	A8P18	A8D5	laag	hoog	hoog	hoog	laag	nooit_waar	nooit_waar	nooit_waar	nooit_waar	nooit_waar	5	5	5	5	5	25		nee	nee	nee	nee	ja	nee	ja	zelden										mee_eens	helemaal_niet_mee_eens	mee_eens	helemaal_niet_mee_eens	mee_eens	niet_mee_eens	mee_eens	helemaal_niet_mee_eens	mee_eens	helemaal_mee_eens	geen_duidelijke_mening	4
19	8	A8P19	A8D2	laag	hoog	hoog	hoog	laag	nooit_waar	nooit_waar	nooit_waar	nooit_waar	nooit_waar	5	5	5	5	5	25		nee	nee	nee	nee	ja	nee	nee	nooit										mee_eens	helemaal_niet_mee_eens	niet_mee_eens	niet_mee_eens	geen_duidelijke_mening	helemaal_niet_mee_eens	geen_duidelijke_mening	helemaal_mee_eens	niet_mee_eens	geen_duidelijke_mening	helemaal_niet_mee_eens	4
20	8	A8P20	A8D2	laag	hoog	hoog	hoog	laag	nooit_waar	nooit_waar	nooit_waar	nooit_waar	nooit_waar	5	5	5	5	5	25		nee	nee	nee	nee	ja	nee	nee	nooit										geen_duidelijke_mening	mee_eens	helemaal_niet_mee_eens	helemaal_mee_eens	helemaal_niet_mee_eens	mee_eens	helemaal_mee_eens	niet_mee_eens	helemaal_niet_mee_eens	mee_eens	helemaal_mee_eens	3
21	8	A8P21	A8D2	laag	hoog	hoog	hoog	laag	nooit_waar	nooit_waar	nooit_waar	nooit_waar	nooit_waar	5	5	5	5	5	25		nee	nee	nee	nee	ja	nee	nee	nooit										geen_duidelijke_mening	mee_eens	geen_duidelijke_mening	niet_mee_eens	geen_duidelijke_mening	niet_mee_eens	geen_duidelijke_mening	niet_mee_eens	niet_mee_eens	geen_duidelijke_mening	helemaal_niet_mee_eens	3
22	8	A8P22	A8D1	hoog	hoog	laag	laag	hoog	nooit_waar	nooit_waar	nooit_waar	nooit_waar	nooit_waar	5	5	5	5	5	25		nee	nee	nee	nee	ja	nee	nee	nooit										helemaal_mee_eens	helemaal_mee_eens	helemaal_mee_eens	helemaal_niet_mee_eens	geen_duidelijke_mening	mee_eens	helemaal_mee_eens	helemaal_niet_mee_eens	helemaal_niet_mee_eens	helemaal_mee_eens	helemaal_niet_mee_eens	5
23	8	A8P23	A8D5	laag	hoog	hoog	hoog	laag	nooit_waar	nooit_waar	nooit_waar	nooit_waar	nooit_waar	5	5	5	5	5	25		nee	nee	nee	nee	ja	nee	nee	nooit										mee_eens	niet_mee_eens	geen_duidelijke_mening	geen_duidelijke_mening	geen_duidelijke_mening	helemaal_niet_mee_eens	geen_duidelijke_mening	niet_mee_eens	geen_duidelijke_mening	geen_duidelijke_mening	niet_mee_eens	4
24	8	A8P24	A8D2	laag	hoog	hoog	hoog	laag	nooit_waar	nooit_waar	nooit_waar	nooit_waar	nooit_waar	5	5	5	5	5	25		nee	nee	nee	nee	ja	nee	nee	nooit										helemaal_mee_eens	helemaal_niet_mee_eens	geen_duidelijke_mening	geen_duidelijke_mening	helemaal_niet_mee_eens	geen_duidelijke_mening	geen_duidelijke_mening	helemaal_niet_mee_eens	helemaal_niet_mee_eens	mee_eens	helemaal_niet_mee_eens	5
25	8	A8P25	A8D3	laag	hoog	laag	laag	hoog	nooit_waar	nooit_waar	nooit_waar	nooit_waar	nooit_waar	5	5	5	5	5	25		nee	nee	nee	nee	ja	nee	nee	nooit										geen_duidelijke_mening	mee_eens	mee_eens	mee_eens	niet_mee_eens	niet_mee_eens	mee_eens	geen_duidelijke_mening	mee_eens	geen_duidelijke_mening	mee_eens	3
26	8	A8P26	A8D2	laag	hoog	hoog	hoog	laag	nooit_waar	nooit_waar	nooit_waar	nooit_waar	nooit_waar	5	5	5	5	5	25		nee	nee	nee	nee	ja	nee	nee	nooit										niet_mee_eens	helemaal_niet_mee_eens	geen_duidelijke_mening	niet_mee_eens	niet_mee_eens	helemaal_niet_mee_eens	niet_mee_eens	niet_mee_eens	niet_mee_eens	mee_eens	niet_mee_eens	2
27	8	A8P27	A8D2	laag	hoog	hoog	hoog	laag	nooit_waar	nooit_waar	nooit_waar	nooit_waar	nooit_waar	5	5	5	5	5	25		nee	nee	ja	nee	ja	nee	nee	zelden										geen_duidelijke_mening	mee_eens	geen_duidelijke_mening	mee_eens	niet_mee_eens	geen_duidelijke_mening	mee_eens	niet_mee_eens	niet_mee_eens	mee_eens	mee_eens	3
28	8	A8P28	A8D1	hoog	hoog	laag	laag	hoog	zelden_waar	nooit_waar	nooit_waar	nooit_waar	nooit_waar	4	5	5	5	5	24		ja	ja	nee	nee	ja	nee	nee	zelden										geen_duidelijke_mening	geen_duidelijke_mening	geen_duidelijke_mening	mee_eens	geen_duidelijke_mening	mee_eens	geen_duidelijke_mening	geen_duidelijke_mening	geen_duidelijke_mening	geen_duidelijke_mening	niet_mee_eens	3
29	8	A8P29	A8D2	laag	hoog	hoog	hoog	laag	nooit_waar	nooit_waar	nooit_waar	nooit_waar	nooit_waar	5	5	5	5	5	25		nee	nee	nee	nee	nee	nee	nee	nooit										niet_mee_eens	niet_mee_eens	geen_duidelijke_mening	helemaal_mee_eens	geen_duidelijke_mening	niet_mee_eens	niet_mee_eens	niet_mee_eens	niet_mee_eens	niet_mee_eens	niet_mee_eens	2
30	8	A8P30	A8D4	laag	hoog	hoog	hoog	laag	zelden_waar	nooit_waar	nooit_waar	nooit_waar	nooit_waar	4	5	5	5	5	24		nee	nee	nee	nee	ja	nee	nee	zelden										mee_eens	mee_eens	geen_duidelijke_mening	geen_duidelijke_mening	geen_duidelijke_mening	geen_duidelijke_mening	helemaal_mee_eens	geen_duidelijke_mening	geen_duidelijke_mening	helemaal_mee_eens	geen_duidelijke_mening	4
31	8	A8P31	A8D4	laag	hoog	hoog	hoog	laag	zelden_waar	nooit_waar	nooit_waar	nooit_waar	nooit_waar	4	5	5	5	5	24		ja	nee	nee	nee	ja	nee	nee	zelden										geen_duidelijke_mening	geen_duidelijke_mening	niet_mee_eens	geen_duidelijke_mening	niet_mee_eens	niet_mee_eens	geen_duidelijke_mening	helemaal_niet_mee_eens	mee_eens	geen_duidelijke_mening	niet_mee_eens	3
32	8	A8P32	A8D1	hoog	hoog	laag	laag	hoog	zelden_waar	nooit_waar	nooit_waar	nooit_waar	nooit_waar	4	5	5	5	5	24		ja	nee	nee	nee	ja	nee	nee	zelden										mee_eens	mee_eens	geen_duidelijke_mening	geen_duidelijke_mening	geen_duidelijke_mening	niet_mee_eens	mee_eens	niet_mee_eens	geen_duidelijke_mening	mee_eens	niet_mee_eens	4
33	8	A8P33	A8D2	laag	hoog	hoog	hoog	laag	soms_waar	nooit_waar	nooit_waar	nooit_waar	nooit_waar	3	5	5	5	5	23		ja	ja	nee	nee	ja	nee	nee	soms										helemaal_mee_eens	helemaal_niet_mee_eens	geen_duidelijke_mening	helemaal_niet_mee_eens	helemaal_niet_mee_eens	helemaal_mee_eens	helemaal_mee_eens	helemaal_niet_mee_eens	helemaal_niet_mee_eens	helemaal_mee_eens	helemaal_niet_mee_eens	5
34	8	A8P34	A8D1	hoog	hoog	laag	laag	hoog	soms_waar	nooit_waar	nooit_waar	nooit_waar	nooit_waar	3	5	5	5	5	23		nee	nee	nee	nee	ja	nee	nee	soms										geen_duidelijke_mening	niet_mee_eens	niet_mee_eens	mee_eens	niet_mee_eens	geen_duidelijke_mening	niet_mee_eens	helemaal_niet_mee_eens	mee_eens	niet_mee_eens	helemaal_niet_mee_eens	3
35	8	A8P35	A8D1	hoog	hoog	laag	laag	hoog	zelden_waar	nooit_waar	nooit_waar	nooit_waar	nooit_waar	4	5	5	5	5	24		ja	ja	nee	nee	ja	nee	nee	zelden										niet_mee_eens	helemaal_niet_mee_eens	geen_duidelijke_mening	niet_mee_eens	niet_mee_eens	niet_mee_eens	niet_mee_eens	niet_mee_eens	niet_mee_eens	mee_eens	mee_eens	2
36	8	A8P36	A8D1	hoog	hoog	laag	laag	hoog	nooit_waar	nooit_waar	nooit_waar	nooit_waar	nooit_waar	5	5	5	5	5	25		nee	nee	nee	nee	ja	nee	nee	zelden										niet_mee_eens	helemaal_niet_mee_eens	niet_mee_eens	niet_mee_eens	helemaal_niet_mee_eens	helemaal_mee_eens	niet_mee_eens	helemaal_niet_mee_eens	niet_mee_eens	mee_eens	helemaal_niet_mee_eens	2
37	8	A8P37	A8D5	laag	hoog	hoog	hoog	laag	nooit_waar	nooit_waar	nooit_waar	nooit_waar	nooit_waar	5	5	5	5	5	25		nee	nee	nee	nee	ja	nee	nee	nooit										niet_mee_eens	mee_eens	geen_duidelijke_mening	helemaal_mee_eens	niet_mee_eens	helemaal_mee_eens	niet_mee_eens	helemaal_niet_mee_eens	helemaal_mee_eens	niet_mee_eens	helemaal_mee_eens	2
38	8	A8P38	A8D2	laag	hoog	hoog	hoog	laag	nooit_waar	zelden_waar	nooit_waar	nooit_waar	nooit_waar	5	4	5	5	5	24		nee	nee	nee	nee	ja	nee	nee	nooit										geen_duidelijke_mening	helemaal_niet_mee_eens	geen_duidelijke_mening	niet_mee_eens	geen_duidelijke_mening	niet_mee_eens	mee_eens	niet_mee_eens	niet_mee_eens	mee_eens	geen_duidelijke_mening	3
39	8	A8P39	A8D5	laag	hoog	hoog	hoog	laag	zelden_waar	nooit_waar	nooit_waar	nooit_waar	nooit_waar	4	5	5	5	5	24		nee	nee	nee	nee	ja	nee	nee	nooit										mee_eens	mee_eens	geen_duidelijke_mening	mee_eens	geen_duidelijke_mening	niet_mee_eens	mee_eens	niet_mee_eens	mee_eens	mee_eens	niet_mee_eens	4
40	8	A8P40	A8D2	laag	hoog	hoog	hoog	laag	nooit_waar	nooit_waar	nooit_waar	nooit_waar	nooit_waar	5	5	5	5	5	25		nee	nee	ja	nee	ja	nee	nee	nooit										helemaal_mee_eens	helemaal_niet_mee_eens	geen_duidelijke_mening	helemaal_niet_mee_eens	mee_eens	helemaal_niet_mee_eens	helemaal_mee_eens	helemaal_niet_mee_eens	helemaal_niet_mee_eens	mee_eens	niet_mee_eens	5
41	8	A8P41	A8D5	laag	hoog	hoog	hoog	laag	nooit_waar	nooit_waar	nooit_waar	nooit_waar	nooit_waar	5	5	5	5	5	25		nee	nee	nee	nee	ja	nee	nee	nooit										helemaal_mee_eens	helemaal_niet_mee_eens	helemaal_mee_eens	helemaal_niet_mee_eens	geen_duidelijke_mening	helemaal_niet_mee_eens	helemaal_mee_eens	helemaal_niet_mee_eens	helemaal_mee_eens	helemaal_mee_eens	helemaal_niet_mee_eens	5
42	8	A8P42	A8D5	laag	hoog	hoog	hoog	laag	nooit_waar	nooit_waar	nooit_waar	nooit_waar	nooit_waar	5	5	5	5	5	25		nee	nee	nee	nee	ja	nee	nee	nooit										geen_duidelijke_mening	niet_mee_eens	niet_mee_eens	geen_duidelijke_mening	niet_mee_eens	mee_eens	geen_duidelijke_mening	niet_mee_eens	niet_mee_eens	geen_duidelijke_mening	niet_mee_eens	3
43	8	A8P43	A8D2	laag	hoog	hoog	hoog	laag	nooit_waar	nooit_waar	nooit_waar	nooit_waar	nooit_waar	5	5	5	5	5	25		nee	nee	nee	nee	ja	nee	nee	nooit										geen_duidelijke_mening	helemaal_niet_mee_eens	geen_duidelijke_mening	geen_duidelijke_mening	geen_duidelijke_mening	niet_mee_eens	geen_duidelijke_mening	niet_mee_eens	niet_mee_eens	mee_eens	niet_mee_eens	3
44	8	A8P44	A8D2	laag	hoog	hoog	hoog	laag	zelden_waar	nooit_waar	nooit_waar	nooit_waar	nooit_waar	4	5	5	5	5	24		ja	nee	nee	nee	ja	nee	nee	zelden										helemaal_mee_eens	geen_duidelijke_mening	geen_duidelijke_mening	helemaal_mee_eens	geen_duidelijke_mening	helemaal_mee_eens	helemaal_mee_eens	geen_duidelijke_mening	geen_duidelijke_mening	mee_eens	helemaal_mee_eens	5
45	8	A8P45	A8D4	laag	hoog	hoog	hoog	laag	nooit_waar	nooit_waar	nooit_waar	nooit_waar	nooit_waar	5	5	5	5	5	25		nee	nee	nee	nee	ja	nee	nee	nooit										geen_duidelijke_mening	helemaal_niet_mee_eens	geen_duidelijke_mening	geen_duidelijke_mening	geen_duidelijke_mening	helemaal_mee_eens	geen_duidelijke_mening		helemaal_niet_mee_eens	geen_duidelijke_mening	helemaal_niet_mee_eens	3
46	8	A8P46	A8D1	hoog	hoog	laag	laag	hoog	nooit_waar	nooit_waar	nooit_waar	nooit_waar	nooit_waar	5	5	5	5	5	25		nee	nee	nee	nee	ja	nee	nee	nooit										helemaal_mee_eens	helemaal_niet_mee_eens	niet_mee_eens	niet_mee_eens	geen_duidelijke_mening	niet_mee_eens	helemaal_mee_eens	helemaal_niet_mee_eens	geen_duidelijke_mening	geen_duidelijke_mening	helemaal_niet_mee_eens	5
47	8	A8P47	A8D1	hoog	hoog	laag	laag	hoog	nooit_waar	nooit_waar	nooit_waar	nooit_waar	nooit_waar	5	5	5	5	5	25		nee	ja	ja	nee	ja	nee	nee	nooit										helemaal_mee_eens	niet_mee_eens	helemaal_mee_eens	niet_mee_eens	helemaal_mee_eens	niet_mee_eens	mee_eens	niet_mee_eens	mee_eens	mee_eens	geen_duidelijke_mening	5
48	8	A8P48	A8D1	hoog	hoog	laag	laag	hoog	nooit_waar	nooit_waar	nooit_waar	nooit_waar	nooit_waar	5	5	5	5	5	25		nee	nee	nee	nee	ja	nee	nee	nooit										niet_mee_eens	mee_eens	helemaal_niet_mee_eens	mee_eens	helemaal_niet_mee_eens	niet_mee_eens	geen_duidelijke_mening	helemaal_niet_mee_eens	helemaal_niet_mee_eens	niet_mee_eens	niet_mee_eens	2
49	8	A8P49	A8D4	laag	hoog	hoog	hoog	laag	zelden_waar	nooit_waar	nooit_waar	nooit_waar	nooit_waar	4	5	5	5	5	24		ja	ja	nee	nee	ja	nee	nee	zelden										helemaal_niet_mee_eens	mee_eens	mee_eens	mee_eens	niet_mee_eens	mee_eens	helemaal_mee_eens	niet_mee_eens	mee_eens	helemaal_mee_eens	helemaal_niet_mee_eens	1
50	8	A8P50	A8D4	laag	hoog	hoog	hoog	laag	nooit_waar	nooit_waar	nooit_waar	nooit_waar	nooit_waar	5	5	5	5	5	25		nee	nee	nee	nee	ja	nee	nee	nooit										helemaal_mee_eens	helemaal_niet_mee_eens	geen_duidelijke_mening	helemaal_mee_eens	helemaal_mee_eens	niet_mee_eens	helemaal_mee_eens	helemaal_mee_eens	helemaal_mee_eens	helemaal_mee_eens	helemaal_mee_eens	5
2	131	A131P2	A131D1	laag	laag	hoog	hoog	laag	nooit_waar	nooit_waar	nooit_waar	nooit_waar	nooit_waar	5	5	5	5	5	25		nee	nee	nee	nee	nee	nee	nee	nooit										mee_eens	helemaal_niet_mee_eens	helemaal_niet_mee_eens	helemaal_niet_mee_eens	helemaal_niet_mee_eens	helemaal_niet_mee_eens	helemaal_niet_mee_eens	helemaal_niet_mee_eens	helemaal_niet_mee_eens	helemaal_niet_mee_eens	helemaal_niet_mee_eens	4
3	131	A131P3	A131D3	laag	hoog	laag	laag	hoog	nooit_waar	nooit_waar	nooit_waar	nooit_waar	nooit_waar	5	5	5	5	5	25		nee	nee	nee	nee	nee	nee	nee	nooit										mee_eens	niet_mee_eens	mee_eens	mee_eens	niet_mee_eens	niet_mee_eens	mee_eens	niet_mee_eens	niet_mee_eens	mee_eens	helemaal_niet_mee_eens	4
4	131	A131P4	A131D1	laag	laag	hoog	hoog	laag	nooit_waar	nooit_waar	nooit_waar	nooit_waar	nooit_waar	5	5	5	5	5	25		ja	nee	nee	nee	ja	nee	nee	zelden										helemaal_mee_eens	niet_mee_eens	mee_eens	helemaal_niet_mee_eens	helemaal_mee_eens	niet_mee_eens	helemaal_mee_eens		niet_mee_eens	niet_mee_eens	niet_mee_eens	5
6	131	A131P6	A131D3	laag	hoog	laag	laag	hoog	nooit_waar	nooit_waar	nooit_waar	nooit_waar	nooit_waar	5	5	5	5	5	25		nee	nee	nee	nee	ja	nee	nee	nooit										mee_eens	niet_mee_eens	geen_duidelijke_mening	geen_duidelijke_mening	geen_duidelijke_mening	niet_mee_eens	mee_eens	niet_mee_eens	geen_duidelijke_mening	mee_eens	niet_mee_eens	4
8	131	A131P8	A131D2	laag	hoog	laag	laag	hoog	zelden_waar	nooit_waar	nooit_waar	nooit_waar	nooit_waar	4	5	5	5	5	24		nee	nee	nee	nee	ja	nee	nee	nooit										geen_duidelijke_mening	niet_mee_eens	geen_duidelijke_mening	niet_mee_eens	niet_mee_eens	geen_duidelijke_mening	geen_duidelijke_mening	niet_mee_eens	niet_mee_eens	geen_duidelijke_mening	niet_mee_eens	3
9	131	A131P9	A131D2	laag	hoog	laag	laag	hoog	soms_waar	vaak_waar	nooit_waar	nooit_waar	nooit_waar	3	2	5	5	5	20		ja	nee	ja	nee	ja	nee	nee	soms										helemaal_mee_eens	mee_eens	helemaal_mee_eens	mee_eens	helemaal_mee_eens	helemaal_niet_mee_eens	helemaal_mee_eens	mee_eens	helemaal_mee_eens	helemaal_mee_eens	helemaal_mee_eens	5
10	131	A131P10	A131D1	laag	laag	hoog	hoog	laag	nooit_waar	nooit_waar	nooit_waar	nooit_waar	nooit_waar	5	5	5	5	5	25		nee	nee	nee	nee	ja	nee	nee	nooit										mee_eens	mee_eens	geen_duidelijke_mening	mee_eens	geen_duidelijke_mening	mee_eens	mee_eens	geen_duidelijke_mening	mee_eens	mee_eens	mee_eens	4
12	131	A131P12	A131D2	laag	hoog	laag	laag	hoog	nooit_waar	nooit_waar	nooit_waar	nooit_waar	nooit_waar	5	5	5	5	5	25		nee	nee	nee	nee	ja	nee	nee	nooit										geen_duidelijke_mening	geen_duidelijke_mening	geen_duidelijke_mening	helemaal_niet_mee_eens	geen_duidelijke_mening	helemaal_niet_mee_eens	geen_duidelijke_mening	helemaal_niet_mee_eens	helemaal_mee_eens	geen_duidelijke_mening	niet_mee_eens	3
13	131	A131P13	A131D2	laag	hoog	laag	laag	hoog	soms_waar	nooit_waar	nooit_waar	nooit_waar	soms_waar	3	5	5	5	3	21		ja	ja	nee	nee	ja	nee	ja	soms										geen_duidelijke_mening	niet_mee_eens	geen_duidelijke_mening	niet_mee_eens	geen_duidelijke_mening	niet_mee_eens	geen_duidelijke_mening	niet_mee_eens	niet_mee_eens	helemaal_mee_eens	niet_mee_eens	3
14	131	A131P14	A131D2	laag	hoog	laag	laag	hoog	zelden_waar	zelden_waar	nooit_waar	zelden_waar	nooit_waar	4	4	5	4	5	22		ja	ja	nee	ja	ja	nee	ja	soms										helemaal_mee_eens	helemaal_mee_eens	helemaal_mee_eens	mee_eens	helemaal_mee_eens	geen_duidelijke_mening	helemaal_mee_eens	mee_eens	helemaal_mee_eens	helemaal_mee_eens	mee_eens	5
15	131	A131P15	A131D5	laag	laag	laag	laag	laag	nooit_waar	nooit_waar	nooit_waar	nooit_waar	nooit_waar	5	5	5	5	5	25		nee	nee	nee	nee	ja	nee	nee	nooit										helemaal_mee_eens	helemaal_niet_mee_eens	geen_duidelijke_mening	mee_eens	geen_duidelijke_mening	niet_mee_eens	helemaal_mee_eens	helemaal_niet_mee_eens	helemaal_niet_mee_eens	mee_eens	helemaal_niet_mee_eens	5
18	131	A131P18	A131D1	laag	laag	hoog	hoog	laag	zelden_waar					4							nee	nee	nee	nee	ja	nee	nee	zelden										mee_eens	niet_mee_eens	geen_duidelijke_mening	geen_duidelijke_mening	geen_duidelijke_mening	geen_duidelijke_mening	mee_eens	geen_duidelijke_mening	niet_mee_eens	mee_eens	niet_mee_eens	4
19	131	A131P19	A131D2	laag	hoog	laag	laag	hoog	nooit_waar	nooit_waar	nooit_waar	nooit_waar	nooit_waar	5	5	5	5	5	25		nee	nee	nee	nee	ja	nee	ja	nooit										mee_eens	mee_eens	niet_mee_eens	mee_eens	niet_mee_eens	helemaal_niet_mee_eens	helemaal_mee_eens	helemaal_niet_mee_eens	helemaal_niet_mee_eens	helemaal_mee_eens	geen_duidelijke_mening	4
21	131	A131P21	A131D1	laag	laag	hoog	hoog	laag	zelden_waar	nooit_waar	nooit_waar	nooit_waar	nooit_waar	4	5	5	5	5	24		ja	nee	nee	nee	ja	nee	nee	zelden										geen_duidelijke_mening	helemaal_niet_mee_eens	geen_duidelijke_mening	helemaal_niet_mee_eens	geen_duidelijke_mening	mee_eens	geen_duidelijke_mening	helemaal_niet_mee_eens	helemaal_niet_mee_eens	geen_duidelijke_mening	helemaal_niet_mee_eens	3
23	131	A131P23	A131D2	laag	hoog	laag	laag	hoog	nooit_waar	nooit_waar	nooit_waar	nooit_waar	nooit_waar	5	5	5	5	5	25		nee	nee	nee	nee	ja	nee	nee	nooit										helemaal_mee_eens	helemaal_mee_eens	helemaal_mee_eens	helemaal_mee_eens	helemaal_mee_eens	niet_mee_eens	helemaal_mee_eens	niet_mee_eens	mee_eens	helemaal_mee_eens	geen_duidelijke_mening	5
27	131	A131P27	A131D2	laag	hoog	laag	laag	hoog	zelden_waar	nooit_waar	nooit_waar	nooit_waar	nooit_waar	4	5	5	5	5	24		ja	ja	nee	nee	ja	nee	ja	zelden										niet_mee_eens	helemaal_mee_eens	niet_mee_eens	helemaal_mee_eens	niet_mee_eens	niet_mee_eens	geen_duidelijke_mening	niet_mee_eens	helemaal_mee_eens	geen_duidelijke_mening	geen_duidelijke_mening	2
29	131	A131P29	A131D1	laag	laag	hoog	hoog	laag	nooit_waar	nooit_waar	nooit_waar	nooit_waar	nooit_waar	5	5	5	5	5	25		nee	nee	nee	nee	ja	nee	nee	nooit										helemaal_niet_mee_eens	helemaal_niet_mee_eens		geen_duidelijke_mening	helemaal_niet_mee_eens	helemaal_niet_mee_eens	helemaal_niet_mee_eens	helemaal_mee_eens	geen_duidelijke_mening	helemaal_mee_eens	niet_mee_eens	1
30	131	A131P30	A131D1	laag	laag	hoog	hoog	laag	nooit_waar	nooit_waar	nooit_waar	nooit_waar	nooit_waar	5	5	5	5	5	25		nee	nee	nee	nee	ja	nee	nee	nooit										geen_duidelijke_mening	niet_mee_eens	niet_mee_eens	mee_eens	geen_duidelijke_mening	niet_mee_eens	geen_duidelijke_mening	helemaal_niet_mee_eens	helemaal_niet_mee_eens	geen_duidelijke_mening	niet_mee_eens	3
31	131	A131P31	A131D3	laag	hoog	laag	laag	hoog	nooit_waar	nooit_waar	nooit_waar	nooit_waar	nooit_waar	5	5	5	5	5	25		nee	nee	nee	nee	ja	nee	nee	nooit										helemaal_mee_eens	helemaal_niet_mee_eens	helemaal_mee_eens	helemaal_niet_mee_eens	helemaal_mee_eens	niet_mee_eens	helemaal_mee_eens	helemaal_niet_mee_eens	helemaal_niet_mee_eens	helemaal_mee_eens	helemaal_niet_mee_eens	5
33	131	A131P33	A131D2	laag	hoog	laag	laag	hoog	zelden_waar	nooit_waar	nooit_waar	nooit_waar	nooit_waar	4	5	5	5	5	24		nee	nee	nee	nee	ja	nee	nee	zelden										helemaal_mee_eens	helemaal_niet_mee_eens	mee_eens	helemaal_niet_mee_eens	geen_duidelijke_mening	niet_mee_eens	mee_eens	helemaal_niet_mee_eens	niet_mee_eens	helemaal_mee_eens	niet_mee_eens	5
34	131	A131P34	A131D1	laag	laag	hoog	hoog	laag	nooit_waar	nooit_waar	nooit_waar	nooit_waar	nooit_waar	5	5	5	5	5	25		nee	nee	nee	nee	ja	nee	nee	nooit										helemaal_mee_eens	helemaal_niet_mee_eens	mee_eens	niet_mee_eens	geen_duidelijke_mening	mee_eens	mee_eens	helemaal_niet_mee_eens	helemaal_niet_mee_eens	geen_duidelijke_mening	niet_mee_eens	5
35	131	A131P35	A131D1	laag	laag	hoog	hoog	laag	nooit_waar	nooit_waar	nooit_waar	nooit_waar	nooit_waar	5	5	5	5	5	25		nee	nee	nee	nee	ja	nee	nee	nooit										geen_duidelijke_mening	mee_eens	geen_duidelijke_mening	mee_eens	niet_mee_eens	niet_mee_eens	geen_duidelijke_mening	niet_mee_eens	niet_mee_eens	mee_eens	niet_mee_eens	3
36	131	A131P36	A131D4	#N/A	#N/A	#N/A	#N/A	#N/A	nooit_waar	nooit_waar	nooit_waar	nooit_waar	nooit_waar	5	5	5	5	5	25		nee	nee	nee	nee	ja	nee	nee	nooit										mee_eens	helemaal_niet_mee_eens	helemaal_niet_mee_eens	niet_mee_eens	helemaal_niet_mee_eens	niet_mee_eens	mee_eens	helemaal_niet_mee_eens	helemaal_niet_mee_eens	geen_duidelijke_mening	niet_mee_eens	4
37	131	A131P37	A131D5	laag	laag	laag	laag	laag	nooit_waar	nooit_waar	nooit_waar	nooit_waar	nooit_waar	5	5	5	5	5	25		nee	nee	nee	nee	ja	nee	nee	nooit										helemaal_mee_eens	helemaal_niet_mee_eens	helemaal_mee_eens	helemaal_niet_mee_eens	helemaal_mee_eens	helemaal_niet_mee_eens	helemaal_mee_eens	helemaal_niet_mee_eens	helemaal_niet_mee_eens	helemaal_mee_eens	helemaal_niet_mee_eens	5
38	131	A131P38	A131D3	laag	hoog	laag	laag	hoog	nooit_waar	nooit_waar	nooit_waar	nooit_waar	nooit_waar	5	5	5	5	5	25		nee	nee	nee	nee	ja	nee	nee	nooit										helemaal_mee_eens	helemaal_niet_mee_eens	geen_duidelijke_mening	geen_duidelijke_mening	mee_eens	helemaal_niet_mee_eens	helemaal_mee_eens	helemaal_niet_mee_eens	niet_mee_eens	mee_eens	niet_mee_eens	5
41	131	A131P41	A131D1	laag	laag	hoog	hoog	laag	nooit_waar	nooit_waar	nooit_waar	nooit_waar	nooit_waar	5	5	5	5	5	25		nee	nee	nee	nee	ja	nee	nee	nooit										niet_mee_eens	helemaal_niet_mee_eens	helemaal_mee_eens	helemaal_niet_mee_eens	helemaal_niet_mee_eens	helemaal_mee_eens	helemaal_mee_eens	helemaal_niet_mee_eens	geen_duidelijke_mening	helemaal_mee_eens	helemaal_niet_mee_eens	2
42	131	A131P42	A131D2	laag	hoog	laag	laag	hoog	nooit_waar	nooit_waar	nooit_waar	nooit_waar	nooit_waar	5	5	5	5	5	25		nee	nee	nee		ja	nee	nee	nooit										mee_eens	geen_duidelijke_mening	mee_eens	geen_duidelijke_mening	geen_duidelijke_mening	geen_duidelijke_mening	geen_duidelijke_mening	geen_duidelijke_mening	geen_duidelijke_mening	geen_duidelijke_mening	geen_duidelijke_mening	4
44	131	A131P44	A131D2	laag	hoog	laag	laag	hoog	nooit_waar	nooit_waar	nooit_waar	nooit_waar	nooit_waar	5	5	5	5	5	25		nee	nee	nee	nee	ja	nee	nee	nooit										helemaal_mee_eens	niet_mee_eens	helemaal_mee_eens	mee_eens	geen_duidelijke_mening	niet_mee_eens	mee_eens	niet_mee_eens	niet_mee_eens	helemaal_mee_eens	niet_mee_eens	5
47	131	A131P47	A131D3	laag	hoog	laag	laag	hoog	soms_waar	nooit_waar	nooit_waar	nooit_waar	nooit_waar	3	5	5	5	5	23		ja	nee	nee	ja	ja	nee	ja	soms										geen_duidelijke_mening	niet_mee_eens	geen_duidelijke_mening	mee_eens	geen_duidelijke_mening	niet_mee_eens	geen_duidelijke_mening	niet_mee_eens	mee_eens	geen_duidelijke_mening	geen_duidelijke_mening	3
48	131	A131P48	A131D3	laag	hoog	laag	laag	hoog	nooit_waar	nooit_waar	nooit_waar	nooit_waar	nooit_waar	5	5	5	5	5	25																			helemaal_mee_eens	helemaal_niet_mee_eens	helemaal_mee_eens	niet_mee_eens	niet_mee_eens	niet_mee_eens	helemaal_mee_eens	helemaal_niet_mee_eens	helemaal_niet_mee_eens	helemaal_mee_eens	helemaal_niet_mee_eens	5
49	131	A131P49	A131D3	laag	hoog	laag	laag	hoog	nooit_waar	nooit_waar	nooit_waar	nooit_waar	nooit_waar	5	5	5	5	5	25		nee	nee	nee	nee	ja	nee	ja	nooit										geen_duidelijke_mening	geen_duidelijke_mening	geen_duidelijke_mening	mee_eens	geen_duidelijke_mening	mee_eens	geen_duidelijke_mening	geen_duidelijke_mening	geen_duidelijke_mening	geen_duidelijke_mening	geen_duidelijke_mening	3
55	131	A131P55	A131D3	laag	hoog	laag	laag	hoog	zelden_waar	zelden_waar	zelden_waar	zelden_waar	zelden_waar	4	4	4	4	4	20		nee	ja	nee	nee	ja	nee	nee	zelden										niet_mee_eens	niet_mee_eens	niet_mee_eens	mee_eens	niet_mee_eens	mee_eens	geen_duidelijke_mening	niet_mee_eens	niet_mee_eens	geen_duidelijke_mening	mee_eens	2
56	131	A131P56	A131D1	laag	laag	hoog	hoog	laag	soms_waar	nooit_waar	nooit_waar	nooit_waar	nooit_waar	3	5	5	5	5	23		nee	nee	nee	nee	ja	nee	nee	zelden										helemaal_mee_eens	niet_mee_eens	helemaal_mee_eens	niet_mee_eens	helemaal_mee_eens	niet_mee_eens	helemaal_mee_eens	niet_mee_eens	niet_mee_eens	helemaal_mee_eens	niet_mee_eens	5
58	131	A131P58	A131D1	laag	laag	hoog	hoog	laag	nooit_waar	nooit_waar	nooit_waar	nooit_waar	nooit_waar	5	5	5	5	5	25		nee	nee	nee	nee	ja	nee	nee	nooit										helemaal_mee_eens	helemaal_niet_mee_eens	helemaal_niet_mee_eens	niet_mee_eens	helemaal_mee_eens	niet_mee_eens	helemaal_mee_eens	niet_mee_eens	niet_mee_eens	helemaal_mee_eens	helemaal_niet_mee_eens	5
60	131	A131P60	A131D2	laag	hoog	laag	laag	hoog	nooit_waar	nooit_waar	nooit_waar	nooit_waar	nooit_waar	5	5	5	5	5	25		nee	nee	nee	nee	ja	nee	nee	nooit										mee_eens	niet_mee_eens	geen_duidelijke_mening	mee_eens	geen_duidelijke_mening	niet_mee_eens	helemaal_mee_eens	helemaal_niet_mee_eens	niet_mee_eens	geen_duidelijke_mening	niet_mee_eens	4
68	131	A131P68	A131D3	laag	hoog	laag	laag	hoog	zelden_waar	nooit_waar	nooit_waar	nooit_waar	nooit_waar	4	5	5	5	5	24		nee	nee	nee	nee	ja	nee	nee	nooit										mee_eens	helemaal_niet_mee_eens	mee_eens	mee_eens	geen_duidelijke_mening	niet_mee_eens	mee_eens	niet_mee_eens	niet_mee_eens	niet_mee_eens	niet_mee_eens	4
69	131	A131P69	A131D3	laag	hoog	laag	laag	hoog	zelden_waar	nooit_waar	nooit_waar	nooit_waar	nooit_waar	4	5	5	5	5	24		ja	nee	nee	nee	ja	nee	nee	zelden										mee_eens	helemaal_niet_mee_eens	mee_eens	niet_mee_eens	mee_eens	niet_mee_eens	helemaal_mee_eens	helemaal_niet_mee_eens	helemaal_niet_mee_eens	helemaal_mee_eens	helemaal_niet_mee_eens	4
70	131	A131P70	A131D3	laag	hoog	laag	laag	hoog	nooit_waar	nooit_waar	nooit_waar	nooit_waar	nooit_waar	5	5	5	5	5	25		nee	nee	nee	nee	ja	nee	nee	nooit										helemaal_mee_eens	niet_mee_eens	niet_mee_eens	niet_mee_eens	niet_mee_eens	niet_mee_eens	helemaal_niet_mee_eens	niet_mee_eens	niet_mee_eens	niet_mee_eens	mee_eens	5
83	131	A131P83	A131D1	laag	laag	hoog	hoog	laag	nooit_waar	nooit_waar	nooit_waar	nooit_waar	nooit_waar	5	5	5	5	5	25		nee	nee	nee	nee	ja	nee	nee	nooit										geen_duidelijke_mening	helemaal_niet_mee_eens	helemaal_niet_mee_eens	mee_eens	helemaal_niet_mee_eens	helemaal_niet_mee_eens	geen_duidelijke_mening	helemaal_niet_mee_eens	helemaal_niet_mee_eens	helemaal_mee_eens	helemaal_niet_mee_eens	3
84	131	A131P84	A131D3	laag	hoog	laag	laag	hoog	nooit_waar	nooit_waar	nooit_waar	nooit_waar	nooit_waar	5	5	5	5	5	25		nee	nee	nee	nee	ja	nee	nee	nooit										mee_eens	niet_mee_eens	niet_mee_eens	mee_eens	mee_eens	niet_mee_eens	mee_eens	niet_mee_eens	niet_mee_eens	mee_eens	niet_mee_eens	4
86	131	A131P86	A131D3	laag	hoog	laag	laag	hoog	zelden_waar	nooit_waar	nooit_waar	nooit_waar	nooit_waar	4	5	5	5	5	24		ja	ja	nee	nee	ja	nee	nee	zelden										mee_eens	helemaal_niet_mee_eens	mee_eens	helemaal_niet_mee_eens	helemaal_mee_eens	helemaal_niet_mee_eens	helemaal_mee_eens	helemaal_niet_mee_eens	helemaal_niet_mee_eens	helemaal_mee_eens	niet_mee_eens	4
1	10	A10P1	A10D11	hoog	hoog	hoog	hoog	hoog	zelden_waar	nooit_waar	nooit_waar	nooit_waar	nooit_waar	4	5	5	5	5	24		ja	nee	nee	ja	ja	nee	nee	zelden										geen_duidelijke_mening	helemaal_niet_mee_eens	geen_duidelijke_mening	helemaal_niet_mee_eens	mee_eens	niet_mee_eens	mee_eens	helemaal_niet_mee_eens	helemaal_niet_mee_eens	mee_eens	mee_eens	3
2	10	A10P2	A10D18	laag	laag	laag	laag	laag	nooit_waar	nooit_waar	nooit_waar	nooit_waar	nooit_waar	5	5	5	5	5	25		nee	ja	nee	nee	ja	nee	nee	nooit										helemaal_mee_eens	helemaal_mee_eens	helemaal_mee_eens	helemaal_mee_eens	helemaal_mee_eens	helemaal_mee_eens	helemaal_mee_eens	mee_eens	mee_eens	mee_eens	niet_mee_eens	5
3	10	A10P3	A10D15	hoog	hoog	hoog	hoog	laag	nooit_waar	nooit_waar	nooit_waar	nooit_waar	nooit_waar	5	5	5	5	5	25		nee	nee	nee	nee	ja	nee	nee	nooit										geen_duidelijke_mening	niet_mee_eens	helemaal_niet_mee_eens	niet_mee_eens	niet_mee_eens	niet_mee_eens	mee_eens	geen_duidelijke_mening	niet_mee_eens	mee_eens	niet_mee_eens	3
4	10	A10P4	A10D12	laag	laag	laag	laag	laag	nooit_waar	nooit_waar	nooit_waar	nooit_waar	nooit_waar	5	5	5	5	5	25		nee	nee	nee	nee	ja	nee	nee	nooit										mee_eens	mee_eens	helemaal_mee_eens	helemaal_mee_eens	helemaal_mee_eens	helemaal_mee_eens	helemaal_mee_eens	geen_duidelijke_mening	helemaal_mee_eens	helemaal_mee_eens	mee_eens	4
5	10	A10P5	A10D12	laag	laag	laag	laag	laag	nooit_waar	nooit_waar	nooit_waar	nooit_waar	nooit_waar	5	5	5	5	5	25		nee	nee	nee	nee	ja	nee	nee	nooit										geen_duidelijke_mening	niet_mee_eens	mee_eens	mee_eens	niet_mee_eens	niet_mee_eens	helemaal_mee_eens	helemaal_niet_mee_eens	niet_mee_eens	mee_eens	helemaal_niet_mee_eens	3
6	10	A10P6	A10D18	laag	laag	laag	laag	laag	zelden_waar	nooit_waar	nooit_waar	nooit_waar	nooit_waar	4	5	5	5	5	24		ja	ja	nee	nee	ja	nee	nee	zelden										niet_mee_eens	helemaal_niet_mee_eens	helemaal_niet_mee_eens	helemaal_niet_mee_eens	helemaal_niet_mee_eens	geen_duidelijke_mening	geen_duidelijke_mening	helemaal_niet_mee_eens	helemaal_niet_mee_eens	geen_duidelijke_mening	helemaal_niet_mee_eens	2
7	10	A10P7	A10D11	hoog	hoog	hoog	hoog	hoog	nooit_waar	nooit_waar	nooit_waar	nooit_waar	nooit_waar	5	5	5	5	5	25		nee	nee	nee	nee	ja	nee	nee	nooit										mee_eens	niet_mee_eens	niet_mee_eens	niet_mee_eens	helemaal_niet_mee_eens	niet_mee_eens	geen_duidelijke_mening	helemaal_niet_mee_eens	niet_mee_eens	mee_eens	niet_mee_eens	4
8	10	A10P8	A10D12	laag	laag	laag	laag	laag	nooit_waar	nooit_waar	nooit_waar	nooit_waar	nooit_waar	5	5	5	5	5	25		nee	nee	nee	nee	ja	nee	nee	nooit										helemaal_mee_eens	niet_mee_eens	helemaal_mee_eens	geen_duidelijke_mening	helemaal_mee_eens	niet_mee_eens	helemaal_mee_eens	helemaal_niet_mee_eens	niet_mee_eens	mee_eens	niet_mee_eens	5
9	10	A10P9	A10D11	hoog	hoog	hoog	hoog	hoog	nooit_waar	nooit_waar	nooit_waar	nooit_waar	nooit_waar	5	5	5	5	5	25		nee	nee	nee	nee	ja	nee	nee	nooit										mee_eens	mee_eens	geen_duidelijke_mening	niet_mee_eens	geen_duidelijke_mening	niet_mee_eens	mee_eens	helemaal_niet_mee_eens	helemaal_niet_mee_eens	helemaal_mee_eens	mee_eens	4
10	10	A10P10	A10D11	hoog	hoog	hoog	hoog	hoog	zelden_waar	nooit_waar	nooit_waar	nooit_waar	nooit_waar	4	5	5	5	5	24		nee	nee	nee	nee	ja	nee	nee	nooit										mee_eens	niet_mee_eens	mee_eens	mee_eens	mee_eens	niet_mee_eens	helemaal_mee_eens	niet_mee_eens	niet_mee_eens	helemaal_mee_eens	helemaal_niet_mee_eens	4
11	10	A10P11	A10D12	laag	laag	laag	laag	laag	zelden_waar	nooit_waar	nooit_waar	nooit_waar	nooit_waar	4	5	5	5	5	24		nee	nee	nee	nee	ja	nee	nee	nooit										helemaal_mee_eens	helemaal_mee_eens	helemaal_mee_eens	mee_eens	mee_eens	niet_mee_eens	helemaal_mee_eens	helemaal_niet_mee_eens	helemaal_niet_mee_eens	helemaal_mee_eens		5
12	10	A10P12	A10D12	laag	laag	laag	laag	laag																														helemaal_niet_mee_eens		helemaal_niet_mee_eens				helemaal_niet_mee_eens			helemaal_niet_mee_eens		1
13	10	A10P13	A10D15	hoog	hoog	hoog	hoog	laag	nooit_waar	nooit_waar	nooit_waar	nooit_waar	nooit_waar	5	5	5	5	5	25		nee	nee	nee	nee	ja	nee	nee	nooit										mee_eens	niet_mee_eens	niet_mee_eens	niet_mee_eens	niet_mee_eens	mee_eens	niet_mee_eens	niet_mee_eens	niet_mee_eens	geen_duidelijke_mening	niet_mee_eens	4
14	10	A10P14	A10D11	hoog	hoog	hoog	hoog	hoog	zelden_waar	nooit_waar	nooit_waar	nooit_waar	nooit_waar	4	5	5	5	5	24		nee	nee	nee	ja	ja	nee	ja	zelden										mee_eens	mee_eens	mee_eens	helemaal_mee_eens	mee_eens	geen_duidelijke_mening	mee_eens	niet_mee_eens	mee_eens	mee_eens	geen_duidelijke_mening	4
15	10	A10P15	A10D19	laag	laag	laag	laag	laag	nooit_waar	nooit_waar	nooit_waar	nooit_waar	nooit_waar	5	5	5	5	5	25		nee	nee	nee	nee	ja	nee	nee	nooit										niet_mee_eens	niet_mee_eens	geen_duidelijke_mening	mee_eens	mee_eens	niet_mee_eens	niet_mee_eens	niet_mee_eens	mee_eens	mee_eens	niet_mee_eens	2
16	10	A10P16	A10D12	laag	laag	laag	laag	laag	nooit_waar	nooit_waar	nooit_waar	nooit_waar	nooit_waar	5	5	5	5	5	25		nee	nee	nee	nee	ja	nee	nee	nooit										geen_duidelijke_mening	niet_mee_eens	geen_duidelijke_mening	mee_eens	geen_duidelijke_mening	mee_eens	geen_duidelijke_mening	helemaal_niet_mee_eens	niet_mee_eens	geen_duidelijke_mening	niet_mee_eens	3
17	10	A10P17	A10D11	hoog	hoog	hoog	hoog	hoog	zelden_waar	nooit_waar	nooit_waar	nooit_waar	nooit_waar	4	5	5	5	5	24		nee	nee	nee	nee	ja	nee	nee	zelden										mee_eens	niet_mee_eens	helemaal_niet_mee_eens	mee_eens	geen_duidelijke_mening	helemaal_niet_mee_eens	mee_eens	helemaal_niet_mee_eens	mee_eens	helemaal_mee_eens	niet_mee_eens	4
18	10	A10P18	A10D15	hoog	hoog	hoog	hoog	laag	nooit_waar	nooit_waar	nooit_waar	nooit_waar	nooit_waar	5	5	5	5	5	25		nee	nee	nee	nee	ja	nee	nee	nooit										geen_duidelijke_mening	geen_duidelijke_mening	geen_duidelijke_mening	geen_duidelijke_mening	geen_duidelijke_mening	geen_duidelijke_mening	geen_duidelijke_mening	niet_mee_eens	mee_eens	geen_duidelijke_mening	geen_duidelijke_mening	3
19	10	A10P19	A10D18	laag	laag	laag	laag	laag	zelden_waar	nooit_waar	nooit_waar	nooit_waar	nooit_waar	4	5	5	5	5	24		ja	nee	nee	nee	ja	nee	nee	zelden										helemaal_mee_eens	niet_mee_eens	helemaal_mee_eens	helemaal_mee_eens	helemaal_mee_eens	helemaal_niet_mee_eens	helemaal_mee_eens	helemaal_niet_mee_eens	geen_duidelijke_mening	helemaal_mee_eens	geen_duidelijke_mening	5
20	10	A10P20	A10D15	hoog	hoog	hoog	hoog	laag	soms_waar	nooit_waar	nooit_waar	nooit_waar	nooit_waar	3	5	5	5	5	23		ja	ja	nee	nee	ja	nee	ja	soms										mee_eens	mee_eens	niet_mee_eens	geen_duidelijke_mening	niet_mee_eens	geen_duidelijke_mening	mee_eens	geen_duidelijke_mening	geen_duidelijke_mening	mee_eens	niet_mee_eens	4
21	10	A10P21	A10D18	laag	laag	laag	laag	laag	nooit_waar	altijd_waar	nooit_waar	nooit_waar	nooit_waar	5	1	5	5	5	21		nee	nee	nee	nee	ja	nee	nee	nooit										mee_eens	geen_duidelijke_mening	geen_duidelijke_mening	geen_duidelijke_mening	niet_mee_eens	geen_duidelijke_mening	geen_duidelijke_mening	geen_duidelijke_mening	mee_eens	geen_duidelijke_mening	geen_duidelijke_mening	4
22	10	A10P22	A10D15	hoog	hoog	hoog	hoog	laag	zelden_waar	nooit_waar	nooit_waar	nooit_waar	nooit_waar	4	5	5	5	5	24		ja	nee	nee	nee	ja	nee	nee	zelden										mee_eens	niet_mee_eens	niet_mee_eens	niet_mee_eens	helemaal_niet_mee_eens	niet_mee_eens	niet_mee_eens	helemaal_niet_mee_eens	helemaal_niet_mee_eens	mee_eens	helemaal_niet_mee_eens	4
23	10	A10P23	A10D15	hoog	hoog	hoog	hoog	laag	soms_waar	nooit_waar	nooit_waar	nooit_waar	nooit_waar	3	5	5	5	5	23		ja	nee	nee	nee	ja	nee	nee	soms										helemaal_mee_eens	helemaal_niet_mee_eens	helemaal_mee_eens	mee_eens	helemaal_niet_mee_eens	helemaal_mee_eens	helemaal_mee_eens	helemaal_niet_mee_eens	mee_eens	helemaal_mee_eens	mee_eens	5
24	10	A10P24	A10D19	laag	laag	laag	laag	laag	zelden_waar	nooit_waar	nooit_waar	nooit_waar	nooit_waar	4	5	5	5	5	24		ja	nee	nee	nee	ja	nee	nee	zelden										mee_eens	niet_mee_eens	mee_eens	geen_duidelijke_mening	mee_eens	mee_eens	mee_eens	niet_mee_eens	niet_mee_eens	mee_eens	niet_mee_eens	4
25	10	A10P25	A10D15	hoog	hoog	hoog	hoog	laag	nooit_waar	nooit_waar	nooit_waar	nooit_waar	nooit_waar	5	5	5	5	5	25		nee	nee	nee	nee	nee	nee	nee	nooit										geen_duidelijke_mening	geen_duidelijke_mening	helemaal_niet_mee_eens	mee_eens	geen_duidelijke_mening	geen_duidelijke_mening	geen_duidelijke_mening	geen_duidelijke_mening	mee_eens	geen_duidelijke_mening	geen_duidelijke_mening	3
26	10	A10P26	A10D19	laag	laag	laag	laag	laag	nooit_waar	nooit_waar	nooit_waar	nooit_waar	nooit_waar	5	5	5	5	5	25		nee	nee	nee	nee	ja	nee	nee	nooit										mee_eens	niet_mee_eens	mee_eens	niet_mee_eens	geen_duidelijke_mening	niet_mee_eens	mee_eens	niet_mee_eens	niet_mee_eens	mee_eens	niet_mee_eens	4
27	10	A10P27	A10D15	hoog	hoog	hoog	hoog	laag	zelden_waar	nooit_waar	nooit_waar	nooit_waar	nooit_waar	4	5	5	5	5	24		nee	nee	nee	nee	ja	nee	nee	zelden										mee_eens	niet_mee_eens	helemaal_niet_mee_eens	mee_eens	niet_mee_eens	niet_mee_eens	mee_eens	helemaal_niet_mee_eens	helemaal_niet_mee_eens	mee_eens	mee_eens	4
28	10	A10P28	A10D11	hoog	hoog	hoog	hoog	hoog	nooit_waar	nooit_waar	nooit_waar	nooit_waar	nooit_waar	5	5	5	5	5	25		nee	nee	nee	nee	ja	nee	nee	nooit										geen_duidelijke_mening	niet_mee_eens	mee_eens	geen_duidelijke_mening	niet_mee_eens	geen_duidelijke_mening	geen_duidelijke_mening	helemaal_niet_mee_eens	geen_duidelijke_mening	mee_eens	niet_mee_eens	3
29	10	A10P29	A10D18	laag	laag	laag	laag	laag	nooit_waar	nooit_waar	nooit_waar	nooit_waar	nooit_waar	5	5	5	5	5	25		nee	nee	nee	nee	ja	nee	nee	nooit										mee_eens	mee_eens	mee_eens	helemaal_mee_eens	geen_duidelijke_mening	helemaal_mee_eens	mee_eens	niet_mee_eens	niet_mee_eens	mee_eens	mee_eens	4
31	10	A10P31	A10D11	hoog	hoog	hoog	hoog	hoog	nooit_waar	nooit_waar	nooit_waar	nooit_waar	nooit_waar	5	5	5	5	5	25		nee	nee	nee	nee	ja	nee	nee	nooit										mee_eens	niet_mee_eens	geen_duidelijke_mening	niet_mee_eens	mee_eens	niet_mee_eens	mee_eens	helemaal_niet_mee_eens	helemaal_niet_mee_eens	mee_eens	niet_mee_eens	4
32	10	A10P32	A10D15	hoog	hoog	hoog	hoog	laag	nooit_waar	nooit_waar	nooit_waar	nooit_waar	nooit_waar	5	5	5	5	5	25		nee	nee	nee	nee	nee	nee	nee	nooit										mee_eens	helemaal_niet_mee_eens	mee_eens	helemaal_niet_mee_eens	helemaal_mee_eens	helemaal_niet_mee_eens	helemaal_mee_eens	helemaal_niet_mee_eens	helemaal_mee_eens	helemaal_mee_eens	helemaal_niet_mee_eens	4
33	10	A10P33	A10D19	laag	laag	laag	laag	laag	nooit_waar	nooit_waar	nooit_waar	nooit_waar	nooit_waar	5	5	5	5	5	25		nee	nee	nee	nee	ja	nee	nee	nooit										mee_eens	niet_mee_eens	mee_eens	helemaal_niet_mee_eens	mee_eens	geen_duidelijke_mening	mee_eens	helemaal_niet_mee_eens	helemaal_niet_mee_eens	mee_eens	helemaal_niet_mee_eens	4
34	10	A10P34	A10D15	hoog	hoog	hoog	hoog	laag	zelden_waar	nooit_waar	nooit_waar	nooit_waar	nooit_waar	4	5	5	5	5	24		ja	ja	nee	nee	ja	nee	nee	zelden										mee_eens	niet_mee_eens	geen_duidelijke_mening	mee_eens	mee_eens	niet_mee_eens	mee_eens	niet_mee_eens	geen_duidelijke_mening	mee_eens	niet_mee_eens	4
36	10	A10P36	A10D12	laag	laag	laag	laag	laag	nooit_waar	nooit_waar	nooit_waar	nooit_waar	nooit_waar	5	5	5	5	5	25		nee	nee	nee	nee	ja	nee	nee	nooit											niet_mee_eens	mee_eens	mee_eens	niet_mee_eens	mee_eens	mee_eens	niet_mee_eens	niet_mee_eens	mee_eens	niet_mee_eens	0
37	10	A10P37	A10D19	laag	laag	laag	laag	laag	nooit_waar	nooit_waar	nooit_waar	nooit_waar	nooit_waar	5	5	5	5	5	25		nee	nee	nee	nee	ja	nee	nee	nooit										mee_eens	niet_mee_eens	geen_duidelijke_mening	helemaal_niet_mee_eens	geen_duidelijke_mening	helemaal_mee_eens	mee_eens	helemaal_niet_mee_eens	niet_mee_eens	geen_duidelijke_mening	helemaal_niet_mee_eens	4
38	10	A10P38	A10D15	hoog	hoog	hoog	hoog	laag	zelden_waar	nooit_waar	nooit_waar	nooit_waar	nooit_waar	4	5	5	5	5	24		ja	nee	nee	nee	ja	nee	nee	zelden										geen_duidelijke_mening	helemaal_niet_mee_eens	geen_duidelijke_mening	niet_mee_eens	niet_mee_eens	mee_eens	mee_eens	helemaal_niet_mee_eens	niet_mee_eens	mee_eens	helemaal_niet_mee_eens	3
39	10	A10P39	A10D11	hoog	hoog	hoog	hoog	hoog	soms_waar	nooit_waar	nooit_waar	nooit_waar	nooit_waar	3	5	5	5	5	23		nee	nee	nee	nee	ja	nee	nee	zelden																mee_eens	niet_mee_eens	mee_eens	helemaal_mee_eens	niet_mee_eens	0
1	100	A100P1	A100D1	laag	hoog	hoog	laag	laag	zelden_waar	nooit_waar	nooit_waar	nooit_waar	nooit_waar	4	5	5	5	5	24		ja	nee	nee	nee	ja	nee	nee	zelden										geen_duidelijke_mening	mee_eens	geen_duidelijke_mening	mee_eens	geen_duidelijke_mening	geen_duidelijke_mening	geen_duidelijke_mening	geen_duidelijke_mening	geen_duidelijke_mening	geen_duidelijke_mening	mee_eens	3
2	100	A100P2	A100D1	laag	hoog	hoog	laag	laag	zelden_waar	nooit_waar	nooit_waar	nooit_waar	nooit_waar	4	5	5	5	5	24		nee	nee	nee	nee	ja	nee	nee	nooit										helemaal_niet_mee_eens	helemaal_niet_mee_eens	helemaal_niet_mee_eens	helemaal_niet_mee_eens	helemaal_niet_mee_eens	helemaal_niet_mee_eens	helemaal_niet_mee_eens	helemaal_niet_mee_eens	helemaal_niet_mee_eens	helemaal_niet_mee_eens	helemaal_niet_mee_eens	1
3	100	A100P3	A100D1	laag	hoog	hoog	laag	laag	nooit_waar	nooit_waar	nooit_waar	nooit_waar	nooit_waar	5	5	5	5	5	25		nee	nee	nee	nee	ja	nee	nee	nooit										helemaal_mee_eens	helemaal_niet_mee_eens	helemaal_mee_eens	niet_mee_eens	helemaal_mee_eens	helemaal_niet_mee_eens	helemaal_mee_eens	helemaal_niet_mee_eens	helemaal_niet_mee_eens	helemaal_mee_eens	geen_duidelijke_mening	5
4	100	A100P4	A100D2	hoog	hoog	laag	hoog	hoog	nooit_waar	nooit_waar	nooit_waar	nooit_waar	nooit_waar	5	5	5	5	5	25		nee	nee	nee	nee	ja	nee	ja	zelden										mee_eens	mee_eens	mee_eens	helemaal_mee_eens	geen_duidelijke_mening	niet_mee_eens	mee_eens	niet_mee_eens	mee_eens	geen_duidelijke_mening	niet_mee_eens	4
5	100	A100P5	A100D2	hoog	hoog	laag	hoog	hoog	nooit_waar	nooit_waar	nooit_waar	nooit_waar	nooit_waar	5	5	5	5	5	25		nee	nee	nee	nee	ja	nee	nee	nooit										helemaal_mee_eens	helemaal_niet_mee_eens	geen_duidelijke_mening	helemaal_niet_mee_eens	geen_duidelijke_mening	niet_mee_eens	mee_eens	helemaal_niet_mee_eens	helemaal_niet_mee_eens	geen_duidelijke_mening	helemaal_niet_mee_eens	5
6	100	A100P6	A100D1	laag	hoog	hoog	laag	laag	nooit_waar	nooit_waar	nooit_waar	nooit_waar	nooit_waar	5	5	5	5	5	25		nee	nee	nee	nee	ja	nee	nee	nooit										helemaal_mee_eens	niet_mee_eens	niet_mee_eens	geen_duidelijke_mening	niet_mee_eens	geen_duidelijke_mening	geen_duidelijke_mening	niet_mee_eens	geen_duidelijke_mening	geen_duidelijke_mening	geen_duidelijke_mening	5
7	100	A100P7	A100D2	hoog	hoog	laag	hoog	hoog	zelden_waar	nooit_waar	nooit_waar	nooit_waar	nooit_waar	4	5	5	5	5	24		ja	ja	nee	nee	ja	nee	nee	zelden										mee_eens	helemaal_niet_mee_eens	geen_duidelijke_mening	helemaal_niet_mee_eens	niet_mee_eens	mee_eens	mee_eens	helemaal_niet_mee_eens	helemaal_niet_mee_eens	mee_eens	geen_duidelijke_mening	4
8	100	A100P8	A100D1	laag	hoog	hoog	laag	laag	zelden_waar	nooit_waar	nooit_waar	nooit_waar	nooit_waar	4	5	5	5	5	24		ja	ja	nee	nee	ja	nee	nee	zelden										niet_mee_eens	niet_mee_eens	helemaal_mee_eens	niet_mee_eens	helemaal_mee_eens	niet_mee_eens	mee_eens	helemaal_niet_mee_eens	niet_mee_eens	helemaal_mee_eens	niet_mee_eens	2
13	100	A100P13	A100D1	laag	hoog	hoog	laag	laag	zelden_waar	nooit_waar	nooit_waar	nooit_waar	nooit_waar	4	5	5	5	5	24		ja	nee	nee	nee	nee	nee	nee	zelden										helemaal_mee_eens	helemaal_niet_mee_eens	helemaal_mee_eens	helemaal_mee_eens	helemaal_mee_eens	helemaal_niet_mee_eens	helemaal_mee_eens	helemaal_niet_mee_eens	helemaal_niet_mee_eens	helemaal_mee_eens	geen_duidelijke_mening	5
11	100	A100P11	A100D2	hoog	hoog	laag	hoog	hoog	nooit_waar	nooit_waar	nooit_waar	nooit_waar	nooit_waar	5	5	5	5	5	25		nee	ja	nee	nee	ja	nee	nee	nooit										helemaal_niet_mee_eens	geen_duidelijke_mening	helemaal_niet_mee_eens	helemaal_niet_mee_eens	helemaal_niet_mee_eens	geen_duidelijke_mening	geen_duidelijke_mening	helemaal_niet_mee_eens	helemaal_niet_mee_eens	helemaal_niet_mee_eens	helemaal_niet_mee_eens	1
12	100	A100P12	A100D2	hoog	hoog	laag	hoog	hoog	nooit_waar	nooit_waar	nooit_waar	nooit_waar	nooit_waar	5	5	5	5	5	25		nee	nee	nee	nee	ja	nee	nee	nooit										helemaal_mee_eens	helemaal_niet_mee_eens	helemaal_mee_eens	helemaal_niet_mee_eens	helemaal_mee_eens	helemaal_niet_mee_eens	helemaal_mee_eens	helemaal_niet_mee_eens	helemaal_niet_mee_eens	helemaal_mee_eens	helemaal_niet_mee_eens	5
10	100	A100P10	A100D2	hoog	hoog	laag	hoog	hoog	nooit_waar	nooit_waar	nooit_waar	nooit_waar	nooit_waar	5	5	5	5	5	25		nee	nee	nee	nee	ja	nee	nee	nooit										helemaal_mee_eens	helemaal_niet_mee_eens	helemaal_mee_eens	geen_duidelijke_mening	helemaal_niet_mee_eens	helemaal_mee_eens	helemaal_mee_eens	helemaal_niet_mee_eens	geen_duidelijke_mening	helemaal_niet_mee_eens	mee_eens	5
14	100	A100P14	A100D2	hoog	hoog	laag	hoog	hoog	zelden_waar	nooit_waar	nooit_waar	nooit_waar	nooit_waar	4	5	5	5	5	24		nee	nee	nee	nee	ja	nee	nee	nooit										mee_eens	niet_mee_eens	mee_eens	mee_eens	niet_mee_eens	niet_mee_eens	mee_eens	helemaal_niet_mee_eens	mee_eens	helemaal_mee_eens	helemaal_niet_mee_eens	4
9	100	A100P9	A100D1	laag	hoog	hoog	laag	laag	soms_waar	nooit_waar	nooit_waar	nooit_waar	nooit_waar	3	5	5	5	5	23		ja	ja	nee	nee	nee	nee	ja	soms										niet_mee_eens	niet_mee_eens	niet_mee_eens	niet_mee_eens	niet_mee_eens	mee_eens	geen_duidelijke_mening	niet_mee_eens	niet_mee_eens	niet_mee_eens	geen_duidelijke_mening	2
18	100	A100P18	A100D1	laag	hoog	hoog	laag	laag	zelden_waar	nooit_waar	nooit_waar	nooit_waar	nooit_waar	4	5	5	5	5	24		nee	nee	ja	nee	ja	nee	nee	zelden										mee_eens	niet_mee_eens	niet_mee_eens	niet_mee_eens	niet_mee_eens	helemaal_niet_mee_eens	mee_eens	niet_mee_eens	niet_mee_eens	mee_eens	mee_eens	4
17	100	A100P17	A100D1	laag	hoog	hoog	laag	laag	zelden_waar	nooit_waar	nooit_waar	nooit_waar	nooit_waar	4	5	5	5	5	24		nee	nee	nee	nee	ja	nee	nee	zelden										mee_eens	niet_mee_eens	niet_mee_eens	niet_mee_eens	niet_mee_eens	niet_mee_eens	mee_eens	niet_mee_eens	niet_mee_eens	helemaal_mee_eens	niet_mee_eens	4
20	100	A100P20	A100D2	hoog	hoog	laag	hoog	hoog	nooit_waar	nooit_waar	nooit_waar	nooit_waar	nooit_waar	5	5	5	5	5	25		nee	nee	nee	nee	ja	nee	nee	nooit										mee_eens	niet_mee_eens	niet_mee_eens	geen_duidelijke_mening	helemaal_niet_mee_eens	geen_duidelijke_mening	geen_duidelijke_mening	helemaal_niet_mee_eens	mee_eens	geen_duidelijke_mening	helemaal_niet_mee_eens	4
19	100	A100P19	A100D2	hoog	hoog	laag	hoog	hoog													ja	ja	nee	nee	ja	nee	nee	zelden										mee_eens	helemaal_mee_eens	geen_duidelijke_mening	geen_duidelijke_mening	niet_mee_eens	niet_mee_eens	niet_mee_eens	niet_mee_eens	niet_mee_eens	niet_mee_eens	niet_mee_eens	4
15	100	A100P15	A100D1	laag	hoog	hoog	laag	laag	zelden_waar	nooit_waar	nooit_waar	nooit_waar	nooit_waar	4	5	5	5	5	24		ja	nee	nee	nee	ja	nee	nee	zelden										niet_mee_eens	helemaal_niet_mee_eens	helemaal_niet_mee_eens	helemaal_niet_mee_eens	helemaal_niet_mee_eens	niet_mee_eens	helemaal_niet_mee_eens	helemaal_niet_mee_eens	helemaal_niet_mee_eens	mee_eens	niet_mee_eens	2
16	100	A100P16	A100D2	hoog	hoog	laag	hoog	hoog	zelden_waar	nooit_waar	nooit_waar	nooit_waar	nooit_waar	4	5	5	5	5	24		ja	nee	nee	nee	ja	nee	nee	zelden										helemaal_mee_eens	helemaal_niet_mee_eens	mee_eens	helemaal_niet_mee_eens	geen_duidelijke_mening	niet_mee_eens	mee_eens	helemaal_niet_mee_eens	helemaal_niet_mee_eens	helemaal_mee_eens	niet_mee_eens	5
21	100	A100P21	A100D2	hoog	hoog	laag	hoog	hoog	nooit_waar	nooit_waar	nooit_waar	nooit_waar	nooit_waar	5	5	5	5	5	25		nee	nee	nee	nee	ja	nee	nee	nooit										niet_mee_eens	helemaal_niet_mee_eens	niet_mee_eens	niet_mee_eens	helemaal_niet_mee_eens	niet_mee_eens	niet_mee_eens	niet_mee_eens	niet_mee_eens	niet_mee_eens	mee_eens	2
27	100	A100P27	A100D2	hoog	hoog	laag	hoog	hoog	nooit_waar	nooit_waar	nooit_waar	nooit_waar	nooit_waar	5	5	5	5	5	25		nee	nee	nee	nee	ja	nee	nee	nooit										mee_eens	mee_eens	helemaal_mee_eens	helemaal_mee_eens	mee_eens	helemaal_niet_mee_eens	mee_eens	mee_eens	mee_eens	mee_eens	mee_eens	4
26	100	A100P26	A100D2	hoog	hoog	laag	hoog	hoog	zelden_waar	nooit_waar	nooit_waar	zelden_waar	nooit_waar	4	5	5	4	5	23		ja	ja	nee	nee	nee	nee	nee	zelden										geen_duidelijke_mening	niet_mee_eens	niet_mee_eens	niet_mee_eens	geen_duidelijke_mening	mee_eens	geen_duidelijke_mening	niet_mee_eens	niet_mee_eens	geen_duidelijke_mening	niet_mee_eens	3
25	100	A100P25	A100D1	laag	hoog	hoog	laag	laag	nooit_waar	zelden_waar	nooit_waar	nooit_waar	nooit_waar	5	4	5	5	5	24		nee	nee	nee	nee	ja	nee	nee	nooit										geen_duidelijke_mening	niet_mee_eens	niet_mee_eens	mee_eens	niet_mee_eens	geen_duidelijke_mening	mee_eens	niet_mee_eens	niet_mee_eens	mee_eens	geen_duidelijke_mening	3
24	100	A100P24	A100D2	hoog	hoog	laag	hoog	hoog	nooit_waar	nooit_waar	nooit_waar	nooit_waar	nooit_waar	5	5	5	5	5	25		nee	nee	nee	nee	ja	nee	nee	nooit										geen_duidelijke_mening	mee_eens	mee_eens	mee_eens	geen_duidelijke_mening	mee_eens	mee_eens	helemaal_niet_mee_eens	geen_duidelijke_mening	mee_eens	niet_mee_eens	3
23	100	A100P23	A100D2	hoog	hoog	laag	hoog	hoog	nooit_waar	nooit_waar	nooit_waar	nooit_waar	nooit_waar	5	5	5	5	5	25		nee	nee	nee	nee	ja	nee	nee	nooit										helemaal_mee_eens	mee_eens	mee_eens	mee_eens	mee_eens	niet_mee_eens	mee_eens	niet_mee_eens	mee_eens	mee_eens	helemaal_niet_mee_eens	5
22	100	A100P22	A100D2	hoog	hoog	laag	hoog	hoog	nooit_waar	nooit_waar	nooit_waar	nooit_waar	nooit_waar	5	5	5	5	5	25		nee	nee	nee	ja	ja	nee	nee	nooit										geen_duidelijke_mening	geen_duidelijke_mening	geen_duidelijke_mening	geen_duidelijke_mening	geen_duidelijke_mening	geen_duidelijke_mening	geen_duidelijke_mening	niet_mee_eens	geen_duidelijke_mening	geen_duidelijke_mening	geen_duidelijke_mening	3
1	101	A101P1	A101D8	laag	hoog	laag	laag	hoog	nooit_waar	nooit_waar	nooit_waar	nooit_waar	nooit_waar	5	5	5	5	5	25		nee	nee	nee	nee	ja	nee	nee	nooit										mee_eens	niet_mee_eens	mee_eens	niet_mee_eens	mee_eens	geen_duidelijke_mening	geen_duidelijke_mening	geen_duidelijke_mening	mee_eens	niet_mee_eens	niet_mee_eens	4
3	101	A101P3	A101D8	laag	hoog	laag	laag	hoog	nooit_waar	nooit_waar	nooit_waar	nooit_waar	nooit_waar	5	5	5	5	5	25		nee	nee	nee	nee	ja	nee	nee	nooit										mee_eens	mee_eens	niet_mee_eens	mee_eens	niet_mee_eens	mee_eens	mee_eens	niet_mee_eens	mee_eens	niet_mee_eens	niet_mee_eens	4
4	101	A101P4	A101D8	laag	hoog	laag	laag	hoog	nooit_waar	nooit_waar	nooit_waar	nooit_waar	nooit_waar	5	5	5	5	5	25		nee	nee	nee	nee	ja	nee	nee	nooit										mee_eens	mee_eens	niet_mee_eens	helemaal_mee_eens	niet_mee_eens	niet_mee_eens	mee_eens	niet_mee_eens	niet_mee_eens	mee_eens	niet_mee_eens	4
5	101	A101P5	A101D8	laag	hoog	laag	laag	hoog	zelden_waar	nooit_waar	nooit_waar	nooit_waar	nooit_waar	4	5	5	5	5	24		nee	nee	nee	nee	ja	nee	nee	zelden										geen_duidelijke_mening	niet_mee_eens	geen_duidelijke_mening	mee_eens	geen_duidelijke_mening	geen_duidelijke_mening	geen_duidelijke_mening	helemaal_mee_eens	geen_duidelijke_mening	geen_duidelijke_mening	geen_duidelijke_mening	3
2	101	A101P2	A101D8	laag	hoog	laag	laag	hoog	nooit_waar	nooit_waar	nooit_waar	nooit_waar	nooit_waar	5	5	5	5	5	25		nee	nee	nee	nee	ja	nee	nee	nooit										geen_duidelijke_mening	geen_duidelijke_mening	mee_eens	geen_duidelijke_mening	niet_mee_eens	niet_mee_eens	geen_duidelijke_mening	niet_mee_eens	niet_mee_eens	geen_duidelijke_mening	geen_duidelijke_mening	3
6	101	A101P6	A101D8	laag	hoog	laag	laag	hoog	nooit_waar	nooit_waar	soms_waar	nooit_waar	nooit_waar	5	5	3	5	5	23		nee	nee	ja	nee	nee	nee	nee	nooit										mee_eens	mee_eens	geen_duidelijke_mening	mee_eens	niet_mee_eens	geen_duidelijke_mening	mee_eens	niet_mee_eens	mee_eens	mee_eens	mee_eens	4
7	101	A101P7	A101D8	laag	hoog	laag	laag	hoog	nooit_waar	nooit_waar	nooit_waar	nooit_waar	nooit_waar	5	5	5	5	5	25		nee	nee	nee	nee	ja	nee	nee	nooit										helemaal_mee_eens	helemaal_niet_mee_eens	geen_duidelijke_mening	helemaal_mee_eens	mee_eens	mee_eens	mee_eens	helemaal_niet_mee_eens	geen_duidelijke_mening	mee_eens	geen_duidelijke_mening	5
11	101	A101P11	A101D9	hoog	hoog	laag	laag	hoog	soms_waar	nooit_waar	nooit_waar	nooit_waar	zelden_waar	3	5	5	5	4	22		ja	nee	nee	nee	ja	nee	nee	zelden										niet_mee_eens	helemaal_niet_mee_eens	helemaal_niet_mee_eens	geen_duidelijke_mening		geen_duidelijke_mening	geen_duidelijke_mening	helemaal_niet_mee_eens	helemaal_niet_mee_eens	geen_duidelijke_mening	helemaal_niet_mee_eens	2
12	101	A101P12	A101D9	hoog	hoog	laag	laag	hoog	nooit_waar	nooit_waar	nooit_waar	nooit_waar	nooit_waar	5	5	5	5	5	25		nee	nee	nee	nee	ja	nee	nee	nooit										helemaal_mee_eens	helemaal_niet_mee_eens	helemaal_mee_eens	mee_eens	helemaal_mee_eens	helemaal_niet_mee_eens	mee_eens	niet_mee_eens	niet_mee_eens	helemaal_mee_eens	geen_duidelijke_mening	5
21	101	A101P21	A101D10	hoog	hoog	hoog	hoog	hoog	soms_waar	nooit_waar	nooit_waar	nooit_waar	nooit_waar	3	5	5	5	5	23		ja	ja	nee	nee	ja	nee	ja	soms										helemaal_mee_eens	mee_eens	helemaal_mee_eens	helemaal_mee_eens	geen_duidelijke_mening	niet_mee_eens	helemaal_mee_eens	geen_duidelijke_mening	niet_mee_eens	helemaal_mee_eens	mee_eens	5
22	101	A101P22	A101D10	hoog	hoog	hoog	hoog	hoog	nooit_waar	nooit_waar	nooit_waar	nooit_waar	nooit_waar	5	5	5	5	5	25		nee	nee	nee	nee	ja	nee	nee	nooit										mee_eens	mee_eens	mee_eens	helemaal_mee_eens	geen_duidelijke_mening	niet_mee_eens	mee_eens	niet_mee_eens	niet_mee_eens	mee_eens	geen_duidelijke_mening	4
23	101	A101P23	A101D10	hoog	hoog	hoog	hoog	hoog	nooit_waar	nooit_waar	nooit_waar	nooit_waar	nooit_waar	5	5	5	5	5	25		nee	nee	nee	nee	ja	nee	nee	nooit										niet_mee_eens	mee_eens	geen_duidelijke_mening	mee_eens	niet_mee_eens	geen_duidelijke_mening	helemaal_mee_eens	geen_duidelijke_mening	mee_eens	mee_eens	mee_eens	2
24	101	A101P24	A101D10	hoog	hoog	hoog	hoog	hoog	nooit_waar	nooit_waar	nooit_waar	nooit_waar	nooit_waar	5	5	5	5	5	25		nee	nee	nee	nee	ja	nee	nee	nooit										mee_eens	niet_mee_eens	geen_duidelijke_mening	geen_duidelijke_mening	niet_mee_eens	niet_mee_eens	mee_eens	niet_mee_eens	niet_mee_eens	mee_eens	helemaal_niet_mee_eens	4
25	101	A101P25	A101D10	hoog	hoog	hoog	hoog	hoog	nooit_waar	nooit_waar	soms_waar	nooit_waar	nooit_waar	5	5	3	5	5	23		nee	nee	ja	nee	ja	nee	nee	nooit										geen_duidelijke_mening	geen_duidelijke_mening	helemaal_mee_eens	geen_duidelijke_mening	geen_duidelijke_mening	geen_duidelijke_mening	helemaal_mee_eens	helemaal_niet_mee_eens	niet_mee_eens	geen_duidelijke_mening	geen_duidelijke_mening	3
31	101	A101P31	A101D11	laag	hoog	hoog	hoog	laag	nooit_waar	nooit_waar	nooit_waar	nooit_waar	nooit_waar	5	5	5	5	5	25		nee	nee	ja	nee	ja	nee	nee	nooit																mee_eens	helemaal_niet_mee_eens	helemaal_niet_mee_eens	mee_eens	mee_eens	0
41	101	A101P41	A101D12	laag	hoog	laag	laag	laag	soms_waar	nooit_waar	nooit_waar	nooit_waar	nooit_waar	3	5	5	5	5	23		ja	ja	nee	nee	ja	nee	nee	soms										mee_eens	mee_eens	helemaal_niet_mee_eens	mee_eens	helemaal_niet_mee_eens	helemaal_mee_eens	mee_eens	niet_mee_eens	mee_eens	geen_duidelijke_mening	niet_mee_eens	4
1	111	A111P1	A111D2	laag	laag	hoog	hoog	laag	zelden_waar	nooit_waar	nooit_waar	nooit_waar	nooit_waar	4	5	5	5	5	24		nee	nee	nee	nee	ja	nee	nee	zelden										mee_eens	geen_duidelijke_mening	mee_eens	geen_duidelijke_mening	mee_eens	mee_eens	geen_duidelijke_mening	niet_mee_eens	mee_eens	geen_duidelijke_mening	geen_duidelijke_mening	4
2	111	A111P2	A111D13	laag	hoog	hoog	hoog	laag	nooit_waar	nooit_waar	nooit_waar	nooit_waar	nooit_waar	5	5	5	5	5	25		nee	nee	nee	nee	ja	nee	nee	nooit										helemaal_mee_eens	niet_mee_eens	mee_eens	niet_mee_eens	geen_duidelijke_mening	niet_mee_eens	mee_eens	niet_mee_eens	niet_mee_eens	geen_duidelijke_mening	niet_mee_eens	5
3	111	A111P3	A111D13	laag	hoog	hoog	hoog	laag	nooit_waar	nooit_waar	nooit_waar	nooit_waar	nooit_waar	5	5	5	5	5	25		nee	nee	nee	nee	ja	nee	nee	nooit										mee_eens	niet_mee_eens	niet_mee_eens	niet_mee_eens	niet_mee_eens	geen_duidelijke_mening	geen_duidelijke_mening	niet_mee_eens	niet_mee_eens	mee_eens	helemaal_niet_mee_eens	4
4	111	A111P4	A111D14	laag	hoog	laag	laag	hoog		nooit_waar	nooit_waar	nooit_waar	nooit_waar	0	5	5	5	5	20		nee	nee	nee	nee	ja	nee	nee											geen_duidelijke_mening	helemaal_niet_mee_eens	helemaal_niet_mee_eens	helemaal_niet_mee_eens	helemaal_niet_mee_eens	helemaal_niet_mee_eens	mee_eens	helemaal_niet_mee_eens	geen_duidelijke_mening	mee_eens	geen_duidelijke_mening	3
5	111	A111P5	A111D2	laag	laag	hoog	hoog	laag	nooit_waar	nooit_waar	nooit_waar	nooit_waar	nooit_waar	5	5	5	5	5	25		nee	nee	nee	nee	ja	nee	nee	nooit										niet_mee_eens	niet_mee_eens	niet_mee_eens	geen_duidelijke_mening	helemaal_niet_mee_eens	niet_mee_eens	helemaal_mee_eens	helemaal_niet_mee_eens	niet_mee_eens	niet_mee_eens	helemaal_niet_mee_eens	2
6	111	A111P6	A111D14	laag	hoog	laag	laag	hoog	nooit_waar	nooit_waar	nooit_waar	nooit_waar	nooit_waar	5	5	5	5	5	25		nee	nee	nee	nee	ja	nee	nee	nooit										mee_eens	mee_eens	geen_duidelijke_mening	geen_duidelijke_mening	geen_duidelijke_mening	mee_eens	geen_duidelijke_mening	niet_mee_eens	geen_duidelijke_mening	geen_duidelijke_mening	mee_eens	4
7	111	A111P7	A111D12	laag	laag	hoog	hoog	laag	nooit_waar	nooit_waar	nooit_waar	nooit_waar	nooit_waar	5	5	5	5	5	25		nee	nee	nee	nee	nee	nee	nee	nooit										geen_duidelijke_mening	niet_mee_eens	helemaal_niet_mee_eens	geen_duidelijke_mening	helemaal_niet_mee_eens	mee_eens	geen_duidelijke_mening	niet_mee_eens	niet_mee_eens	niet_mee_eens	geen_duidelijke_mening	3
8	111	A111P8	A111D13	laag	hoog	hoog	hoog	laag	nooit_waar	nooit_waar	nooit_waar	nooit_waar	nooit_waar	5	5	5	5	5	25		nee	nee	nee	nee	ja	nee	nee	nooit										geen_duidelijke_mening	mee_eens	geen_duidelijke_mening	mee_eens	niet_mee_eens	mee_eens	geen_duidelijke_mening	niet_mee_eens	niet_mee_eens	geen_duidelijke_mening	niet_mee_eens	3
9	111	A111P9	A111D14	laag	hoog	laag	laag	hoog	nooit_waar	nooit_waar	nooit_waar	nooit_waar	nooit_waar	5	5	5	5	5	25		nee	nee	nee	nee	ja	nee	nee	nooit										helemaal_mee_eens	helemaal_niet_mee_eens	helemaal_mee_eens	helemaal_niet_mee_eens	helemaal_mee_eens	geen_duidelijke_mening	mee_eens	helemaal_niet_mee_eens	helemaal_niet_mee_eens	geen_duidelijke_mening	helemaal_niet_mee_eens	5
10	111	A111P10	A111D13	laag	hoog	hoog	hoog	laag	nooit_waar	nooit_waar	nooit_waar	nooit_waar	nooit_waar	5	5	5	5	5	25		nee	nee	nee	nee	ja	nee	nee	nooit										mee_eens	mee_eens	geen_duidelijke_mening	helemaal_mee_eens	geen_duidelijke_mening	mee_eens	mee_eens	geen_duidelijke_mening	geen_duidelijke_mening	geen_duidelijke_mening	geen_duidelijke_mening	4
11	111	A111P11	A111D12	laag	laag	hoog	hoog	laag	nooit_waar	nooit_waar	nooit_waar	nooit_waar	nooit_waar	5	5	5	5	5	25		nee	nee	nee	nee	ja	nee	nee	nooit										helemaal_niet_mee_eens	helemaal_niet_mee_eens	helemaal_niet_mee_eens	helemaal_niet_mee_eens	helemaal_niet_mee_eens	helemaal_niet_mee_eens	helemaal_niet_mee_eens	helemaal_niet_mee_eens	helemaal_niet_mee_eens	geen_duidelijke_mening	helemaal_niet_mee_eens	1
12	111	A111P12	A111D2	laag	laag	hoog	hoog	laag	zelden_waar	nooit_waar	nooit_waar	nooit_waar	nooit_waar	4	5	5	5	5	24		nee	nee	nee	nee	ja	nee	nee	zelden										helemaal_mee_eens	helemaal_niet_mee_eens	mee_eens	niet_mee_eens	helemaal_niet_mee_eens	helemaal_niet_mee_eens	helemaal_mee_eens	helemaal_niet_mee_eens	helemaal_niet_mee_eens	geen_duidelijke_mening	helemaal_niet_mee_eens	5
13	111	A111P13	A111D15	laag	hoog	laag	laag	hoog	zelden_waar	nooit_waar	nooit_waar	nooit_waar	nooit_waar	4	5	5	5	5	24		nee	nee	nee		ja	nee	nee	nooit										mee_eens	niet_mee_eens	helemaal_mee_eens	helemaal_mee_eens	mee_eens	helemaal_niet_mee_eens	mee_eens	helemaal_niet_mee_eens	niet_mee_eens	helemaal_mee_eens	niet_mee_eens	4
14	111	A111P14	A111D14	laag	hoog	laag	laag	hoog	nooit_waar	nooit_waar	nooit_waar	nooit_waar	nooit_waar	5	5	5	5	5	25		nee	nee	nee	nee	ja	nee	nee	nooit										mee_eens	helemaal_niet_mee_eens	helemaal_mee_eens	helemaal_niet_mee_eens	geen_duidelijke_mening	niet_mee_eens	helemaal_mee_eens	helemaal_niet_mee_eens	helemaal_niet_mee_eens	helemaal_mee_eens	helemaal_niet_mee_eens	4
15	111	A111P15	A111D2	laag	laag	hoog	hoog	laag	nooit_waar	nooit_waar	nooit_waar	nooit_waar	nooit_waar	5	5	5	5	5	25		nee	nee	nee	nee	ja	nee	nee	zelden										mee_eens	geen_duidelijke_mening	geen_duidelijke_mening	niet_mee_eens	mee_eens	mee_eens	helemaal_mee_eens	niet_mee_eens	niet_mee_eens	helemaal_mee_eens	geen_duidelijke_mening	4
16	111	A111P16	A111D16	#N/A	#N/A	#N/A	#N/A	#N/A	zelden_waar	nooit_waar	nooit_waar	nooit_waar	nooit_waar	4	5	5	5	5	24		nee	nee	nee	nee	ja	nee	nee	zelden										mee_eens	geen_duidelijke_mening	geen_duidelijke_mening	niet_mee_eens	niet_mee_eens	geen_duidelijke_mening	geen_duidelijke_mening	niet_mee_eens	niet_mee_eens	geen_duidelijke_mening	niet_mee_eens	4
17	111	A111P17	A111D2	laag	laag	hoog	hoog	laag	soms_waar	nooit_waar	nooit_waar	nooit_waar	nooit_waar	3	5	5	5	5	23		ja	nee	ja	nee	ja	nee	nee	zelden										geen_duidelijke_mening	helemaal_mee_eens	geen_duidelijke_mening	helemaal_mee_eens	geen_duidelijke_mening	helemaal_mee_eens	geen_duidelijke_mening	niet_mee_eens	geen_duidelijke_mening	geen_duidelijke_mening	mee_eens	3
18	111	A111P18	A111D2	laag	laag	hoog	hoog	laag	nooit_waar	nooit_waar	nooit_waar	nooit_waar	nooit_waar	5	5	5	5	5	25		nee	nee	nee	nee	nee	nee	nee	nooit										mee_eens	niet_mee_eens	geen_duidelijke_mening	geen_duidelijke_mening	geen_duidelijke_mening	mee_eens	mee_eens	niet_mee_eens	niet_mee_eens	geen_duidelijke_mening	niet_mee_eens	4
19	111	A111P19	A111D13	laag	hoog	hoog	hoog	laag	nooit_waar	nooit_waar	nooit_waar	nooit_waar	nooit_waar	5	5	5	5	5	25		nee	nee	nee	nee	ja	nee	nee	nooit										geen_duidelijke_mening	helemaal_niet_mee_eens	geen_duidelijke_mening	helemaal_niet_mee_eens	geen_duidelijke_mening	geen_duidelijke_mening	geen_duidelijke_mening	helemaal_niet_mee_eens	helemaal_niet_mee_eens	geen_duidelijke_mening	helemaal_niet_mee_eens	3
20	111	A111P20	A111D2	laag	laag	hoog	hoog	laag	nooit_waar	nooit_waar	nooit_waar	nooit_waar	nooit_waar	5	5	5	5	5	25		nee	nee	nee	nee	ja	nee	nee	nooit										helemaal_mee_eens	helemaal_mee_eens	helemaal_mee_eens	helemaal_mee_eens	helemaal_mee_eens	helemaal_niet_mee_eens	helemaal_mee_eens	helemaal_niet_mee_eens	helemaal_niet_mee_eens	helemaal_mee_eens	helemaal_niet_mee_eens	5
21	111	A111P21	A111D2	laag	laag	hoog	hoog	laag	nooit_waar	nooit_waar	nooit_waar	nooit_waar	nooit_waar	5	5	5	5	5	25		nee	nee	nee	nee	ja	nee	nee	nooit										helemaal_niet_mee_eens	helemaal_niet_mee_eens	helemaal_niet_mee_eens	helemaal_niet_mee_eens	helemaal_niet_mee_eens	helemaal_niet_mee_eens	niet_mee_eens	helemaal_niet_mee_eens	helemaal_niet_mee_eens	mee_eens	helemaal_niet_mee_eens	1
22	111	A111P22	A111D14	laag	hoog	laag	laag	hoog	nooit_waar	nooit_waar	nooit_waar	nooit_waar	nooit_waar	5	5	5	5	5	25		nee	nee	nee	nee	ja	nee	nee	nooit										geen_duidelijke_mening	helemaal_niet_mee_eens	helemaal_mee_eens	geen_duidelijke_mening	helemaal_mee_eens	helemaal_niet_mee_eens	helemaal_mee_eens	helemaal_niet_mee_eens	helemaal_niet_mee_eens	helemaal_mee_eens	helemaal_mee_eens	3
23	111	A111P23	A111D3	hoog	hoog	hoog	laag	hoog	nooit_waar	nooit_waar	nooit_waar	nooit_waar	nooit_waar	5	5	5	5	5	25		nee	nee	nee	nee	ja	nee	nee	nooit										helemaal_niet_mee_eens	helemaal_niet_mee_eens	helemaal_niet_mee_eens	helemaal_niet_mee_eens	helemaal_niet_mee_eens	helemaal_niet_mee_eens	helemaal_niet_mee_eens	helemaal_niet_mee_eens	helemaal_niet_mee_eens	helemaal_niet_mee_eens	helemaal_niet_mee_eens	1
24	111	A111P24	A111D3	hoog	hoog	hoog	laag	hoog	nooit_waar	nooit_waar	nooit_waar	nooit_waar	nooit_waar	5	5	5	5	5	25		nee	nee	nee	nee	ja	nee	nee	nooit										helemaal_mee_eens	helemaal_niet_mee_eens	helemaal_mee_eens	helemaal_niet_mee_eens	helemaal_mee_eens	helemaal_niet_mee_eens	helemaal_mee_eens	helemaal_niet_mee_eens	helemaal_niet_mee_eens	helemaal_mee_eens	helemaal_niet_mee_eens	5
25	111	A111P25	A111D3	hoog	hoog	hoog	laag	hoog	nooit_waar	nooit_waar	nooit_waar	nooit_waar	nooit_waar	5	5	5	5	5	25		nee	nee	nee	nee	ja	nee	nee	nooit										helemaal_mee_eens	helemaal_niet_mee_eens	helemaal_mee_eens	helemaal_niet_mee_eens	helemaal_mee_eens	helemaal_niet_mee_eens	helemaal_mee_eens	helemaal_niet_mee_eens	helemaal_niet_mee_eens	helemaal_mee_eens	helemaal_niet_mee_eens	5
26	111	A111P26	A111D3	hoog	hoog	hoog	laag	hoog	nooit_waar	nooit_waar	nooit_waar	nooit_waar	nooit_waar	5	5	5	5	5	25		nee	nee	nee	nee	ja	nee	nee	nooit										mee_eens	niet_mee_eens	mee_eens	geen_duidelijke_mening	geen_duidelijke_mening	niet_mee_eens	mee_eens	niet_mee_eens	geen_duidelijke_mening	mee_eens	geen_duidelijke_mening	4
27	111	A111P27	A111D13	laag	hoog	hoog	hoog	laag	nooit_waar	nooit_waar	nooit_waar	nooit_waar	nooit_waar	5	5	5	5	5	25		nee	nee	nee	nee	ja	nee	nee	nooit										helemaal_mee_eens	mee_eens	helemaal_mee_eens	helemaal_mee_eens	helemaal_mee_eens	mee_eens	helemaal_mee_eens	mee_eens	mee_eens	mee_eens	mee_eens	5
28	111	A111P28	A111D13	laag	hoog	hoog	hoog	laag	nooit_waar	nooit_waar	nooit_waar	nooit_waar	nooit_waar	5	5	5	5	5	25		nee	nee	nee	nee	ja	nee	nee	nooit										geen_duidelijke_mening	niet_mee_eens	geen_duidelijke_mening	niet_mee_eens	niet_mee_eens	niet_mee_eens	geen_duidelijke_mening	niet_mee_eens	niet_mee_eens	mee_eens	niet_mee_eens	3
29	111	A111P29	A111D14	laag	hoog	laag	laag	hoog	nooit_waar	nooit_waar	nooit_waar	nooit_waar	nooit_waar	5	5	5	5	5	25		nee	nee	nee	nee	ja	nee	nee	zelden										mee_eens	niet_mee_eens	mee_eens	niet_mee_eens	geen_duidelijke_mening	niet_mee_eens	mee_eens	niet_mee_eens	niet_mee_eens	mee_eens	niet_mee_eens	4
50	141	A141P50	A141D2	laag	hoog	hoog	laag	laag	zelden_waar	nooit_waar	nooit_waar	nooit_waar	nooit_waar	4	5	5	5	5	24		ja	ja	nee	nee	ja	nee	nee	zelden										mee_eens	niet_mee_eens	geen_duidelijke_mening	mee_eens	niet_mee_eens	niet_mee_eens	mee_eens	niet_mee_eens	niet_mee_eens	mee_eens	niet_mee_eens	4
49	141	A141P49	A141D2	laag	hoog	hoog	laag	laag	nooit_waar	nooit_waar	nooit_waar	nooit_waar	nooit_waar	5	5	5	5	5	25		nee	nee	nee	nee	ja	nee	nee	nooit										helemaal_mee_eens	niet_mee_eens	helemaal_mee_eens	mee_eens	geen_duidelijke_mening	geen_duidelijke_mening	mee_eens	niet_mee_eens	geen_duidelijke_mening	geen_duidelijke_mening	niet_mee_eens	5
48	141	A141P48	A141D2	laag	hoog	hoog	laag	laag	zelden_waar	nooit_waar	nooit_waar	nooit_waar	nooit_waar	4	5	5	5	5	24		nee	nee	nee	nee	ja	nee	nee	zelden										helemaal_mee_eens	helemaal_niet_mee_eens	mee_eens	geen_duidelijke_mening	geen_duidelijke_mening	geen_duidelijke_mening	geen_duidelijke_mening	niet_mee_eens	geen_duidelijke_mening	mee_eens	helemaal_niet_mee_eens	5
47	141	A141P47	A141D3	hoog	hoog	hoog	hoog	laag	nooit_waar	nooit_waar	nooit_waar	nooit_waar	nooit_waar	5	5	5	5	5	25		nee	nee	nee	nee	ja	nee	nee	nooit										mee_eens	helemaal_niet_mee_eens	helemaal_niet_mee_eens	niet_mee_eens	niet_mee_eens	niet_mee_eens	helemaal_mee_eens	niet_mee_eens	niet_mee_eens	helemaal_mee_eens	niet_mee_eens	4
46	141	A141P46	A141D1	laag	laag	laag	laag	hoog	zelden_waar	nooit_waar	nooit_waar	nooit_waar	nooit_waar	4	5	5	5	5	24		nee	nee	nee	nee	ja	nee	nee	zelden										mee_eens	geen_duidelijke_mening	mee_eens	niet_mee_eens	niet_mee_eens	geen_duidelijke_mening	mee_eens	niet_mee_eens	geen_duidelijke_mening	mee_eens	niet_mee_eens	4
45	141	A141P45	A141D3	hoog	hoog	hoog	hoog	laag	nooit_waar	nooit_waar	nooit_waar	nooit_waar	nooit_waar	5	5	5	5	5	25		nee	nee	nee	nee	ja	nee	nee	nooit										mee_eens	geen_duidelijke_mening	geen_duidelijke_mening	geen_duidelijke_mening	helemaal_mee_eens	geen_duidelijke_mening	geen_duidelijke_mening	helemaal_niet_mee_eens	niet_mee_eens	helemaal_niet_mee_eens	niet_mee_eens	4
44	141	A141P44	A141D3	hoog	hoog	hoog	hoog	laag	nooit_waar	nooit_waar	nooit_waar	nooit_waar	nooit_waar	5	5	5	5	5	25		nee	nee	nee	nee	ja	nee	nee	nooit										geen_duidelijke_mening	helemaal_niet_mee_eens	helemaal_niet_mee_eens	helemaal_niet_mee_eens	helemaal_niet_mee_eens	helemaal_niet_mee_eens	helemaal_mee_eens	helemaal_niet_mee_eens	helemaal_niet_mee_eens	helemaal_mee_eens	helemaal_niet_mee_eens	3
43	141	A141P43	A141D2	laag	hoog	hoog	laag	laag	nooit_waar	nooit_waar	nooit_waar	nooit_waar	nooit_waar	5	5	5	5	5	25		nee	nee	nee	nee	nee	nee	nee	nooit										helemaal_mee_eens		helemaal_mee_eens	mee_eens	helemaal_mee_eens	helemaal_mee_eens	mee_eens	niet_mee_eens	niet_mee_eens	mee_eens	mee_eens	5
42	141	A141P42	A141D3	hoog	hoog	hoog	hoog	laag	nooit_waar	nooit_waar	nooit_waar	nooit_waar	nooit_waar	5	5	5	5	5	25		nee	nee	nee	nee	ja	nee	nee	nooit										mee_eens	helemaal_niet_mee_eens	geen_duidelijke_mening	niet_mee_eens	geen_duidelijke_mening	geen_duidelijke_mening						4
41	141	A141P41	A141D3	hoog	hoog	hoog	hoog	laag	nooit_waar	nooit_waar	nooit_waar	nooit_waar	nooit_waar	5	5	5	5	5	25		nee	nee	nee	nee	ja	nee	nee	nooit										mee_eens	helemaal_niet_mee_eens	helemaal_mee_eens	helemaal_niet_mee_eens	helemaal_mee_eens	helemaal_niet_mee_eens	helemaal_mee_eens	helemaal_niet_mee_eens	helemaal_niet_mee_eens	helemaal_mee_eens	helemaal_niet_mee_eens	4
40	141	A141P40	A141D3	hoog	hoog	hoog	hoog	laag	nooit_waar	nooit_waar	nooit_waar	nooit_waar	nooit_waar	5	5	5	5	5	25		nee	nee	nee	nee	ja	nee	nee	nooit										mee_eens	geen_duidelijke_mening	geen_duidelijke_mening	helemaal_mee_eens	geen_duidelijke_mening	geen_duidelijke_mening	geen_duidelijke_mening	geen_duidelijke_mening	mee_eens	geen_duidelijke_mening	geen_duidelijke_mening	4
39	141	A141P39	A141D5	hoog	hoog	hoog	laag	hoog	zelden_waar	nooit_waar	nooit_waar	nooit_waar	nooit_waar	4	5	5	5	5	24		ja	nee	nee	nee	ja	nee	nee	zelden										helemaal_mee_eens	niet_mee_eens	mee_eens	helemaal_mee_eens	mee_eens	helemaal_niet_mee_eens	mee_eens	helemaal_niet_mee_eens	niet_mee_eens	helemaal_mee_eens	niet_mee_eens	5
38	141	A141P38	A141D2	laag	hoog	hoog	laag	laag	zelden_waar	nooit_waar	nooit_waar	nooit_waar	nooit_waar	4	5	5	5	5	24		nee	nee	ja	nee	ja	nee	nee	zelden										mee_eens	mee_eens	mee_eens	mee_eens	mee_eens	geen_duidelijke_mening	mee_eens	mee_eens	mee_eens	mee_eens	helemaal_mee_eens	4
37	141	A141P37	A141D1	laag	laag	laag	laag	hoog	soms_waar	nooit_waar	nooit_waar	nooit_waar	nooit_waar	3	5	5	5	5	23		ja	ja	nee	ja	ja	nee	nee	soms										mee_eens	helemaal_niet_mee_eens	helemaal_mee_eens	niet_mee_eens	geen_duidelijke_mening	niet_mee_eens	helemaal_mee_eens	helemaal_niet_mee_eens	helemaal_niet_mee_eens	mee_eens	helemaal_niet_mee_eens	4
36	141	A141P36	A141D1	laag	laag	laag	laag	hoog	zelden_waar	nooit_waar	nooit_waar	nooit_waar	nooit_waar	4	5	5	5	5	24		nee	nee	nee	ja	ja	nee	nee	zelden										mee_eens	niet_mee_eens	mee_eens	niet_mee_eens	geen_duidelijke_mening	geen_duidelijke_mening	mee_eens	niet_mee_eens	helemaal_niet_mee_eens	helemaal_mee_eens	geen_duidelijke_mening	4
35	141	A141P35	A141D2	laag	hoog	hoog	laag	laag	nooit_waar	nooit_waar	nooit_waar	nooit_waar	nooit_waar	5	5	5	5	5	25		nee	nee	nee	nee	ja	nee	nee	nooit										niet_mee_eens	niet_mee_eens	helemaal_niet_mee_eens	niet_mee_eens	helemaal_niet_mee_eens	helemaal_niet_mee_eens	geen_duidelijke_mening	helemaal_niet_mee_eens	helemaal_niet_mee_eens	mee_eens	helemaal_niet_mee_eens	2
34	141	A141P34	A141D3	hoog	hoog	hoog	hoog	laag	nooit_waar	nooit_waar	nooit_waar	nooit_waar	nooit_waar	5	5	5	5	5	25		nee	nee	nee	nee	ja	nee	nee	nooit										mee_eens	niet_mee_eens	mee_eens	geen_duidelijke_mening	geen_duidelijke_mening	niet_mee_eens	mee_eens	geen_duidelijke_mening	geen_duidelijke_mening	geen_duidelijke_mening	niet_mee_eens	4
33	141	A141P33	A141D3	hoog	hoog	hoog	hoog	laag	nooit_waar	nooit_waar	nooit_waar	nooit_waar	nooit_waar	5	5	5	5	5	25		nee	nee	nee	nee	nee	nee	nee	nooit										geen_duidelijke_mening	geen_duidelijke_mening	geen_duidelijke_mening	mee_eens	geen_duidelijke_mening	geen_duidelijke_mening	mee_eens	helemaal_niet_mee_eens	geen_duidelijke_mening	mee_eens	geen_duidelijke_mening	3
32	141	A141P32	A141D1	laag	laag	laag	laag	hoog	nooit_waar	nooit_waar	nooit_waar	nooit_waar	nooit_waar	5	5	5	5	5	25		nee	nee	nee	nee	ja	nee	nee	nooit										geen_duidelijke_mening	helemaal_niet_mee_eens	geen_duidelijke_mening	niet_mee_eens	niet_mee_eens	helemaal_niet_mee_eens	mee_eens	niet_mee_eens	niet_mee_eens	mee_eens	mee_eens	3
31	141	A141P31	A141D2	laag	hoog	hoog	laag	laag	nooit_waar	nooit_waar	nooit_waar	nooit_waar	nooit_waar	5	5	5	5	5	25		nee	nee	nee	nee	ja	nee	nee	nooit										mee_eens	niet_mee_eens	geen_duidelijke_mening			geen_duidelijke_mening	mee_eens	helemaal_niet_mee_eens	geen_duidelijke_mening	mee_eens	helemaal_niet_mee_eens	4
29	141	A141P29	A141D3	hoog	hoog	hoog	hoog	laag	nooit_waar	nooit_waar	nooit_waar	nooit_waar	nooit_waar	5	5	5	5	5	25		nee	nee	nee	nee	nee	nee	nee	nooit										helemaal_mee_eens	helemaal_mee_eens	helemaal_mee_eens	helemaal_mee_eens	helemaal_mee_eens	helemaal_mee_eens	helemaal_mee_eens	helemaal_niet_mee_eens	geen_duidelijke_mening	geen_duidelijke_mening	helemaal_niet_mee_eens	5
28	141	A141P28	A141D3	hoog	hoog	hoog	hoog	laag	zelden_waar	nooit_waar	nooit_waar	nooit_waar	nooit_waar	4	5	5	5	5	24		nee	nee	nee	nee	ja	nee	nee	zelden										mee_eens	mee_eens	helemaal_mee_eens	mee_eens	helemaal_mee_eens	niet_mee_eens	mee_eens	niet_mee_eens	mee_eens	helemaal_mee_eens	niet_mee_eens	4
30	141	A141P30	A141D3	hoog	hoog	hoog	hoog	laag	nooit_waar	nooit_waar	nooit_waar	nooit_waar	nooit_waar	5	5	5	5	5	25		nee	nee	nee	nee	ja	nee	nee	nooit										helemaal_mee_eens	helemaal_niet_mee_eens	mee_eens	niet_mee_eens	niet_mee_eens	helemaal_niet_mee_eens	helemaal_mee_eens	helemaal_niet_mee_eens	helemaal_niet_mee_eens	mee_eens	helemaal_niet_mee_eens	5
27	141	A141P27	A141D2	laag	hoog	hoog	laag	laag	zelden_waar	zelden_waar	zelden_waar	zelden_waar	zelden_waar	4	4	4	4	4	20		nee	nee	nee	nee	ja	nee	nee	zelden										helemaal_niet_mee_eens	helemaal_niet_mee_eens	helemaal_niet_mee_eens	helemaal_niet_mee_eens	helemaal_niet_mee_eens	niet_mee_eens	helemaal_niet_mee_eens	helemaal_niet_mee_eens	helemaal_niet_mee_eens	helemaal_niet_mee_eens	helemaal_niet_mee_eens	1
26	141	A141P26	A141D2	laag	hoog	hoog	laag	laag	zelden_waar	nooit_waar	nooit_waar	nooit_waar	nooit_waar	4	5	5	5	5	24		ja	nee	nee	nee	ja	nee	ja	soms										mee_eens	mee_eens	geen_duidelijke_mening	geen_duidelijke_mening	geen_duidelijke_mening	helemaal_niet_mee_eens	geen_duidelijke_mening	niet_mee_eens	niet_mee_eens	mee_eens	niet_mee_eens	4
25	141	A141P25	A141D2	laag	hoog	hoog	laag	laag	zelden_waar	nooit_waar	nooit_waar	nooit_waar	nooit_waar	4	5	5	5	5	24		nee	nee	nee	nee	ja	nee	nee	zelden										niet_mee_eens	niet_mee_eens	niet_mee_eens	niet_mee_eens	geen_duidelijke_mening	niet_mee_eens	geen_duidelijke_mening	helemaal_niet_mee_eens	niet_mee_eens	geen_duidelijke_mening	niet_mee_eens	2
24	141	A141P24	A141D3	hoog	hoog	hoog	hoog	laag	zelden_waar	nooit_waar	nooit_waar	nooit_waar	nooit_waar	4	5	5	5	5	24			nee	nee	nee	ja	nee	nee	zelden										geen_duidelijke_mening	geen_duidelijke_mening	geen_duidelijke_mening	mee_eens	geen_duidelijke_mening	helemaal_mee_eens	geen_duidelijke_mening	niet_mee_eens	geen_duidelijke_mening	mee_eens	niet_mee_eens	3
23	141	A141P23	A141D5	hoog	hoog	hoog	laag	hoog	nooit_waar	nooit_waar	nooit_waar	nooit_waar	nooit_waar	5	5	5	5	5	25		nee	nee	nee	nee	ja	nee	nee	nooit													helemaal_mee_eens						helemaal_mee_eens		0
22	141	A141P22	A141D3	hoog	hoog	hoog	hoog	laag	nooit_waar	nooit_waar	nooit_waar	nooit_waar	nooit_waar	5	5	5	5	5	25		nee	nee	nee	nee	ja	nee	nee	nooit										geen_duidelijke_mening	niet_mee_eens	geen_duidelijke_mening	geen_duidelijke_mening	niet_mee_eens	mee_eens	geen_duidelijke_mening	niet_mee_eens	geen_duidelijke_mening	mee_eens	niet_mee_eens	3
21	141	A141P21	A141D1	laag	laag	laag	laag	hoog	nooit_waar	nooit_waar	nooit_waar	nooit_waar	nooit_waar	5	5	5	5	5	25		nee	nee	nee	nee	ja	nee	nee	nooit										mee_eens	helemaal_niet_mee_eens	mee_eens	helemaal_niet_mee_eens	mee_eens	helemaal_niet_mee_eens	mee_eens	helemaal_niet_mee_eens	helemaal_niet_mee_eens	mee_eens	helemaal_niet_mee_eens	4
20	141	A141P20	A141D1	laag	laag	laag	laag	hoog	zelden_waar	nooit_waar	nooit_waar	nooit_waar	nooit_waar	4	5	5	5	5	24		nee	nee	nee	nee	ja	nee	nee	nooit										geen_duidelijke_mening	helemaal_niet_mee_eens	helemaal_mee_eens	geen_duidelijke_mening	geen_duidelijke_mening	helemaal_niet_mee_eens	geen_duidelijke_mening	helemaal_niet_mee_eens	helemaal_niet_mee_eens	helemaal_mee_eens	helemaal_niet_mee_eens	3
19	141	A141P19	A141D1	laag	laag	laag	laag	hoog	nooit_waar	nooit_waar	nooit_waar	nooit_waar	nooit_waar	5	5	5	5	5	25		nee	nee	nee	nee	ja	nee	nee	nooit										helemaal_mee_eens	helemaal_niet_mee_eens	helemaal_mee_eens	helemaal_niet_mee_eens	mee_eens	helemaal_mee_eens	helemaal_mee_eens	helemaal_niet_mee_eens	helemaal_niet_mee_eens	helemaal_niet_mee_eens	helemaal_niet_mee_eens	5
18	141	A141P18	A141D1	laag	laag	laag	laag	hoog	zelden_waar	nooit_waar	nooit_waar	nooit_waar	nooit_waar	4	5	5	5	5	24		ja	nee	nee	nee	ja	nee	nee	zelden										mee_eens	helemaal_niet_mee_eens	helemaal_mee_eens	mee_eens	helemaal_mee_eens	niet_mee_eens	helemaal_mee_eens	helemaal_niet_mee_eens	geen_duidelijke_mening	helemaal_mee_eens	mee_eens	4
17	141	A141P17	A141D2	laag	hoog	hoog	laag	laag	nooit_waar	nooit_waar	nooit_waar	nooit_waar	nooit_waar	5	5	5	5	5	25		nee	nee	nee	nee	ja	nee	nee	nooit										mee_eens	niet_mee_eens	mee_eens	niet_mee_eens	helemaal_mee_eens	geen_duidelijke_mening	mee_eens	helemaal_niet_mee_eens	niet_mee_eens	geen_duidelijke_mening	niet_mee_eens	4
16	141	A141P16	A141D5	hoog	hoog	hoog	laag	hoog	nooit_waar	nooit_waar	nooit_waar	nooit_waar	nooit_waar	5	5	5	5	5	25		nee	nee	nee	nee	ja		nee	nooit										geen_duidelijke_mening		niet_mee_eens	mee_eens	geen_duidelijke_mening	geen_duidelijke_mening	mee_eens	helemaal_niet_mee_eens		geen_duidelijke_mening	helemaal_niet_mee_eens	3
15	141	A141P15	A141D2	laag	hoog	hoog	laag	laag	nooit_waar	nooit_waar	nooit_waar	nooit_waar	nooit_waar	5	5	5	5	5	25		nee	nee	nee	nee	ja	nee	nee	nooit										mee_eens	helemaal_mee_eens	mee_eens	niet_mee_eens	geen_duidelijke_mening	niet_mee_eens	helemaal_mee_eens	niet_mee_eens	niet_mee_eens	mee_eens	helemaal_niet_mee_eens	4
14	141	A141P14	A141D3	hoog	hoog	hoog	hoog	laag	nooit_waar	nooit_waar	nooit_waar	nooit_waar	nooit_waar	5	5	5	5	5	25		nee	nee	nee	nee	ja	nee	nee	nooit										geen_duidelijke_mening	niet_mee_eens	geen_duidelijke_mening	geen_duidelijke_mening	mee_eens	niet_mee_eens	geen_duidelijke_mening	niet_mee_eens	niet_mee_eens	geen_duidelijke_mening	niet_mee_eens	3
13	141	A141P13	A141D1	laag	laag	laag	laag	hoog	nooit_waar	nooit_waar	nooit_waar	nooit_waar	nooit_waar	5	5	5	5	5	25		nee	nee	nee	nee	ja	nee	nee	nooit										geen_duidelijke_mening	niet_mee_eens	geen_duidelijke_mening	niet_mee_eens	niet_mee_eens	mee_eens	geen_duidelijke_mening	helemaal_niet_mee_eens	geen_duidelijke_mening	geen_duidelijke_mening	niet_mee_eens	3
12	141	A141P12	A141D1	laag	laag	laag	laag	hoog	zelden_waar	nooit_waar	nooit_waar	nooit_waar	nooit_waar	4	5	5	5	5	24		nee	nee	nee	nee	ja	nee	nee	zelden										geen_duidelijke_mening	geen_duidelijke_mening	mee_eens	mee_eens	niet_mee_eens	mee_eens	geen_duidelijke_mening	geen_duidelijke_mening	geen_duidelijke_mening	geen_duidelijke_mening	mee_eens	3
11	141	A141P11	A141D1	laag	laag	laag	laag	hoog	nooit_waar	nooit_waar	nooit_waar	nooit_waar	nooit_waar	5	5	5	5	5	25		nee	nee	nee	nee	ja	nee	nee	nooit										mee_eens	helemaal_niet_mee_eens	mee_eens	helemaal_niet_mee_eens	niet_mee_eens	niet_mee_eens	mee_eens	helemaal_niet_mee_eens	helemaal_niet_mee_eens	mee_eens	niet_mee_eens	4
1	141	A141P1	A141D2	laag	hoog	hoog	laag	laag	nooit_waar	nooit_waar	zelden_waar	nooit_waar	nooit_waar	5	5	4	5	5	24		nee	nee	ja	nee	ja		nee	nooit										helemaal_mee_eens	helemaal_mee_eens	helemaal_mee_eens	helemaal_mee_eens	helemaal_mee_eens	helemaal_niet_mee_eens	helemaal_mee_eens	helemaal_niet_mee_eens	helemaal_niet_mee_eens	helemaal_mee_eens	helemaal_niet_mee_eens	5
2	141	A141P2	A141D3	hoog	hoog	hoog	hoog	laag	nooit_waar	nooit_waar	nooit_waar	nooit_waar	nooit_waar	5	5	5	5	5	25		nee	nee	nee	nee	ja	nee	nee	nooit										geen_duidelijke_mening	helemaal_niet_mee_eens	geen_duidelijke_mening	geen_duidelijke_mening	geen_duidelijke_mening	helemaal_mee_eens	geen_duidelijke_mening	helemaal_niet_mee_eens	helemaal_niet_mee_eens	geen_duidelijke_mening	helemaal_niet_mee_eens	3
3	141	A141P3	A141D2	laag	hoog	hoog	laag	laag	altijd_waar	nooit_waar	soms_waar	soms_waar	nooit_waar	1	5	3	3	5	17		ja	ja	ja	ja	nee	nee	nee	soms										helemaal_niet_mee_eens	helemaal_mee_eens	helemaal_niet_mee_eens	helemaal_mee_eens	helemaal_niet_mee_eens	helemaal_mee_eens	helemaal_niet_mee_eens		helemaal_mee_eens	helemaal_niet_mee_eens	helemaal_mee_eens	1
4	141	A141P4	A141D2	laag	hoog	hoog	laag	laag	zelden_waar	nooit_waar	nooit_waar	nooit_waar	nooit_waar	4	5	5	5	5	24		nee	nee	nee	nee	nee	nee	nee	zelden										niet_mee_eens	helemaal_niet_mee_eens	geen_duidelijke_mening	geen_duidelijke_mening	niet_mee_eens	mee_eens	geen_duidelijke_mening	niet_mee_eens	niet_mee_eens	geen_duidelijke_mening	niet_mee_eens	2
5	141	A141P5	A141D3	hoog	hoog	hoog	hoog	laag	nooit_waar	nooit_waar	nooit_waar	nooit_waar	nooit_waar	5	5	5	5	5	25		nee	nee	nee	nee	ja	nee	nee	nooit										geen_duidelijke_mening	niet_mee_eens	geen_duidelijke_mening	mee_eens	helemaal_niet_mee_eens	niet_mee_eens	mee_eens	niet_mee_eens	niet_mee_eens	mee_eens	mee_eens	3
6	141	A141P6	A141D3	hoog	hoog	hoog	hoog	laag	nooit_waar	nooit_waar	nooit_waar	nooit_waar	nooit_waar	5	5	5	5	5	25		nee	nee	nee	nee	ja	nee	nee	nooit										mee_eens	helemaal_niet_mee_eens	geen_duidelijke_mening	niet_mee_eens	geen_duidelijke_mening	helemaal_niet_mee_eens	mee_eens	niet_mee_eens	niet_mee_eens	geen_duidelijke_mening	geen_duidelijke_mening	4
7	141	A141P7	A141D3	hoog	hoog	hoog	hoog	laag	nooit_waar	nooit_waar	nooit_waar	nooit_waar	nooit_waar	5	5	5	5	5	25		nee	nee	nee	nee	ja	nee	nee	nooit										mee_eens	niet_mee_eens	helemaal_niet_mee_eens	mee_eens	mee_eens	helemaal_niet_mee_eens	mee_eens	niet_mee_eens	mee_eens	mee_eens	mee_eens	4
8	141	A141P8	A141D1	laag	laag	laag	laag	hoog	nooit_waar	nooit_waar	nooit_waar	nooit_waar	nooit_waar	5	5	5	5	5	25		nee	nee	nee	nee	ja	nee	nee	nooit										mee_eens	niet_mee_eens	geen_duidelijke_mening	mee_eens	geen_duidelijke_mening	mee_eens	mee_eens	niet_mee_eens	geen_duidelijke_mening	mee_eens	niet_mee_eens	4
9	141	A141P9	A141D3	hoog	hoog	hoog	hoog	laag	nooit_waar	nooit_waar	nooit_waar	nooit_waar	nooit_waar	5	5	5	5	5	25		nee	nee	nee	nee	nee	nee	nee	altijd										helemaal_mee_eens	helemaal_mee_eens	helemaal_mee_eens	niet_mee_eens	niet_mee_eens	mee_eens	geen_duidelijke_mening	geen_duidelijke_mening	geen_duidelijke_mening	geen_duidelijke_mening	niet_mee_eens	5
10	141	A141P10	A141D2	laag	hoog	hoog	laag	laag	nooit_waar	nooit_waar	nooit_waar	nooit_waar	nooit_waar	5	5	5	5	5	25		nee	nee	nee	nee	ja	nee	nee	nooit										geen_duidelijke_mening	niet_mee_eens	niet_mee_eens	mee_eens	niet_mee_eens	mee_eens	mee_eens	niet_mee_eens	helemaal_niet_mee_eens	mee_eens	helemaal_niet_mee_eens	3
1	27	A27P1	A27D20	laag	hoog	laag	laag	hoog	nooit_waar					5							nee	nee	nee	nee	nee	nee	nee	nooit										geen_duidelijke_mening	niet_mee_eens	mee_eens	geen_duidelijke_mening	geen_duidelijke_mening	geen_duidelijke_mening	mee_eens	helemaal_niet_mee_eens	helemaal_niet_mee_eens	mee_eens	geen_duidelijke_mening	3
2	27	A27P2	A27D16	laag	hoog	hoog	hoog	laag	nooit_waar	nooit_waar	nooit_waar	nooit_waar	nooit_waar	5	5	5	5	5	25		nee	nee	nee	nee	ja	nee	nee	nooit										helemaal_mee_eens	helemaal_mee_eens	helemaal_mee_eens	helemaal_mee_eens	mee_eens	mee_eens	helemaal_mee_eens	helemaal_mee_eens	helemaal_mee_eens	helemaal_mee_eens	geen_duidelijke_mening	5
3	27	A27P3	A27D20	laag	hoog	laag	laag	hoog	nooit_waar	nooit_waar	nooit_waar	nooit_waar	nooit_waar	5	5	5	5	5	25		nee	nee	nee	nee	ja	nee	nee	nooit										helemaal_mee_eens	helemaal_mee_eens	helemaal_mee_eens	helemaal_mee_eens	helemaal_mee_eens	helemaal_mee_eens	helemaal_mee_eens	niet_mee_eens	mee_eens	helemaal_mee_eens	niet_mee_eens	5
4	27	A27P4	A27D20	laag	hoog	laag	laag	hoog	nooit_waar	nooit_waar	nooit_waar	nooit_waar	nooit_waar	5	5	5	5	5	25		nee	nee	nee	nee	ja	nee	nee	nooit										geen_duidelijke_mening	helemaal_niet_mee_eens	geen_duidelijke_mening	helemaal_niet_mee_eens	geen_duidelijke_mening	helemaal_niet_mee_eens	helemaal_niet_mee_eens	helemaal_niet_mee_eens	helemaal_niet_mee_eens	mee_eens	helemaal_niet_mee_eens	3
5	27	A27P5	A27D16	laag	hoog	hoog	hoog	laag	zelden_waar		soms_waar	nooit_waar	nooit_waar	4		3	5	5			ja	nee	ja	nee	ja	nee	nee	zelden										geen_duidelijke_mening	niet_mee_eens	mee_eens	niet_mee_eens	niet_mee_eens	helemaal_niet_mee_eens	mee_eens	helemaal_niet_mee_eens	helemaal_niet_mee_eens	mee_eens	mee_eens	3
6	27	A27P6	A27D18	laag	hoog	laag	laag	hoog	zelden_waar	nooit_waar	nooit_waar	nooit_waar	nooit_waar	4	5	5	5	5	24		ja	nee	nee	nee	ja	nee	nee	zelden										geen_duidelijke_mening	geen_duidelijke_mening	geen_duidelijke_mening	geen_duidelijke_mening	geen_duidelijke_mening	helemaal_mee_eens	geen_duidelijke_mening	niet_mee_eens	geen_duidelijke_mening	niet_mee_eens	geen_duidelijke_mening	3
7	27	A27P7	A27D16	laag	hoog	hoog	hoog	laag	nooit_waar	nooit_waar	nooit_waar	nooit_waar	nooit_waar	5	5	5	5	5	25		nee	nee	nee	nee	ja	nee	nee	nooit										niet_mee_eens	niet_mee_eens	niet_mee_eens	geen_duidelijke_mening	helemaal_niet_mee_eens	mee_eens	niet_mee_eens	niet_mee_eens	niet_mee_eens	niet_mee_eens	niet_mee_eens	2
8	27	A27P8	A27D19	laag	hoog	hoog	hoog	laag	nooit_waar	nooit_waar	nooit_waar	nooit_waar	nooit_waar	5	5	5	5	5	25		nee	nee	nee	nee	ja	nee	nee	nooit										mee_eens	niet_mee_eens	niet_mee_eens	mee_eens	niet_mee_eens	helemaal_niet_mee_eens	mee_eens	niet_mee_eens	niet_mee_eens	mee_eens	niet_mee_eens	4
9	27	A27P9	A27D19	laag	hoog	hoog	hoog	laag	nooit_waar	nooit_waar	nooit_waar	nooit_waar	nooit_waar	5	5	5	5	5	25		nee	nee	ja	nee	ja	nee	nee	nooit										mee_eens	niet_mee_eens	niet_mee_eens	niet_mee_eens	helemaal_niet_mee_eens	helemaal_niet_mee_eens	mee_eens	niet_mee_eens	niet_mee_eens	mee_eens	mee_eens	4
10	27	A27P10	A27D20	laag	hoog	laag	laag	hoog	nooit_waar	nooit_waar	nooit_waar	nooit_waar	nooit_waar	5	5	5	5	5	25		nee	nee	nee	nee	ja	nee	nee	nooit										niet_mee_eens	niet_mee_eens	helemaal_niet_mee_eens	geen_duidelijke_mening	helemaal_niet_mee_eens	niet_mee_eens	helemaal_mee_eens	helemaal_niet_mee_eens	niet_mee_eens	helemaal_mee_eens	helemaal_niet_mee_eens	2
11	27	A27P11	A27D16	laag	hoog	hoog	hoog	laag	nooit_waar	nooit_waar	nooit_waar	nooit_waar	nooit_waar	5	5	5	5	5	25		nee	nee	nee	nee	ja	nee	nee	zelden										mee_eens	niet_mee_eens	mee_eens	mee_eens	niet_mee_eens	niet_mee_eens	mee_eens	niet_mee_eens	mee_eens	geen_duidelijke_mening	niet_mee_eens	4
12	27	A27P12	A27D18	laag	hoog	laag	laag	hoog	soms_waar	nooit_waar	nooit_waar	nooit_waar	nooit_waar	3	5	5	5	5	23		nee	nee	nee	nee	ja	nee	nee	soms										mee_eens	niet_mee_eens	mee_eens	helemaal_niet_mee_eens	mee_eens	niet_mee_eens	mee_eens	helemaal_mee_eens	mee_eens	niet_mee_eens	niet_mee_eens	4
13	27	A27P13	A27D16	laag	hoog	hoog	hoog	laag	zelden_waar	nooit_waar	nooit_waar	nooit_waar	nooit_waar	4	5	5	5	5	24		ja	nee	nee	nee	ja	nee	nee	zelden										niet_mee_eens	mee_eens	geen_duidelijke_mening	mee_eens	niet_mee_eens	mee_eens	mee_eens	niet_mee_eens	niet_mee_eens	mee_eens	niet_mee_eens	2
14	27	A27P14	A27D18	laag	hoog	laag	laag	hoog	soms_waar	nooit_waar	nooit_waar	nooit_waar	nooit_waar	3	5	5	5	5	23		ja	ja	nee	nee	ja	nee	nee	soms										mee_eens	niet_mee_eens	helemaal_niet_mee_eens	helemaal_niet_mee_eens	geen_duidelijke_mening	niet_mee_eens	mee_eens	geen_duidelijke_mening	geen_duidelijke_mening	geen_duidelijke_mening	helemaal_niet_mee_eens	4
15	27	A27P15	A27D20	laag	hoog	laag	laag	hoog	nooit_waar	nooit_waar	nooit_waar	nooit_waar	nooit_waar	5	5	5	5	5	25		nee	nee	nee	nee	ja	nee	ja	nooit										helemaal_mee_eens	niet_mee_eens	geen_duidelijke_mening	geen_duidelijke_mening	geen_duidelijke_mening	niet_mee_eens	helemaal_mee_eens	niet_mee_eens	niet_mee_eens	mee_eens	geen_duidelijke_mening	5
16	27	A27P16	A27D20	laag	hoog	laag	laag	hoog	nooit_waar	nooit_waar	nooit_waar	nooit_waar	nooit_waar	5	5	5	5	5	25		nee	nee	nee	nee	ja	ja	ja	nooit										mee_eens	niet_mee_eens	niet_mee_eens	mee_eens	niet_mee_eens	niet_mee_eens	mee_eens	niet_mee_eens	niet_mee_eens	mee_eens	geen_duidelijke_mening	4
17	27	A27P17	A27D17	laag	laag	laag	laag	hoog	zelden_waar	nooit_waar	nooit_waar	nooit_waar	nooit_waar	4	5	5	5	5	24		nee	ja	nee	nee	nee	nee	nee	zelden										mee_eens	niet_mee_eens	helemaal_mee_eens	helemaal_niet_mee_eens	helemaal_mee_eens	helemaal_niet_mee_eens	mee_eens	helemaal_niet_mee_eens	helemaal_niet_mee_eens	helemaal_mee_eens	helemaal_niet_mee_eens	4
18	27	A27P18	A27D17	laag	laag	laag	laag	hoog	zelden_waar	soms_waar	nooit_waar	nooit_waar	altijd_waar	4	3	5	5	1	18		ja	ja	nee	nee	ja	nee	nee	zelden										geen_duidelijke_mening	helemaal_niet_mee_eens	niet_mee_eens	helemaal_mee_eens	helemaal_niet_mee_eens	geen_duidelijke_mening	mee_eens	helemaal_niet_mee_eens	helemaal_niet_mee_eens	geen_duidelijke_mening	helemaal_mee_eens	3
19	27	A27P19	A27D16	laag	hoog	hoog	hoog	laag	nooit_waar	nooit_waar	nooit_waar	nooit_waar	nooit_waar	5	5	5	5	5	25		nee	nee	nee	nee	ja	nee	nee	nooit										mee_eens	niet_mee_eens	mee_eens	niet_mee_eens	helemaal_niet_mee_eens	helemaal_mee_eens	mee_eens	helemaal_niet_mee_eens	niet_mee_eens	geen_duidelijke_mening	mee_eens	4
20	27	A27P20	A27D18	laag	hoog	laag	laag	hoog	nooit_waar	nooit_waar	nooit_waar	nooit_waar	nooit_waar	5	5	5	5	5	25		nee	nee	nee	nee	ja	nee	nee	nooit										helemaal_mee_eens	helemaal_mee_eens	helemaal_mee_eens	helemaal_mee_eens	helemaal_mee_eens	helemaal_mee_eens	helemaal_mee_eens	mee_eens	helemaal_mee_eens	helemaal_mee_eens	mee_eens	5
21	27	A27P21	A27D17	laag	laag	laag	laag	hoog	zelden_waar	nooit_waar	nooit_waar	nooit_waar	nooit_waar	4	5	5	5	5	24		nee	nee	nee	nee	ja	nee	nee	zelden																mee_eens	niet_mee_eens	mee_eens	mee_eens	niet_mee_eens	0
22	27	A27P22	A27D18	laag	hoog	laag	laag	hoog	soms_waar	nooit_waar	nooit_waar	nooit_waar	nooit_waar	3	5	5	5	5	23		ja	ja	nee	nee	ja	nee	nee	soms										mee_eens	niet_mee_eens	geen_duidelijke_mening	niet_mee_eens	helemaal_niet_mee_eens	niet_mee_eens	niet_mee_eens	helemaal_niet_mee_eens	niet_mee_eens	niet_mee_eens	geen_duidelijke_mening	4
23	27	A27P23	A27D20	laag	hoog	laag	laag	hoog	nooit_waar	nooit_waar	nooit_waar	nooit_waar	nooit_waar	5	5	5	5	5	25		nee	nee	nee	nee	ja	nee	nee	nooit										mee_eens	niet_mee_eens	geen_duidelijke_mening	niet_mee_eens	niet_mee_eens	helemaal_niet_mee_eens	geen_duidelijke_mening	niet_mee_eens	niet_mee_eens	geen_duidelijke_mening	niet_mee_eens	4
24	27	A27P24	A27D19	laag	hoog	hoog	hoog	laag	nooit_waar	nooit_waar	nooit_waar	nooit_waar	nooit_waar	5	5	5	5	5	25		nee	nee	nee	nee	ja	nee	nee	nooit										mee_eens	geen_duidelijke_mening	geen_duidelijke_mening	mee_eens	geen_duidelijke_mening	mee_eens	mee_eens	niet_mee_eens	geen_duidelijke_mening	mee_eens	geen_duidelijke_mening	4
25	27	A27P25	A27D18	laag	hoog	laag	laag	hoog	nooit_waar	nooit_waar	nooit_waar	nooit_waar	nooit_waar	5	5	5	5	5	25		nee	nee	nee	nee	ja	nee	nee	nooit										helemaal_mee_eens	niet_mee_eens	helemaal_mee_eens	mee_eens	niet_mee_eens	niet_mee_eens	mee_eens	helemaal_niet_mee_eens	niet_mee_eens	mee_eens	niet_mee_eens	5
26	27	A27P26	A27D18	laag	hoog	laag	laag	hoog	nooit_waar	soms_waar	nooit_waar	soms_waar	soms_waar	5	3	5	3	3	19		nee	ja	ja	nee	ja	nee	nee	nooit										mee_eens	niet_mee_eens	niet_mee_eens	helemaal_niet_mee_eens	helemaal_niet_mee_eens	mee_eens	mee_eens	niet_mee_eens	niet_mee_eens	mee_eens	niet_mee_eens	4
27	27	A27P27	A27D16	laag	hoog	hoog	hoog	laag	nooit_waar	nooit_waar	nooit_waar	nooit_waar	nooit_waar	5	5	5	5	5	25		nee	nee	ja	nee	ja	nee	nee	nooit										geen_duidelijke_mening	mee_eens	niet_mee_eens	helemaal_mee_eens	helemaal_niet_mee_eens	helemaal_niet_mee_eens	geen_duidelijke_mening	niet_mee_eens	niet_mee_eens	geen_duidelijke_mening	helemaal_mee_eens	3
28	27	A27P28	A27D18	laag	hoog	laag	laag	hoog	nooit_waar	nooit_waar	nooit_waar	nooit_waar	nooit_waar	5	5	5	5	5	25		nee	nee	nee	nee	ja	nee	nee	nooit										niet_mee_eens	helemaal_niet_mee_eens	helemaal_niet_mee_eens	helemaal_niet_mee_eens	helemaal_niet_mee_eens	helemaal_niet_mee_eens	helemaal_niet_mee_eens	helemaal_niet_mee_eens	helemaal_niet_mee_eens	helemaal_niet_mee_eens	helemaal_niet_mee_eens	2
29	27	A27P29	A27D19	laag	hoog	hoog	hoog	laag	nooit_waar	nooit_waar	nooit_waar	nooit_waar	nooit_waar	5	5	5	5	5	25		nee	nee	nee	nee	ja	nee	nee	nooit										helemaal_mee_eens	niet_mee_eens	helemaal_mee_eens	mee_eens	geen_duidelijke_mening	geen_duidelijke_mening	mee_eens	mee_eens	geen_duidelijke_mening	mee_eens	geen_duidelijke_mening	5
30	27	A27P30	A27D18	laag	hoog	laag	laag	hoog	zelden_waar	nooit_waar	nooit_waar	nooit_waar	nooit_waar	4	5	5	5	5	24		nee	nee	nee	nee	ja	nee	nee	zelden										helemaal_mee_eens	geen_duidelijke_mening	helemaal_mee_eens	helemaal_mee_eens	helemaal_mee_eens	helemaal_mee_eens	helemaal_mee_eens	niet_mee_eens	helemaal_mee_eens	helemaal_mee_eens	helemaal_niet_mee_eens	5
31	27	A27P31	A27D17	laag	laag	laag	laag	hoog	nooit_waar	nooit_waar	nooit_waar	nooit_waar	nooit_waar	5	5	5	5	5	25		nee	nee	nee	nee	ja	nee	nee	nooit										geen_duidelijke_mening	helemaal_niet_mee_eens	helemaal_niet_mee_eens	helemaal_niet_mee_eens	geen_duidelijke_mening	helemaal_niet_mee_eens	geen_duidelijke_mening	helemaal_niet_mee_eens	helemaal_niet_mee_eens	geen_duidelijke_mening	helemaal_niet_mee_eens	3
32	27	A27P32	A27D20	laag	hoog	laag	laag	hoog	soms_waar	nooit_waar	nooit_waar	nooit_waar	nooit_waar	3	5	5	5	5	23		ja	ja	nee	ja	ja	nee	nee	soms										niet_mee_eens	niet_mee_eens	niet_mee_eens	niet_mee_eens	niet_mee_eens	helemaal_niet_mee_eens	mee_eens	helemaal_niet_mee_eens	niet_mee_eens	mee_eens	mee_eens	2
34	27	A27P34	A27D16	laag	hoog	hoog	hoog	laag	nooit_waar	nooit_waar	nooit_waar	nooit_waar	nooit_waar	5	5	5	5	5	25		nee	nee	nee	nee	ja	nee	nee	nooit										helemaal_mee_eens	niet_mee_eens	mee_eens	niet_mee_eens	niet_mee_eens	helemaal_niet_mee_eens	mee_eens	helemaal_niet_mee_eens	niet_mee_eens	mee_eens	niet_mee_eens	5
35	27	A27P35	A27D18	laag	hoog	laag	laag	hoog	nooit_waar	nooit_waar	nooit_waar	nooit_waar	nooit_waar	5	5	5	5	5	25		nee	nee	nee	nee	ja	nee	nee	nooit										helemaal_mee_eens	niet_mee_eens	helemaal_mee_eens	niet_mee_eens	mee_eens	geen_duidelijke_mening	helemaal_mee_eens	helemaal_niet_mee_eens	geen_duidelijke_mening	helemaal_mee_eens	helemaal_niet_mee_eens	5
36	27	A27P36	A27D16	laag	hoog	hoog	hoog	laag	zelden_waar	nooit_waar	nooit_waar	nooit_waar	nooit_waar	4	5	5	5	5	24		nee	nee	nee	nee	ja	nee	nee	nooit										mee_eens	niet_mee_eens	geen_duidelijke_mening	niet_mee_eens	geen_duidelijke_mening	helemaal_niet_mee_eens	geen_duidelijke_mening	niet_mee_eens	niet_mee_eens	mee_eens	mee_eens	4
37	27	A27P37	A27D19	laag	hoog	hoog	hoog	laag	soms_waar	nooit_waar	nooit_waar	zelden_waar	nooit_waar	3	5	5	4	5	22		ja	ja	nee	nee	ja	nee	nee	soms										geen_duidelijke_mening	geen_duidelijke_mening	niet_mee_eens	niet_mee_eens	niet_mee_eens	niet_mee_eens	niet_mee_eens	helemaal_niet_mee_eens	helemaal_niet_mee_eens	helemaal_niet_mee_eens	niet_mee_eens	3
38	27	A27P38	A27D18	laag	hoog	laag	laag	hoog	zelden_waar	nooit_waar	nooit_waar	nooit_waar	nooit_waar	4	5	5	5	5	24		nee	nee	nee	nee	ja	nee	nee	zelden										geen_duidelijke_mening	geen_duidelijke_mening	niet_mee_eens	geen_duidelijke_mening	niet_mee_eens	geen_duidelijke_mening	geen_duidelijke_mening	niet_mee_eens	geen_duidelijke_mening	mee_eens	niet_mee_eens	3
41	27	A27P41	A27D18	laag	hoog	laag	laag	hoog	zelden_waar	nooit_waar	nooit_waar	nooit_waar	nooit_waar	4	5	5	5	5	24		nee	nee	nee	nee	ja	nee	nee											geen_duidelijke_mening	niet_mee_eens	geen_duidelijke_mening	geen_duidelijke_mening	geen_duidelijke_mening	mee_eens	mee_eens	niet_mee_eens	niet_mee_eens	mee_eens	niet_mee_eens	3
42	27	A27P42	A27D20	laag	hoog	laag	laag	hoog	nooit_waar	nooit_waar	nooit_waar	nooit_waar	nooit_waar	5	5	5	5	5	25		nee	nee	nee	nee	ja	nee	nee	nooit										helemaal_mee_eens	helemaal_niet_mee_eens	helemaal_mee_eens	helemaal_mee_eens	helemaal_mee_eens	helemaal_mee_eens	helemaal_mee_eens	helemaal_niet_mee_eens	helemaal_niet_mee_eens	helemaal_mee_eens	helemaal_niet_mee_eens	5
44	27	A27P44	A27D16	laag	hoog	hoog	hoog	laag	zelden_waar	nooit_waar	nooit_waar	nooit_waar	nooit_waar	4	5	5	5	5	24		nee	nee	nee	nee	ja	nee	nee	zelden										geen_duidelijke_mening	niet_mee_eens	niet_mee_eens	mee_eens	niet_mee_eens	niet_mee_eens	geen_duidelijke_mening	niet_mee_eens	niet_mee_eens	geen_duidelijke_mening	geen_duidelijke_mening	3
46	27	A27P46	A27D20	laag	hoog	laag	laag	hoog	nooit_waar	nooit_waar	nooit_waar	nooit_waar	nooit_waar	5	5	5	5	5	25		nee	nee	nee	nee	ja	nee	nee	nooit										geen_duidelijke_mening	mee_eens	mee_eens	helemaal_mee_eens	geen_duidelijke_mening	mee_eens	geen_duidelijke_mening	geen_duidelijke_mening	mee_eens	mee_eens	niet_mee_eens	3
47	27	A27P47	A27D19	laag	hoog	hoog	hoog	laag	nooit_waar	nooit_waar	nooit_waar	nooit_waar	nooit_waar	5	5	5	5	5	25		nee	nee	nee	nee	ja	nee	nee	nooit										helemaal_mee_eens	helemaal_mee_eens	helemaal_mee_eens	helemaal_mee_eens	helemaal_mee_eens	helemaal_mee_eens	helemaal_mee_eens	helemaal_mee_eens	helemaal_mee_eens	helemaal_mee_eens	mee_eens	5
49	27	A27P49	A27D19	laag	hoog	hoog	hoog	laag	zelden_waar	nooit_waar	nooit_waar	nooit_waar	nooit_waar	4	5	5	5	5	24		ja	ja	nee	nee	ja	nee	nee	zelden										mee_eens	helemaal_niet_mee_eens	mee_eens	niet_mee_eens	mee_eens	niet_mee_eens	mee_eens	helemaal_niet_mee_eens	niet_mee_eens	mee_eens	niet_mee_eens	4
50	27	A27P50	A27D18	laag	hoog	laag	laag	hoog	nooit_waar	nooit_waar	nooit_waar	nooit_waar	nooit_waar	5	5	5	5	5	25		nee	nee	nee	nee	ja	nee	nee	nooit										niet_mee_eens	helemaal_niet_mee_eens	helemaal_niet_mee_eens	geen_duidelijke_mening	niet_mee_eens	niet_mee_eens	mee_eens	niet_mee_eens	niet_mee_eens	geen_duidelijke_mening	mee_eens	2
1	55	A55P1	A55D11	hoog	hoog	laag	laag	hoog	nooit_waar	nooit_waar	nooit_waar	nooit_waar	nooit_waar	5	5	5	5	5	25		nee	nee	nee	nee	ja	nee	nee	nooit										mee_eens	geen_duidelijke_mening	mee_eens	geen_duidelijke_mening	geen_duidelijke_mening	mee_eens	geen_duidelijke_mening	niet_mee_eens	geen_duidelijke_mening	geen_duidelijke_mening	niet_mee_eens	4
2	55	A55P2	A55D14	laag	laag	laag	laag	hoog	nooit_waar	nooit_waar	nooit_waar	nooit_waar	nooit_waar	5	5	5	5	5	25			nee	nee	nee	ja	nee	nee	nooit										helemaal_mee_eens	niet_mee_eens	niet_mee_eens	niet_mee_eens	mee_eens	niet_mee_eens	helemaal_mee_eens	helemaal_niet_mee_eens	niet_mee_eens	helemaal_mee_eens	niet_mee_eens	5
3	55	A55P3	A55D14	laag	laag	laag	laag	hoog	nooit_waar	nooit_waar	nooit_waar	nooit_waar	nooit_waar	5	5	5	5	5	25		nee	nee	nee	nee	ja	nee	nee	nooit										mee_eens	niet_mee_eens	mee_eens	niet_mee_eens	niet_mee_eens	helemaal_mee_eens	mee_eens	niet_mee_eens	geen_duidelijke_mening	mee_eens	niet_mee_eens	4
4	55	A55P4	A55D12	hoog	hoog	hoog	hoog	laag	nooit_waar	nooit_waar	nooit_waar	nooit_waar	nooit_waar	5	5	5	5	5	25		nee	nee	nee	nee	ja	nee	nee	nooit																helemaal_mee_eens	niet_mee_eens	niet_mee_eens	niet_mee_eens	helemaal_niet_mee_eens	0
5	55	A55P5	A55D14	laag	laag	laag	laag	hoog	nooit_waar	nooit_waar	nooit_waar	nooit_waar	nooit_waar	5	5	5	5	5	25		nee	nee	nee	nee	ja	nee	nee	nooit										mee_eens	niet_mee_eens	mee_eens	niet_mee_eens	mee_eens	geen_duidelijke_mening	mee_eens	niet_mee_eens	mee_eens	mee_eens	niet_mee_eens	4
6	55	A55P6	A55D11	hoog	hoog	laag	laag	hoog	nooit_waar	nooit_waar	nooit_waar	nooit_waar	nooit_waar	5	5	5	5	5	25		nee	nee	nee	nee	ja	nee	nee	nooit										geen_duidelijke_mening	helemaal_niet_mee_eens	geen_duidelijke_mening	geen_duidelijke_mening	helemaal_niet_mee_eens	niet_mee_eens	geen_duidelijke_mening	helemaal_niet_mee_eens	geen_duidelijke_mening	niet_mee_eens	helemaal_niet_mee_eens	3
7	55	A55P7	A55D13	laag	hoog	hoog	hoog	laag	nooit_waar	nooit_waar	nooit_waar	nooit_waar	nooit_waar	5	5	5	5	5	25		nee	nee	nee	nee	ja	nee	nee	nooit										mee_eens	geen_duidelijke_mening	niet_mee_eens	niet_mee_eens	niet_mee_eens	niet_mee_eens	mee_eens	niet_mee_eens	niet_mee_eens	mee_eens	niet_mee_eens	4
8	55	A55P8	A55D12	hoog	hoog	hoog	hoog	laag	soms_waar	nooit_waar	nooit_waar	nooit_waar	nooit_waar	3	5	5	5	5	23		ja	ja	nee	nee	ja	nee	nee	soms										mee_eens	niet_mee_eens	mee_eens	niet_mee_eens	helemaal_niet_mee_eens	helemaal_niet_mee_eens	mee_eens	helemaal_niet_mee_eens	geen_duidelijke_mening	niet_mee_eens	niet_mee_eens	4
9	55	A55P9	A55D15	hoog	hoog	hoog	hoog	hoog	nooit_waar	nooit_waar	nooit_waar	nooit_waar	nooit_waar	5	5	5	5	5	25		nee	nee	nee	nee	ja		nee	nooit										mee_eens	mee_eens	geen_duidelijke_mening	helemaal_mee_eens	geen_duidelijke_mening	niet_mee_eens	geen_duidelijke_mening	helemaal_niet_mee_eens	mee_eens	geen_duidelijke_mening	geen_duidelijke_mening	4
10	55	A55P10	A55D12	hoog	hoog	hoog	hoog	laag	nooit_waar		soms_waar	nooit_waar	nooit_waar	5		3	5	5			nee	nee	nee	nee	nee	nee	nee	nooit																					0
11	55	A55P11	A55D11	hoog	hoog	laag	laag	hoog	soms_waar	nooit_waar	nooit_waar	nooit_waar	nooit_waar	3	5	5	5	5	23		nee	nee	nee	nee	ja	nee	nee	zelden										geen_duidelijke_mening	helemaal_niet_mee_eens	geen_duidelijke_mening	niet_mee_eens	geen_duidelijke_mening	helemaal_niet_mee_eens	mee_eens	helemaal_niet_mee_eens	helemaal_niet_mee_eens	helemaal_mee_eens	helemaal_niet_mee_eens	3
12	55	A55P12	A55D12	hoog	hoog	hoog	hoog	laag	nooit_waar	nooit_waar	nooit_waar	nooit_waar	nooit_waar	5	5	5	5	5	25		nee	nee	nee	nee	ja	nee	nee	nooit										helemaal_mee_eens	niet_mee_eens	geen_duidelijke_mening	niet_mee_eens	geen_duidelijke_mening	niet_mee_eens	helemaal_mee_eens	niet_mee_eens	niet_mee_eens	geen_duidelijke_mening	niet_mee_eens	5
13	55	A55P13	A55D11	hoog	hoog	laag	laag	hoog	zelden_waar	nooit_waar	nooit_waar	nooit_waar	nooit_waar	4	5	5	5	5	24		ja	nee	nee	ja	ja	nee	nee	zelden										mee_eens	niet_mee_eens	niet_mee_eens	mee_eens	niet_mee_eens	geen_duidelijke_mening	niet_mee_eens	niet_mee_eens	niet_mee_eens	geen_duidelijke_mening	niet_mee_eens	4
14	55	A55P14	A55D12	hoog	hoog	hoog	hoog	laag	zelden_waar	nooit_waar	zelden_waar	nooit_waar	nooit_waar	4	5	4	5	5	23		nee	nee	nee		ja	nee	nee	zelden										mee_eens	niet_mee_eens	geen_duidelijke_mening	niet_mee_eens	mee_eens	niet_mee_eens	mee_eens	niet_mee_eens	niet_mee_eens	mee_eens	niet_mee_eens	4
15	55	A55P15	A55D12	hoog	hoog	hoog	hoog	laag	nooit_waar	nooit_waar	nooit_waar	nooit_waar	nooit_waar	5	5	5	5	5	25		nee	nee	nee	nee	nee	nee	nee	nooit										mee_eens	helemaal_mee_eens	mee_eens	geen_duidelijke_mening	geen_duidelijke_mening	geen_duidelijke_mening	mee_eens	geen_duidelijke_mening	geen_duidelijke_mening	mee_eens	mee_eens	4
16	55	A55P16	A55D15	hoog	hoog	hoog	hoog	hoog	zelden_waar	nooit_waar	nooit_waar	nooit_waar	nooit_waar	4	5	5	5	5	24		nee	ja	nee	nee	ja	nee	nee	nooit										geen_duidelijke_mening	mee_eens	mee_eens	helemaal_mee_eens	geen_duidelijke_mening	helemaal_mee_eens	mee_eens	niet_mee_eens	mee_eens	geen_duidelijke_mening	geen_duidelijke_mening	3
17	55	A55P17	A55D12	hoog	hoog	hoog	hoog	laag	nooit_waar	nooit_waar	nooit_waar	nooit_waar	nooit_waar	5	5	5	5	5	25		nee	ja	nee	nee	ja	nee	nee	nooit										mee_eens	mee_eens	niet_mee_eens	niet_mee_eens	helemaal_niet_mee_eens	mee_eens	mee_eens	helemaal_niet_mee_eens	niet_mee_eens	mee_eens	niet_mee_eens	4
18	55	A55P18	A55D11	hoog	hoog	laag	laag	hoog	nooit_waar	nooit_waar	nooit_waar	nooit_waar	nooit_waar	5	5	5	5	5	25		nee	nee	nee	nee	ja	nee	nee	nooit										helemaal_mee_eens	mee_eens	mee_eens	mee_eens	geen_duidelijke_mening	niet_mee_eens	mee_eens	niet_mee_eens	mee_eens	mee_eens	niet_mee_eens	5
19	55	A55P19	A55D12	hoog	hoog	hoog	hoog	laag	zelden_waar	zelden_waar	nooit_waar	nooit_waar	nooit_waar	4	4	5	5	5	23		nee	nee	nee	nee	ja	nee	nee	soms										niet_mee_eens	geen_duidelijke_mening	geen_duidelijke_mening	geen_duidelijke_mening	mee_eens	mee_eens	geen_duidelijke_mening	geen_duidelijke_mening	helemaal_niet_mee_eens	helemaal_niet_mee_eens	niet_mee_eens	2
20	55	A55P20	A55D11	hoog	hoog	laag	laag	hoog	nooit_waar	nooit_waar	nooit_waar	nooit_waar	nooit_waar	5	5	5	5	5	25		nee	nee	nee	nee	ja	nee	nee	nooit										helemaal_mee_eens	niet_mee_eens	geen_duidelijke_mening	geen_duidelijke_mening	geen_duidelijke_mening	mee_eens	mee_eens	helemaal_niet_mee_eens	helemaal_niet_mee_eens	helemaal_mee_eens	helemaal_niet_mee_eens	5
21	55	A55P21	A55D13	laag	hoog	hoog	hoog	laag	nooit_waar	nooit_waar	nooit_waar	nooit_waar	nooit_waar	5	5	5	5	5	25		nee	nee	nee	nee	ja	nee	nee	nooit										geen_duidelijke_mening	niet_mee_eens	geen_duidelijke_mening	mee_eens	geen_duidelijke_mening	geen_duidelijke_mening	geen_duidelijke_mening	niet_mee_eens	niet_mee_eens	geen_duidelijke_mening	niet_mee_eens	3
22	55	A55P22	A55D12	hoog	hoog	hoog	hoog	laag	zelden_waar	nooit_waar	nooit_waar	zelden_waar	zelden_waar	4	5	5	4	4	22		nee	nee	nee	nee	nee	nee	nee	zelden										geen_duidelijke_mening	niet_mee_eens	niet_mee_eens	niet_mee_eens	niet_mee_eens	geen_duidelijke_mening	niet_mee_eens	niet_mee_eens	niet_mee_eens	niet_mee_eens	niet_mee_eens	3
23	55	A55P23	A55D12	hoog	hoog	hoog	hoog	laag	zelden_waar	nooit_waar	nooit_waar	nooit_waar	nooit_waar	4	5	5	5	5	24		ja	nee	nee	nee	ja	nee	nee	zelden										mee_eens	helemaal_niet_mee_eens	geen_duidelijke_mening	niet_mee_eens	geen_duidelijke_mening	mee_eens	mee_eens	helemaal_niet_mee_eens	niet_mee_eens	mee_eens	niet_mee_eens	4
24	55	A55P24	A55D11	hoog	hoog	laag	laag	hoog	zelden_waar	nooit_waar	nooit_waar	nooit_waar	nooit_waar	4	5	5	5	5	24		ja	nee	nee	nee	ja	nee	nee	zelden										niet_mee_eens	geen_duidelijke_mening	niet_mee_eens	niet_mee_eens	helemaal_niet_mee_eens	mee_eens	geen_duidelijke_mening	niet_mee_eens	mee_eens	geen_duidelijke_mening	geen_duidelijke_mening	2
25	55	A55P25	A55D11	hoog	hoog	laag	laag	hoog	nooit_waar	nooit_waar	nooit_waar	nooit_waar	nooit_waar	5	5	5	5	5	25		nee	nee	nee	nee	ja	nee	nee	zelden										geen_duidelijke_mening	mee_eens	geen_duidelijke_mening	helemaal_mee_eens	geen_duidelijke_mening	mee_eens	geen_duidelijke_mening	helemaal_niet_mee_eens	geen_duidelijke_mening	geen_duidelijke_mening	geen_duidelijke_mening	3
26	55	A55P26	A55D11	hoog	hoog	laag	laag	hoog	nooit_waar	nooit_waar	nooit_waar	nooit_waar	nooit_waar	5	5	5	5	5	25		nee	nee	nee	nee	ja	nee	nee	nooit										geen_duidelijke_mening	geen_duidelijke_mening	geen_duidelijke_mening	geen_duidelijke_mening	geen_duidelijke_mening	geen_duidelijke_mening	geen_duidelijke_mening	helemaal_niet_mee_eens	geen_duidelijke_mening	mee_eens	niet_mee_eens	3
27	55	A55P27	A55D12	hoog	hoog	hoog	hoog	laag	nooit_waar	nooit_waar	nooit_waar	nooit_waar	nooit_waar	5	5	5	5	5	25		nee	ja	nee	nee	ja	nee	nee	zelden										mee_eens	mee_eens	niet_mee_eens	mee_eens	niet_mee_eens	niet_mee_eens	helemaal_mee_eens	niet_mee_eens	geen_duidelijke_mening	mee_eens	geen_duidelijke_mening	4
28	55	A55P28	A55D15	hoog	hoog	hoog	hoog	hoog	zelden_waar	nooit_waar	nooit_waar	zelden_waar	nooit_waar	4	5	5	4	5	23		nee	ja	nee	nee	ja	nee	nee	zelden										geen_duidelijke_mening	geen_duidelijke_mening	niet_mee_eens	niet_mee_eens	geen_duidelijke_mening	geen_duidelijke_mening	geen_duidelijke_mening	niet_mee_eens	geen_duidelijke_mening	mee_eens	geen_duidelijke_mening	3
29	55	A55P29	A55D12	hoog	hoog	hoog	hoog	laag	nooit_waar	nooit_waar	nooit_waar	nooit_waar	nooit_waar	5	5	5	5	5	25		nee	nee	nee	nee	ja	nee	nee	nooit										geen_duidelijke_mening	mee_eens	geen_duidelijke_mening	mee_eens	geen_duidelijke_mening	niet_mee_eens	mee_eens	niet_mee_eens	geen_duidelijke_mening	mee_eens	geen_duidelijke_mening	3
30	55	A55P30	A55D12	hoog	hoog	hoog	hoog	laag	nooit_waar	nooit_waar	nooit_waar	nooit_waar	nooit_waar	5	5	5	5	5	25		nee	nee	nee	nee	ja	nee	nee											helemaal_mee_eens	niet_mee_eens	helemaal_mee_eens	mee_eens	mee_eens	niet_mee_eens	helemaal_mee_eens	helemaal_niet_mee_eens	niet_mee_eens	helemaal_mee_eens	helemaal_mee_eens	5
31	55	A55P31	A55D15	hoog	hoog	hoog	hoog	hoog	zelden_waar	nooit_waar	nooit_waar	nooit_waar	nooit_waar	4	5	5	5	5	24		nee	nee	nee	nee	ja	nee	nee	zelden										mee_eens	mee_eens	niet_mee_eens	geen_duidelijke_mening	niet_mee_eens	niet_mee_eens	helemaal_mee_eens	helemaal_niet_mee_eens	niet_mee_eens	mee_eens	helemaal_niet_mee_eens	4
32	55	A55P32	A55D12	hoog	hoog	hoog	hoog	laag	zelden_waar	nooit_waar	nooit_waar	nooit_waar	nooit_waar	4	5	5	5	5	24		ja	ja	nee	nee	ja	nee	nee	zelden										geen_duidelijke_mening	geen_duidelijke_mening	geen_duidelijke_mening	niet_mee_eens	niet_mee_eens	geen_duidelijke_mening	geen_duidelijke_mening	geen_duidelijke_mening	geen_duidelijke_mening	geen_duidelijke_mening	niet_mee_eens	3
33	55	A55P33	A55D14	laag	laag	laag	laag	hoog	nooit_waar	zelden_waar	nooit_waar	nooit_waar	nooit_waar	5	4	5	5	5	24		nee	nee	nee	nee	ja	nee	nee	nooit										geen_duidelijke_mening	helemaal_mee_eens	geen_duidelijke_mening	mee_eens	niet_mee_eens	helemaal_niet_mee_eens	geen_duidelijke_mening	helemaal_niet_mee_eens	mee_eens	geen_duidelijke_mening	niet_mee_eens	3
34	55	A55P34	A55D14	laag	laag	laag	laag	hoog	nooit_waar	nooit_waar	nooit_waar	nooit_waar	nooit_waar	5	5	5	5	5	25		nee	nee	nee	nee	ja	nee	nee	nooit										geen_duidelijke_mening	niet_mee_eens	niet_mee_eens	helemaal_mee_eens	niet_mee_eens	niet_mee_eens	mee_eens	niet_mee_eens	niet_mee_eens	niet_mee_eens	mee_eens	3
35	55	A55P35	A55D11	hoog	hoog	laag	laag	hoog	nooit_waar	nooit_waar	nooit_waar	nooit_waar	nooit_waar	5	5	5	5	5	25		nee	nee	nee	nee	ja	nee	nee	nooit										helemaal_mee_eens	helemaal_niet_mee_eens	helemaal_mee_eens	helemaal_niet_mee_eens	helemaal_mee_eens	helemaal_niet_mee_eens	helemaal_mee_eens	helemaal_niet_mee_eens	helemaal_niet_mee_eens	helemaal_mee_eens	helemaal_niet_mee_eens	5
36	55	A55P36	A55D12	hoog	hoog	hoog	hoog	laag	nooit_waar	nooit_waar	nooit_waar	nooit_waar	nooit_waar	5	5	5	5	5	25		nee	nee	nee	nee	ja	nee	nee	nooit										geen_duidelijke_mening	geen_duidelijke_mening	helemaal_niet_mee_eens	mee_eens	niet_mee_eens	helemaal_niet_mee_eens	niet_mee_eens	helemaal_niet_mee_eens	niet_mee_eens	geen_duidelijke_mening	niet_mee_eens	3
37	55	A55P37	A55D11	hoog	hoog	laag	laag	hoog	zelden_waar	nooit_waar	nooit_waar	nooit_waar	nooit_waar	4	5	5	5	5	24		ja	ja	nee	nee	ja	nee	ja	zelden										mee_eens	helemaal_niet_mee_eens	geen_duidelijke_mening	niet_mee_eens	niet_mee_eens	niet_mee_eens	mee_eens	niet_mee_eens	niet_mee_eens	niet_mee_eens	niet_mee_eens	4
38	55	A55P38	A55D11	hoog	hoog	laag	laag	hoog	nooit_waar	nooit_waar	nooit_waar	nooit_waar	nooit_waar	5	5	5	5	5	25		nee	nee	nee	nee	ja	nee	nee	zelden										mee_eens	niet_mee_eens	mee_eens	niet_mee_eens	geen_duidelijke_mening	niet_mee_eens	mee_eens	niet_mee_eens	niet_mee_eens	mee_eens	niet_mee_eens	4
39	55	A55P39	A55D15	hoog	hoog	hoog	hoog	hoog	nooit_waar	nooit_waar	nooit_waar	nooit_waar	nooit_waar	5	5	5	5	5	25		nee	nee	nee	nee	ja	nee	nee	nooit										helemaal_mee_eens	helemaal_niet_mee_eens	geen_duidelijke_mening	mee_eens	geen_duidelijke_mening	helemaal_mee_eens	mee_eens	helemaal_niet_mee_eens	helemaal_niet_mee_eens	mee_eens	helemaal_niet_mee_eens	5
40	55	A55P40	A55D11	hoog	hoog	laag	laag	hoog	nooit_waar	nooit_waar	nooit_waar	nooit_waar	nooit_waar	5	5	5	5	5	25		nee	nee	nee	nee	ja	nee	nee	nooit										mee_eens	helemaal_niet_mee_eens	geen_duidelijke_mening	niet_mee_eens	geen_duidelijke_mening	niet_mee_eens	mee_eens	helemaal_niet_mee_eens	niet_mee_eens	helemaal_mee_eens	niet_mee_eens	4
41	55	A55P41	A55D15	hoog	hoog	hoog	hoog	hoog	zelden_waar	nooit_waar	nooit_waar	nooit_waar	nooit_waar	4	5	5	5	5	24		nee	nee	nee	nee	ja	nee	nee	zelden										mee_eens	geen_duidelijke_mening	geen_duidelijke_mening	mee_eens	geen_duidelijke_mening	mee_eens						4
42	55	A55P42	A55D11	hoog	hoog	laag	laag	hoog	zelden_waar	nooit_waar	nooit_waar	nooit_waar	nooit_waar	4	5	5	5	5	24		nee	nee	nee	nee	ja	nee	nee	nooit										helemaal_mee_eens	geen_duidelijke_mening	helemaal_mee_eens	helemaal_mee_eens	helemaal_mee_eens	helemaal_mee_eens	helemaal_mee_eens	helemaal_niet_mee_eens	helemaal_niet_mee_eens	helemaal_mee_eens	geen_duidelijke_mening	5
43	55	A55P43	A55D15	hoog	hoog	hoog	hoog	hoog	nooit_waar	nooit_waar	nooit_waar	nooit_waar	nooit_waar	5	5	5	5	5	25		nee	nee	nee	nee	ja	nee	nee	nooit										helemaal_mee_eens	helemaal_niet_mee_eens	helemaal_mee_eens	geen_duidelijke_mening	helemaal_mee_eens	niet_mee_eens	helemaal_mee_eens	helemaal_niet_mee_eens	niet_mee_eens	helemaal_mee_eens	helemaal_niet_mee_eens	5
44	55	A55P44	A55D11	hoog	hoog	laag	laag	hoog	nooit_waar	nooit_waar	zelden_waar	zelden_waar	nooit_waar	5	5	4	4	5	23		nee	nee	ja	nee	nee	ja	nee	nooit																					0
45	55	A55P45	A55D14	laag	laag	laag	laag	hoog	zelden_waar	nooit_waar	nooit_waar	nooit_waar	nooit_waar	4	5	5	5	5	24		nee	nee	nee	nee		nee	nee	zelden										helemaal_mee_eens	geen_duidelijke_mening	helemaal_mee_eens	mee_eens	helemaal_mee_eens	helemaal_mee_eens	helemaal_mee_eens	helemaal_mee_eens	mee_eens	helemaal_mee_eens	geen_duidelijke_mening	5
46	55	A55P46	A55D13	laag	hoog	hoog	hoog	laag	soms_waar	nooit_waar	nooit_waar	nooit_waar	nooit_waar	3	5	5	5	5	23		ja	ja	nee	nee	ja	nee	nee	zelden										mee_eens	niet_mee_eens	mee_eens	niet_mee_eens	geen_duidelijke_mening	niet_mee_eens	mee_eens	helemaal_niet_mee_eens	helemaal_niet_mee_eens	mee_eens	niet_mee_eens	4
47	55	A55P47	A55D15	hoog	hoog	hoog	hoog	hoog	soms_waar	nooit_waar	nooit_waar	nooit_waar	nooit_waar	3	5	5	5	5	23		ja	ja	nee	nee	ja	nee	nee	soms										geen_duidelijke_mening	niet_mee_eens	geen_duidelijke_mening	geen_duidelijke_mening	niet_mee_eens	niet_mee_eens	niet_mee_eens	niet_mee_eens	helemaal_niet_mee_eens	niet_mee_eens	mee_eens	3
48	55	A55P48	A55D14	laag	laag	laag	laag	hoog	nooit_waar	nooit_waar	nooit_waar	nooit_waar	nooit_waar	5	5	5	5	5	25		nee	nee	nee	nee	ja	nee	nee	nooit										helemaal_mee_eens	helemaal_niet_mee_eens	helemaal_mee_eens	helemaal_niet_mee_eens	geen_duidelijke_mening	helemaal_niet_mee_eens	mee_eens	helemaal_niet_mee_eens	geen_duidelijke_mening	geen_duidelijke_mening	helemaal_niet_mee_eens	5
49	55	A55P49	A55D14	laag	laag	laag	laag	hoog				zelden_waar		0	0	0	4	0			nee	nee	nee	nee	ja	nee	nee	zelden										geen_duidelijke_mening	niet_mee_eens	geen_duidelijke_mening	mee_eens	geen_duidelijke_mening	geen_duidelijke_mening	mee_eens	geen_duidelijke_mening	mee_eens	mee_eens	geen_duidelijke_mening	3
50	55	A55P50	A55D14	laag	laag	laag	laag	hoog	zelden_waar	nooit_waar	nooit_waar	nooit_waar	nooit_waar	4	5	5	5	5	24		ja	ja	nee	ja	nee	nee	nee	zelden										helemaal_mee_eens	geen_duidelijke_mening	niet_mee_eens	mee_eens	helemaal_niet_mee_eens	geen_duidelijke_mening	helemaal_mee_eens	helemaal_niet_mee_eens	helemaal_niet_mee_eens	geen_duidelijke_mening	helemaal_niet_mee_eens	5
15	23	A23P15	A23D14	#N/A	#N/A	#N/A	#N/A	#N/A	zelden_waar	nooit_waar	nooit_waar	nooit_waar	nooit_waar	4	5	5	5	5	24		ja	nee	nee	nee	ja	nee	nee	zelden										helemaal_mee_eens	geen_duidelijke_mening	helemaal_niet_mee_eens	geen_duidelijke_mening	mee_eens	geen_duidelijke_mening	helemaal_mee_eens	helemaal_niet_mee_eens	niet_mee_eens	helemaal_mee_eens	helemaal_niet_mee_eens	5
21	23	A23P21	A23D11	hoog	hoog	hoog	laag	laag	zelden_waar	nooit_waar	nooit_waar	nooit_waar	nooit_waar	4	5	5	5	5	24		ja	nee	nee	ja	ja	nee	nee	zelden										niet_mee_eens	helemaal_niet_mee_eens	niet_mee_eens	niet_mee_eens	niet_mee_eens	niet_mee_eens	mee_eens	helemaal_niet_mee_eens	helemaal_niet_mee_eens	mee_eens	niet_mee_eens	2
24	23	A23P24	A23D11	hoog	hoog	hoog	laag	laag	zelden_waar	nooit_waar	nooit_waar	nooit_waar	nooit_waar	4	5	5	5	5	24		ja	ja	nee	nee	ja	nee	nee	zelden										geen_duidelijke_mening	mee_eens	niet_mee_eens	mee_eens	geen_duidelijke_mening	mee_eens	geen_duidelijke_mening	mee_eens	geen_duidelijke_mening	geen_duidelijke_mening	geen_duidelijke_mening	3
20	23	A23P20	A23D11	hoog	hoog	hoog	laag	laag	nooit_waar	nooit_waar	nooit_waar	nooit_waar	nooit_waar	5	5	5	5	5	25		nee	nee	nee	nee	ja	nee	nee	nooit										geen_duidelijke_mening	helemaal_niet_mee_eens	helemaal_niet_mee_eens	geen_duidelijke_mening	niet_mee_eens	niet_mee_eens	geen_duidelijke_mening	niet_mee_eens	niet_mee_eens	geen_duidelijke_mening	mee_eens	3
19	23	A23P19	A23D11	hoog	hoog	hoog	laag	laag	nooit_waar	nooit_waar	zelden_waar	nooit_waar	nooit_waar	5	5	4	5	5	24		nee	ja	nee	nee	ja	nee	nee	nooit										geen_duidelijke_mening	niet_mee_eens	helemaal_niet_mee_eens	geen_duidelijke_mening	helemaal_niet_mee_eens	helemaal_mee_eens	geen_duidelijke_mening	niet_mee_eens	niet_mee_eens	geen_duidelijke_mening	geen_duidelijke_mening	3
17	23	A23P17	A23D13	laag	hoog	hoog	laag	laag	zelden_waar	nooit_waar	nooit_waar	nooit_waar	nooit_waar	4	5	5	5	5	24		ja	nee	nee	nee	ja	nee	nee											mee_eens	geen_duidelijke_mening	geen_duidelijke_mening	geen_duidelijke_mening	geen_duidelijke_mening	niet_mee_eens	geen_duidelijke_mening	niet_mee_eens	niet_mee_eens	geen_duidelijke_mening	niet_mee_eens	4
9	23	A23P9	A23D12	laag	hoog	laag	laag	hoog	zelden_waar	nooit_waar	nooit_waar	nooit_waar	nooit_waar	4	5	5	5	5	24		nee	nee	nee	nee	ja	nee	nee	zelden										niet_mee_eens	niet_mee_eens	niet_mee_eens	niet_mee_eens	niet_mee_eens	niet_mee_eens	niet_mee_eens	niet_mee_eens	niet_mee_eens	niet_mee_eens	niet_mee_eens	2
6	23	A23P6	A23D11	hoog	hoog	hoog	laag	laag	nooit_waar	nooit_waar	nooit_waar	nooit_waar	nooit_waar	5	5	5	5	5	25		nee	nee	nee	nee	ja	nee	nee	nooit										helemaal_mee_eens	niet_mee_eens	mee_eens	geen_duidelijke_mening	mee_eens	niet_mee_eens	mee_eens	niet_mee_eens	niet_mee_eens	mee_eens	niet_mee_eens	5
4	23	A23P4	A23D14	#N/A	#N/A	#N/A	#N/A	#N/A	nooit_waar	nooit_waar	nooit_waar	nooit_waar	nooit_waar	5	5	5	5	5	25		nee	nee	nee	nee	ja	nee	nee	nooit										niet_mee_eens	niet_mee_eens	niet_mee_eens	niet_mee_eens	helemaal_niet_mee_eens	mee_eens	mee_eens	helemaal_niet_mee_eens	helemaal_niet_mee_eens	niet_mee_eens	niet_mee_eens	2
13	23	A23P13	A23D13	laag	hoog	hoog	laag	laag	zelden_waar	nooit_waar	nooit_waar	nooit_waar	nooit_waar	4	5	5	5	5	24		ja	ja	nee	nee	ja	nee	nee	zelden											helemaal_niet_mee_eens		helemaal_niet_mee_eens		helemaal_niet_mee_eens	mee_eens	helemaal_niet_mee_eens	helemaal_niet_mee_eens		helemaal_niet_mee_eens	0
12	23	A23P12	A23D12	laag	hoog	laag	laag	hoog	nooit_waar	nooit_waar	nooit_waar	nooit_waar	nooit_waar	5	5	5	5	5	25		nee	nee	nee	nee	ja	nee	nee	nooit										geen_duidelijke_mening	mee_eens	geen_duidelijke_mening	mee_eens	niet_mee_eens	helemaal_mee_eens	geen_duidelijke_mening	niet_mee_eens	mee_eens	mee_eens	niet_mee_eens	3
14	23	A23P14	A23D11	hoog	hoog	hoog	laag	laag	nooit_waar	nooit_waar	nooit_waar	nooit_waar	nooit_waar	5	5	5	5	5	25		nee	nee	nee	nee	ja	nee	nee	nooit										helemaal_mee_eens	geen_duidelijke_mening	geen_duidelijke_mening	geen_duidelijke_mening	geen_duidelijke_mening	geen_duidelijke_mening	helemaal_mee_eens	helemaal_niet_mee_eens	helemaal_niet_mee_eens	helemaal_niet_mee_eens	helemaal_niet_mee_eens	5
5	23	A23P5	A23D13	laag	hoog	hoog	laag	laag	nooit_waar	nooit_waar	nooit_waar	nooit_waar	nooit_waar	5	5	5	5	5	25		nee	nee	nee	nee	ja	nee	nee	nooit										niet_mee_eens	mee_eens	niet_mee_eens	mee_eens	niet_mee_eens	niet_mee_eens	mee_eens	helemaal_niet_mee_eens	niet_mee_eens	mee_eens	niet_mee_eens	2
8	23	A23P8	A23D12	laag	hoog	laag	laag	hoog	nooit_waar	nooit_waar	nooit_waar	nooit_waar	nooit_waar	5	5	5	5	5	25		nee	nee	nee	nee	ja	nee	nee	nooit										mee_eens	helemaal_niet_mee_eens	helemaal_mee_eens	niet_mee_eens	helemaal_mee_eens	mee_eens	helemaal_mee_eens	helemaal_niet_mee_eens	helemaal_niet_mee_eens	helemaal_mee_eens	mee_eens	4
4	23	A23P4	A23D12	laag	hoog	laag	laag	hoog	zelden_waar	nooit_waar	nooit_waar	zelden_waar	nooit_waar	4	5	5	4	5	23		nee	nee	nee	ja	ja	nee	nee	zelden																					0
1	23	A23P1	A23D13	laag	hoog	hoog	laag	laag	zelden_waar	nooit_waar	nooit_waar	nooit_waar	nooit_waar	4	5	5	5	5	24		ja	nee	nee	ja	ja	nee	nee	zelden										niet_mee_eens	helemaal_niet_mee_eens	helemaal_niet_mee_eens	helemaal_niet_mee_eens	helemaal_niet_mee_eens	helemaal_niet_mee_eens	helemaal_niet_mee_eens	helemaal_niet_mee_eens	helemaal_niet_mee_eens	niet_mee_eens	helemaal_niet_mee_eens	2
3	23	A23P3	A23D13	laag	hoog	hoog	laag	laag	nooit_waar	nooit_waar	nooit_waar	nooit_waar	nooit_waar	5	5	5	5	5	25		nee	nee	nee	nee	ja	nee	nee	nooit										helemaal_niet_mee_eens	helemaal_niet_mee_eens	helemaal_niet_mee_eens	helemaal_niet_mee_eens	helemaal_niet_mee_eens	helemaal_niet_mee_eens	niet_mee_eens	helemaal_niet_mee_eens	helemaal_niet_mee_eens	mee_eens	helemaal_niet_mee_eens	1
2	23	A23P2	A23D13	laag	hoog	hoog	laag	laag	zelden_waar	nooit_waar	nooit_waar	nooit_waar	nooit_waar	4	5	5	5	5	24		nee	nee	nee	nee	ja	nee	nee	zelden										geen_duidelijke_mening	niet_mee_eens	niet_mee_eens	niet_mee_eens	geen_duidelijke_mening	niet_mee_eens	geen_duidelijke_mening	helemaal_niet_mee_eens	niet_mee_eens	geen_duidelijke_mening	mee_eens	3
23	23	A23P23	A23D12	laag	hoog	laag	laag	hoog	soms_waar	nooit_waar	nooit_waar	nooit_waar	nooit_waar	3	5	5	5	5	23		ja	ja	nee	nee	nee	nee	nee	zelden										geen_duidelijke_mening	helemaal_mee_eens	mee_eens	helemaal_mee_eens	geen_duidelijke_mening	mee_eens	mee_eens	niet_mee_eens	mee_eens	mee_eens	geen_duidelijke_mening	3
25	23	A23P25	A23D11	hoog	hoog	hoog	laag	laag	nooit_waar	nooit_waar	soms_waar	nooit_waar	nooit_waar	5	5	3	5	5	23		nee	nee	nee	nee	nee	nee	nee											niet_mee_eens	niet_mee_eens	helemaal_niet_mee_eens	helemaal_niet_mee_eens	helemaal_niet_mee_eens	niet_mee_eens	niet_mee_eens	helemaal_niet_mee_eens	helemaal_niet_mee_eens	geen_duidelijke_mening	mee_eens	2
22	23	A23P22	A23D11	hoog	hoog	hoog	laag	laag	zelden_waar	nooit_waar	nooit_waar	nooit_waar	nooit_waar	4	5	5	5	5	24		nee	nee	nee	nee	ja	nee	nee	zelden										geen_duidelijke_mening	geen_duidelijke_mening	geen_duidelijke_mening	geen_duidelijke_mening	niet_mee_eens	geen_duidelijke_mening	geen_duidelijke_mening	niet_mee_eens	niet_mee_eens	geen_duidelijke_mening	niet_mee_eens	3
10	23	A23P10	A23D13	laag	hoog	hoog	laag	laag	nooit_waar	nooit_waar	nooit_waar	nooit_waar	nooit_waar	5	5	5	5	5	25		nee	nee	nee	nee	ja	nee	nee	nooit										geen_duidelijke_mening	geen_duidelijke_mening	geen_duidelijke_mening	mee_eens	geen_duidelijke_mening	geen_duidelijke_mening	helemaal_mee_eens	niet_mee_eens	geen_duidelijke_mening	mee_eens	niet_mee_eens	3
7	23	A23P7	A23D11	hoog	hoog	hoog	laag	laag	zelden_waar	nooit_waar	nooit_waar	nooit_waar	nooit_waar	4	5	5	5	5	24		nee	nee	nee	nee	ja	nee	nee	zelden										geen_duidelijke_mening	niet_mee_eens	helemaal_mee_eens	niet_mee_eens		mee_eens	mee_eens	niet_mee_eens	geen_duidelijke_mening	mee_eens	niet_mee_eens	3
1	88	A88P1	A88D7	laag	hoog	hoog	hoog	laag	nooit_waar	nooit_waar	nooit_waar	nooit_waar	nooit_waar	5	5	5	5	5	25		nee	nee	nee	nee	ja	nee	nee	nooit										mee_eens	niet_mee_eens	geen_duidelijke_mening	niet_mee_eens	geen_duidelijke_mening	helemaal_niet_mee_eens	mee_eens	niet_mee_eens	niet_mee_eens	mee_eens	niet_mee_eens	4
2	88	A88P2	A88D3	hoog	hoog	hoog	hoog	laag	soms_waar	nooit_waar	nooit_waar	nooit_waar	nooit_waar	3	5	5	5	5	23		nee	nee	nee	nee	nee	nee	nee	nooit										geen_duidelijke_mening	geen_duidelijke_mening	geen_duidelijke_mening	helemaal_niet_mee_eens	helemaal_niet_mee_eens	geen_duidelijke_mening	geen_duidelijke_mening	helemaal_niet_mee_eens	helemaal_niet_mee_eens	geen_duidelijke_mening	helemaal_niet_mee_eens	3
3	88	A88P3	A88D2	laag	laag	hoog	hoog	laag	zelden_waar	nooit_waar	nooit_waar	nooit_waar	nooit_waar	4	5	5	5	5	24		nee	nee	nee	nee	ja	nee	nee	zelden										mee_eens	helemaal_mee_eens	mee_eens	mee_eens	helemaal_mee_eens	helemaal_mee_eens	helemaal_mee_eens	niet_mee_eens	niet_mee_eens	niet_mee_eens	niet_mee_eens	4
4	88	A88P4	A88D6	hoog	hoog	laag	hoog	hoog	nooit_waar	nooit_waar	nooit_waar	nooit_waar	nooit_waar	5	5	5	5	5	25		nee	nee	nee	nee	ja	nee	nee																	geen_duidelijke_mening	geen_duidelijke_mening	geen_duidelijke_mening	geen_duidelijke_mening	niet_mee_eens	0
5	88	A88P5	A88D1	hoog	hoog	laag	laag	hoog	nooit_waar	nooit_waar	nooit_waar	nooit_waar	nooit_waar	5	5	5	5	5	25		nee	nee	nee	nee	ja	nee	nee	nooit										mee_eens	helemaal_niet_mee_eens	niet_mee_eens	niet_mee_eens	niet_mee_eens	niet_mee_eens	mee_eens	helemaal_niet_mee_eens	helemaal_niet_mee_eens	mee_eens	helemaal_niet_mee_eens	4
6	88	A88P6	A88D1	hoog	hoog	laag	laag	hoog	zelden_waar	nooit_waar	nooit_waar	zelden_waar	nooit_waar	4	5	5	4	5	23		ja	ja	nee	nee	ja	nee	nee	zelden										geen_duidelijke_mening	geen_duidelijke_mening	niet_mee_eens	mee_eens	niet_mee_eens	niet_mee_eens	geen_duidelijke_mening	helemaal_niet_mee_eens	helemaal_niet_mee_eens	geen_duidelijke_mening	mee_eens	3
7	88	A88P7	A88D1	hoog	hoog	laag	laag	hoog	nooit_waar	nooit_waar	nooit_waar	nooit_waar	nooit_waar	5	5	5	5	5	25		nee	nee	nee	nee	ja	nee	nee	zelden										mee_eens	geen_duidelijke_mening	geen_duidelijke_mening	geen_duidelijke_mening	geen_duidelijke_mening	niet_mee_eens	geen_duidelijke_mening	geen_duidelijke_mening	geen_duidelijke_mening	mee_eens	niet_mee_eens	4
8	88	A88P8	A88D2	laag	laag	hoog	hoog	laag	zelden_waar	nooit_waar	nooit_waar	zelden_waar	nooit_waar	4	5	5	4	5	23		ja	nee	nee	nee	ja	nee	nee	zelden										geen_duidelijke_mening	niet_mee_eens	niet_mee_eens	niet_mee_eens	niet_mee_eens	mee_eens	niet_mee_eens	niet_mee_eens	niet_mee_eens	geen_duidelijke_mening	niet_mee_eens	3
9	88	A88P9	A88D3	hoog	hoog	hoog	hoog	laag	altijd_waar	nooit_waar	nooit_waar	nooit_waar	nooit_waar	1	5	5	5	5	21		nee	nee	nee	nee	ja	nee	nee	nooit										helemaal_mee_eens	helemaal_niet_mee_eens	geen_duidelijke_mening	helemaal_niet_mee_eens	geen_duidelijke_mening	helemaal_niet_mee_eens	helemaal_mee_eens	helemaal_niet_mee_eens	helemaal_mee_eens	helemaal_mee_eens	helemaal_niet_mee_eens	5
10	88	A88P10	A88D2	laag	laag	hoog	hoog	laag	nooit_waar	nooit_waar	nooit_waar	nooit_waar	nooit_waar	5	5	5	5	5	25		nee	nee	nee	nee	ja	nee	nee	nooit										helemaal_mee_eens	geen_duidelijke_mening	geen_duidelijke_mening	geen_duidelijke_mening	geen_duidelijke_mening	helemaal_niet_mee_eens	niet_mee_eens	helemaal_niet_mee_eens	helemaal_niet_mee_eens	geen_duidelijke_mening	helemaal_niet_mee_eens	5
11	88	A88P11	A88D2	laag	laag	hoog	hoog	laag	nooit_waar	nooit_waar	nooit_waar	nooit_waar	nooit_waar	5	5	5	5	5	25		nee	nee	nee	nee	ja	nee	nee	zelden										mee_eens	helemaal_niet_mee_eens	mee_eens	geen_duidelijke_mening	mee_eens	helemaal_niet_mee_eens	helemaal_mee_eens	helemaal_niet_mee_eens	helemaal_niet_mee_eens	helemaal_mee_eens	mee_eens	4
12	88	A88P12	A88D2	laag	laag	hoog	hoog	laag	zelden_waar	nooit_waar	nooit_waar	nooit_waar	nooit_waar	4	5	5	5	5	24		nee	nee	nee	nee	ja	nee	nee	nooit										helemaal_mee_eens	geen_duidelijke_mening	mee_eens	geen_duidelijke_mening	helemaal_mee_eens	mee_eens	helemaal_mee_eens	niet_mee_eens	geen_duidelijke_mening	helemaal_mee_eens	helemaal_niet_mee_eens	5
13	88	A88P13	A88D6	hoog	hoog	laag	hoog	hoog	nooit_waar	nooit_waar	nooit_waar	nooit_waar	nooit_waar	5	5	5	5	5	25		nee	nee	nee	nee	ja	nee	nee	nooit										helemaal_mee_eens	geen_duidelijke_mening	mee_eens	mee_eens	mee_eens	geen_duidelijke_mening	geen_duidelijke_mening	niet_mee_eens	geen_duidelijke_mening	geen_duidelijke_mening	geen_duidelijke_mening	5
14	88	A88P14	A88D6	hoog	hoog	laag	hoog	hoog	nooit_waar	nooit_waar	nooit_waar	nooit_waar	nooit_waar	5	5	5	5	5	25		nee	nee	nee	nee	ja	nee	nee	zelden										helemaal_mee_eens	niet_mee_eens	helemaal_mee_eens	niet_mee_eens	helemaal_mee_eens	niet_mee_eens	mee_eens	niet_mee_eens	niet_mee_eens	mee_eens		5
15	88	A88P15	A88D2	laag	laag	hoog	hoog	laag	nooit_waar	nooit_waar	nooit_waar	nooit_waar	nooit_waar	5	5	5	5	5	25			nee	nee	nee	ja	nee	nee	soms										helemaal_mee_eens	mee_eens	helemaal_mee_eens	helemaal_mee_eens	helemaal_mee_eens	helemaal_mee_eens	helemaal_mee_eens	helemaal_mee_eens	helemaal_mee_eens	helemaal_mee_eens	helemaal_mee_eens	5
16	88	A88P16	A88D2	laag	laag	hoog	hoog	laag	nooit_waar	nooit_waar	nooit_waar	nooit_waar	nooit_waar	5	5	5	5	5	25		nee	nee	nee	nee	ja	nee	nee	nooit										mee_eens	helemaal_niet_mee_eens	geen_duidelijke_mening	niet_mee_eens	helemaal_mee_eens	helemaal_niet_mee_eens	mee_eens	helemaal_niet_mee_eens	helemaal_niet_mee_eens	mee_eens	geen_duidelijke_mening	4
17	88	A88P17	A88D1	hoog	hoog	laag	laag	hoog	soms_waar	nooit_waar	nooit_waar	nooit_waar	nooit_waar	3	5	5	5	5	23		ja	ja	nee	nee	ja	nee	ja	soms										mee_eens	mee_eens	geen_duidelijke_mening	mee_eens	geen_duidelijke_mening	mee_eens	geen_duidelijke_mening	niet_mee_eens	geen_duidelijke_mening	geen_duidelijke_mening	geen_duidelijke_mening	4
18	88	A88P18	A88D6	hoog	hoog	laag	hoog	hoog	nooit_waar	nooit_waar	nooit_waar	nooit_waar	nooit_waar	5	5	5	5	5	25		nee	nee	nee	nee	ja	ja	nee	nooit										geen_duidelijke_mening	geen_duidelijke_mening		mee_eens	mee_eens	mee_eens	helemaal_mee_eens	niet_mee_eens	niet_mee_eens	mee_eens	mee_eens	3
19	88	A88P19	A88D2	laag	laag	hoog	hoog	laag	nooit_waar	nooit_waar	nooit_waar	soms_waar	nooit_waar	5	5	5	3	5	23		nee	ja	nee	nee	ja	nee	ja	nooit										mee_eens	niet_mee_eens	niet_mee_eens	mee_eens	geen_duidelijke_mening	mee_eens	mee_eens	niet_mee_eens	mee_eens	mee_eens	helemaal_mee_eens	4
20	88	A88P20	A88D2	laag	laag	hoog	hoog	laag	nooit_waar	zelden_waar	zelden_waar	nooit_waar	nooit_waar	5	4	4	5	5	23		nee	nee	nee	nee	ja	nee	nee	zelden										mee_eens	mee_eens	mee_eens	helemaal_mee_eens	mee_eens	geen_duidelijke_mening	mee_eens	geen_duidelijke_mening	geen_duidelijke_mening	mee_eens	geen_duidelijke_mening	4
21	88	A88P21	A88D1	hoog	hoog	laag	laag	hoog	nooit_waar	nooit_waar	nooit_waar	nooit_waar	nooit_waar	5	5	5	5	5	25		nee	nee	nee	nee	ja	nee	nee	nooit										geen_duidelijke_mening	helemaal_mee_eens	helemaal_niet_mee_eens	helemaal_niet_mee_eens	helemaal_niet_mee_eens	helemaal_niet_mee_eens	helemaal_niet_mee_eens	helemaal_niet_mee_eens	helemaal_niet_mee_eens	helemaal_niet_mee_eens	helemaal_niet_mee_eens	3
22	88	A88P22	A88D6	hoog	hoog	laag	hoog	hoog	soms_waar	nooit_waar	nooit_waar	nooit_waar	nooit_waar	3	5	5	5	5	23		ja	ja	nee	nee	ja	nee	nee	soms										helemaal_mee_eens	mee_eens	helemaal_mee_eens	mee_eens	mee_eens	niet_mee_eens	mee_eens	niet_mee_eens	geen_duidelijke_mening	geen_duidelijke_mening	niet_mee_eens	5
23	88	A88P23	A88D1	hoog	hoog	laag	laag	hoog	zelden_waar	nooit_waar	nooit_waar	nooit_waar	nooit_waar	4	5	5	5	5	24		nee	nee	nee	nee	ja	nee	nee											geen_duidelijke_mening	niet_mee_eens	mee_eens	niet_mee_eens	niet_mee_eens	niet_mee_eens	helemaal_mee_eens	niet_mee_eens	helemaal_niet_mee_eens	geen_duidelijke_mening	niet_mee_eens	3
24	88	A88P24	A88D3	hoog	hoog	hoog	hoog	laag	zelden_waar	nooit_waar	nooit_waar	nooit_waar	nooit_waar	4	5	5	5	5	24		nee	nee	nee	nee	ja	nee	nee	zelden										niet_mee_eens	niet_mee_eens	niet_mee_eens	niet_mee_eens	geen_duidelijke_mening	mee_eens	geen_duidelijke_mening	niet_mee_eens	niet_mee_eens	mee_eens	niet_mee_eens	2
25	88	A88P25	A88D2	laag	laag	hoog	hoog	laag	nooit_waar	nooit_waar	nooit_waar	nooit_waar	nooit_waar	5	5	5	5	5	25		nee	nee	nee	nee	ja	nee	nee	nooit										helemaal_mee_eens	geen_duidelijke_mening	mee_eens	mee_eens	geen_duidelijke_mening	helemaal_mee_eens	helemaal_mee_eens	helemaal_niet_mee_eens	geen_duidelijke_mening	helemaal_mee_eens	geen_duidelijke_mening	5
26	88	A88P26	A88D1	hoog	hoog	laag	laag	hoog	zelden_waar	nooit_waar	nooit_waar	nooit_waar	nooit_waar	4	5	5	5	5	24		nee	nee	nee	nee	ja	nee	nee	nooit										mee_eens	mee_eens	helemaal_mee_eens	geen_duidelijke_mening	helemaal_mee_eens	helemaal_mee_eens	helemaal_mee_eens	helemaal_niet_mee_eens	niet_mee_eens	helemaal_mee_eens	helemaal_niet_mee_eens	4
27	88	A88P27	A88D6	hoog	hoog	laag	hoog	hoog	zelden_waar	nooit_waar	nooit_waar	nooit_waar	nooit_waar	4	5	5	5	5	24			nee	nee	nee	nee	nee	nee	zelden										mee_eens	mee_eens	mee_eens	geen_duidelijke_mening	geen_duidelijke_mening	geen_duidelijke_mening	geen_duidelijke_mening	niet_mee_eens	niet_mee_eens	geen_duidelijke_mening	niet_mee_eens	4
28	88	A88P28	A88D2	laag	laag	hoog	hoog	laag	nooit_waar	nooit_waar	nooit_waar	nooit_waar	nooit_waar	5	5	5	5	5	25		nee	nee	nee	nee	nee	nee	nee	nooit										helemaal_mee_eens	mee_eens	geen_duidelijke_mening	geen_duidelijke_mening	geen_duidelijke_mening	helemaal_mee_eens	helemaal_mee_eens	helemaal_niet_mee_eens	helemaal_niet_mee_eens	helemaal_mee_eens	helemaal_niet_mee_eens	5
29	88	A88P29	A88D2	laag	laag	hoog	hoog	laag	nooit_waar	nooit_waar	nooit_waar	nooit_waar	nooit_waar	5	5	5	5	5	25		nee	nee	nee	nee	nee	nee	nee	nooit										mee_eens	niet_mee_eens	niet_mee_eens	niet_mee_eens	niet_mee_eens	niet_mee_eens	niet_mee_eens	niet_mee_eens	niet_mee_eens	niet_mee_eens	niet_mee_eens	4
30	88	A88P30	A88D6	hoog	hoog	laag	hoog	hoog	soms_waar					3							ja	ja	nee	nee	ja	nee	nee	soms													mee_eens	geen_duidelijke_mening	geen_duidelijke_mening			mee_eens	mee_eens	niet_mee_eens	0
31	88	A88P31	A88D1	hoog	hoog	laag	laag	hoog	nooit_waar	nooit_waar	nooit_waar	nooit_waar	nooit_waar	5	5	5	5	5	25		nee	nee	nee	nee	ja	nee	nee	nooit										mee_eens	geen_duidelijke_mening	geen_duidelijke_mening	mee_eens	geen_duidelijke_mening	niet_mee_eens	mee_eens	niet_mee_eens	niet_mee_eens		niet_mee_eens	4
32	88	A88P32	A88D3	hoog	hoog	hoog	hoog	laag	zelden_waar	nooit_waar	nooit_waar	nooit_waar	nooit_waar	4	5	5	5	5	24		ja	ja	nee	nee	ja	nee	nee	zelden										geen_duidelijke_mening	niet_mee_eens	niet_mee_eens	niet_mee_eens	niet_mee_eens	niet_mee_eens	geen_duidelijke_mening	niet_mee_eens	niet_mee_eens	niet_mee_eens	niet_mee_eens	3
33	88	A88P33	A88D2	laag	laag	hoog	hoog	laag	zelden_waar	nooit_waar	nooit_waar	nooit_waar	nooit_waar	4	5	5	5	5	24		nee	nee	nee	nee	ja	nee	nee	zelden										helemaal_mee_eens	niet_mee_eens	geen_duidelijke_mening	geen_duidelijke_mening	geen_duidelijke_mening	niet_mee_eens	helemaal_mee_eens	helemaal_niet_mee_eens	helemaal_niet_mee_eens	mee_eens	helemaal_niet_mee_eens	5
34	88	A88P34	A88D6	hoog	hoog	laag	hoog	hoog	nooit_waar	nooit_waar	nooit_waar	nooit_waar	nooit_waar	5	5	5	5	5	25		nee	nee	nee	nee	ja	nee	nee	nooit										geen_duidelijke_mening	niet_mee_eens	geen_duidelijke_mening	geen_duidelijke_mening	niet_mee_eens	niet_mee_eens	mee_eens	niet_mee_eens	niet_mee_eens	mee_eens	niet_mee_eens	3
35	88	A88P35	A88D2	laag	laag	hoog	hoog	laag	zelden_waar	nooit_waar	nooit_waar	nooit_waar	nooit_waar	4	5	5	5	5	24		nee	nee	nee	nee	ja	nee	nee	zelden										mee_eens	niet_mee_eens	niet_mee_eens	niet_mee_eens	niet_mee_eens	mee_eens	mee_eens	helemaal_niet_mee_eens	niet_mee_eens	mee_eens	helemaal_niet_mee_eens	4
36	88	A88P36	A88D4	hoog	hoog	laag	laag	hoog	nooit_waar	nooit_waar	nooit_waar	nooit_waar	nooit_waar	5	5	5	5	5	25		nee	nee	nee		ja	nee	nee	nooit										helemaal_mee_eens	helemaal_mee_eens	helemaal_mee_eens	helemaal_mee_eens	helemaal_niet_mee_eens	helemaal_mee_eens	helemaal_mee_eens	helemaal_niet_mee_eens	helemaal_niet_mee_eens	mee_eens	helemaal_niet_mee_eens	5
37	88	A88P37	A88D3	hoog	hoog	hoog	hoog	laag	nooit_waar	nooit_waar	nooit_waar	nooit_waar	nooit_waar	5	5	5	5	5	25		nee	nee	nee	nee	ja	nee	nee	nooit										helemaal_niet_mee_eens	helemaal_niet_mee_eens	helemaal_niet_mee_eens	helemaal_niet_mee_eens	helemaal_niet_mee_eens	helemaal_niet_mee_eens	niet_mee_eens	helemaal_niet_mee_eens	helemaal_niet_mee_eens	helemaal_niet_mee_eens	helemaal_niet_mee_eens	1
38	88	A88P38	A88D1	hoog	hoog	laag	laag	hoog	zelden_waar	nooit_waar	nooit_waar	nooit_waar	nooit_waar	4	5	5	5	5	24		nee	nee	nee	nee	ja	nee	nee	nooit										helemaal_mee_eens	helemaal_niet_mee_eens	helemaal_mee_eens	geen_duidelijke_mening	mee_eens	helemaal_mee_eens	mee_eens	niet_mee_eens	geen_duidelijke_mening	helemaal_mee_eens	niet_mee_eens	5
39	88	A88P39	A88D6	hoog	hoog	laag	hoog	hoog	nooit_waar	nooit_waar	nooit_waar	nooit_waar	nooit_waar	5	5	5	5	5	25		nee	nee	nee	nee	ja	nee	nee	nooit										helemaal_mee_eens	helemaal_mee_eens	helemaal_mee_eens	helemaal_mee_eens	helemaal_mee_eens	helemaal_mee_eens	helemaal_mee_eens	geen_duidelijke_mening	geen_duidelijke_mening	helemaal_mee_eens	mee_eens	5
40	88	A88P40	A88D2	laag	laag	hoog	hoog	laag	nooit_waar	nooit_waar	nooit_waar	nooit_waar	nooit_waar	5	5	5	5	5	25		nee	nee	nee	nee	ja	nee	nee	nooit										helemaal_mee_eens	geen_duidelijke_mening	geen_duidelijke_mening	niet_mee_eens	niet_mee_eens	niet_mee_eens	mee_eens	niet_mee_eens	mee_eens	niet_mee_eens	niet_mee_eens	5
41	88	A88P41	A88D3	hoog	hoog	hoog	hoog	laag	zelden_waar	nooit_waar	nooit_waar	zelden_waar	nooit_waar	4	5	5	4	5	23		nee	nee	nee		ja	nee	nee											mee_eens	niet_mee_eens	geen_duidelijke_mening	mee_eens	niet_mee_eens	mee_eens	mee_eens	niet_mee_eens	niet_mee_eens	geen_duidelijke_mening	niet_mee_eens	4
42	88	A88P42	A88D6	hoog	hoog	laag	hoog	hoog	zelden_waar	nooit_waar	nooit_waar	nooit_waar	nooit_waar	4	5	5	5	5	24		nee	nee	nee	nee	ja	nee	nee	nooit										niet_mee_eens	niet_mee_eens	niet_mee_eens	niet_mee_eens	niet_mee_eens	niet_mee_eens	niet_mee_eens	niet_mee_eens	niet_mee_eens	niet_mee_eens	niet_mee_eens	2
43	88	A88P43	A88D2	laag	laag	hoog	hoog	laag	zelden_waar	nooit_waar	nooit_waar	nooit_waar	nooit_waar	4	5	5	5	5	24		ja	nee	nee	nee	ja	nee	nee	zelden										mee_eens	geen_duidelijke_mening	helemaal_mee_eens	mee_eens	helemaal_mee_eens	niet_mee_eens	helemaal_mee_eens	helemaal_niet_mee_eens	helemaal_mee_eens	mee_eens	niet_mee_eens	4
44	88	A88P44	A88D2	laag	laag	hoog	hoog	laag	nooit_waar	nooit_waar	nooit_waar	nooit_waar	nooit_waar	5	5	5	5	5	25		ja	nee	nee	nee	ja	nee	nee	zelden										niet_mee_eens	niet_mee_eens	geen_duidelijke_mening	mee_eens	niet_mee_eens	mee_eens	geen_duidelijke_mening	niet_mee_eens	niet_mee_eens	geen_duidelijke_mening	niet_mee_eens	2
45	88	A88P45	A88D6	hoog	hoog	laag	hoog	hoog	zelden_waar	nooit_waar	nooit_waar	nooit_waar	nooit_waar	4	5	5	5	5	24		ja	nee	nee	nee	ja	nee	nee	zelden										helemaal_mee_eens	niet_mee_eens	helemaal_mee_eens	helemaal_mee_eens	mee_eens	helemaal_niet_mee_eens	mee_eens	niet_mee_eens	helemaal_niet_mee_eens	helemaal_mee_eens	mee_eens	5
46	88	A88P46	A88D6	hoog	hoog	laag	hoog	hoog	nooit_waar	nooit_waar	nooit_waar	nooit_waar	nooit_waar	5	5	5	5	5	25		nee	nee	nee	nee	ja	nee	nee	nooit										helemaal_mee_eens	niet_mee_eens	niet_mee_eens	geen_duidelijke_mening	mee_eens	helemaal_mee_eens	helemaal_niet_mee_eens	niet_mee_eens	geen_duidelijke_mening	mee_eens	niet_mee_eens	5
47	88	A88P47	A88D3	hoog	hoog	hoog	hoog	laag	soms_waar	nooit_waar	nooit_waar	nooit_waar	nooit_waar	3	5	5	5	5	23		ja	ja	nee	nee	nee	nee	nee	soms										niet_mee_eens	helemaal_niet_mee_eens	helemaal_mee_eens	niet_mee_eens	geen_duidelijke_mening	helemaal_niet_mee_eens	helemaal_mee_eens	helemaal_niet_mee_eens	helemaal_niet_mee_eens	helemaal_mee_eens	mee_eens	2
48	88	A88P48	A88D3	hoog	hoog	hoog	hoog	laag	nooit_waar	nooit_waar	nooit_waar	nooit_waar	nooit_waar	5	5	5	5	5	25		nee	nee	nee	nee	ja	nee	nee	nooit										geen_duidelijke_mening	geen_duidelijke_mening	geen_duidelijke_mening	geen_duidelijke_mening	geen_duidelijke_mening	geen_duidelijke_mening	geen_duidelijke_mening	geen_duidelijke_mening	geen_duidelijke_mening	geen_duidelijke_mening	geen_duidelijke_mening	3
49	88	A88P49	A88D2	laag	laag	hoog	hoog	laag	zelden_waar	nooit_waar	nooit_waar	nooit_waar	nooit_waar	4	5	5	5	5	24		ja	ja	nee	nee	nee	nee	nee	zelden										geen_duidelijke_mening		mee_eens	geen_duidelijke_mening	geen_duidelijke_mening	mee_eens	mee_eens	niet_mee_eens	geen_duidelijke_mening	mee_eens	geen_duidelijke_mening	3
50	88	A88P50	A88D6	hoog	hoog	laag	hoog	hoog	zelden_waar	nooit_waar	nooit_waar	nooit_waar	nooit_waar	4	5	5	5	5	24		nee		nee	nee	ja		nee	zelden										geen_duidelijke_mening	niet_mee_eens	niet_mee_eens	niet_mee_eens	geen_duidelijke_mening	niet_mee_eens	mee_eens	helemaal_mee_eens	niet_mee_eens	mee_eens	niet_mee_eens	3
51953	7	A7P51953	A7D3	laag	laag	hoog	hoog	laag	zelden_waar	nooit_waar	nooit_waar	nooit_waar	nooit_waar	4	5	5	5	5	24		nee	nee	nee	nee	ja	nee	nee	zelden										helemaal_mee_eens	geen_duidelijke_mening	helemaal_mee_eens	mee_eens	helemaal_mee_eens	helemaal_niet_mee_eens	helemaal_mee_eens	helemaal_niet_mee_eens	geen_duidelijke_mening	helemaal_mee_eens	niet_mee_eens	5
97465	7	A7P97465	A7D4	hoog	hoog	laag	laag	hoog	nooit_waar	nooit_waar	nooit_waar	nooit_waar	nooit_waar	5	5	5	5	5	25		nee	nee	nee	nee	ja	nee	nee	nooit										mee_eens	niet_mee_eens	mee_eens	mee_eens	geen_duidelijke_mening	niet_mee_eens	mee_eens	niet_mee_eens	niet_mee_eens	mee_eens	geen_duidelijke_mening	4
44608	7	A7P44608	A7D5	laag	hoog	laag	laag	hoog	nooit_waar	soms_waar	nooit_waar	nooit_waar	nooit_waar	5	3	5	5	5	23		nee	nee	nee	nee	ja	nee	nee	zelden										geen_duidelijke_mening	niet_mee_eens	niet_mee_eens	geen_duidelijke_mening	niet_mee_eens	niet_mee_eens	mee_eens	niet_mee_eens	niet_mee_eens	niet_mee_eens	niet_mee_eens	3
50086	7	A7P50086	A7D2	laag	laag	hoog	hoog	laag	zelden_waar	nooit_waar	nooit_waar	nooit_waar	nooit_waar	4	5	5	5	5	24		ja	nee	nee	nee	nee	nee	nee	zelden										geen_duidelijke_mening	niet_mee_eens	helemaal_niet_mee_eens	niet_mee_eens	helemaal_niet_mee_eens	niet_mee_eens	mee_eens	mee_eens	niet_mee_eens	geen_duidelijke_mening	helemaal_mee_eens	3
53679	7	A7P53679	A7D1	laag	hoog	hoog	hoog	laag	zelden_waar	zelden_waar	nooit_waar	nooit_waar	nooit_waar	4	4	5	5	5	23		nee	ja	nee	nee	ja	nee	nee	zelden										helemaal_mee_eens	geen_duidelijke_mening	helemaal_mee_eens	mee_eens	mee_eens	niet_mee_eens	mee_eens	niet_mee_eens	niet_mee_eens	mee_eens	helemaal_niet_mee_eens	5
8265	7	A7P8265	A7D3	laag	laag	hoog	hoog	laag	nooit_waar	nooit_waar	nooit_waar	nooit_waar	nooit_waar	5	5	5	5	5	25		nee	nee	nee	nee	ja	nee	nee	nooit																helemaal_mee_eens	helemaal_niet_mee_eens	niet_mee_eens	helemaal_mee_eens	helemaal_niet_mee_eens	0
8264	7	A7P8264	A7D3	laag	laag	hoog	hoog	laag	zelden_waar	nooit_waar	nooit_waar	zelden_waar	nooit_waar	4	5	5	4	5	23		nee	nee	nee	nee	ja	nee	nee	zelden										mee_eens	niet_mee_eens	geen_duidelijke_mening	niet_mee_eens	geen_duidelijke_mening	geen_duidelijke_mening	mee_eens	niet_mee_eens	geen_duidelijke_mening	mee_eens	geen_duidelijke_mening	4
54691	7	A7P54691	A7D3	laag	laag	hoog	hoog	laag	zelden_waar	nooit_waar	nooit_waar	nooit_waar	nooit_waar	4	5	5	5	5	24		ja	nee	nee	nee	ja	nee	nee	zelden										geen_duidelijke_mening	niet_mee_eens	helemaal_mee_eens	helemaal_niet_mee_eens	helemaal_niet_mee_eens	helemaal_niet_mee_eens	mee_eens	helemaal_niet_mee_eens	helemaal_niet_mee_eens	helemaal_mee_eens	niet_mee_eens	3
50322	7	A7P50322	A7D3	laag	laag	hoog	hoog	laag	zelden_waar	nooit_waar	nooit_waar	nooit_waar	nooit_waar	4	5	5	5	5	24		ja	nee	nee	nee	ja	nee	nee	zelden										mee_eens	niet_mee_eens	geen_duidelijke_mening	niet_mee_eens	geen_duidelijke_mening	niet_mee_eens	helemaal_mee_eens	helemaal_niet_mee_eens	niet_mee_eens	mee_eens	helemaal_niet_mee_eens	4
43667	7	A7P43667	A7D5	laag	hoog	laag	laag	hoog	nooit_waar	nooit_waar	nooit_waar	nooit_waar	nooit_waar	5	5	5	5	5	25		nee	nee	nee	nee	ja	nee	nee	nooit										helemaal_mee_eens	geen_duidelijke_mening	mee_eens	mee_eens	helemaal_mee_eens	helemaal_mee_eens	mee_eens	niet_mee_eens	niet_mee_eens	helemaal_mee_eens	geen_duidelijke_mening	5
52629	7	A7P52629	A7D1	laag	hoog	hoog	hoog	laag	nooit_waar	nooit_waar	nooit_waar	nooit_waar	nooit_waar	5	5	5	5	5	25		nee	nee	nee	nee	ja	nee	nee	nooit										geen_duidelijke_mening	niet_mee_eens	niet_mee_eens	niet_mee_eens	geen_duidelijke_mening	niet_mee_eens	geen_duidelijke_mening	niet_mee_eens	niet_mee_eens	geen_duidelijke_mening	niet_mee_eens	3
97498	7	A7P97498	A7D4	hoog	hoog	laag	laag	hoog	soms_waar	zelden_waar	nooit_waar	nooit_waar	nooit_waar	3	4	5	5	5	22		ja	ja	nee	nee	ja	nee	nee											niet_mee_eens	mee_eens	helemaal_niet_mee_eens	niet_mee_eens	niet_mee_eens	niet_mee_eens	mee_eens	niet_mee_eens	niet_mee_eens	niet_mee_eens	geen_duidelijke_mening	2
48778	7	A7P48778	A7D2	laag	laag	hoog	hoog	laag	zelden_waar	nooit_waar	nooit_waar	nooit_waar	nooit_waar	4	5	5	5	5	24		ja	nee	nee	nee	ja		nee	zelden										helemaal_mee_eens	mee_eens	geen_duidelijke_mening	helemaal_mee_eens	geen_duidelijke_mening	helemaal_niet_mee_eens	mee_eens	geen_duidelijke_mening	mee_eens	mee_eens	helemaal_mee_eens	5
96990	7	A7P96990	A7D4	hoog	hoog	laag	laag	hoog	nooit_waar	nooit_waar	nooit_waar	nooit_waar	nooit_waar	5	5	5	5	5	25		nee	nee	nee	nee	ja	ja	nee	zelden										mee_eens	niet_mee_eens	mee_eens	mee_eens	mee_eens	mee_eens	mee_eens	niet_mee_eens	mee_eens	mee_eens	niet_mee_eens	4
1	1	A1P1	A1D2	laag	laag	hoog	hoog	laag	zelden_waar	nooit_waar	nooit_waar	nooit_waar	nooit_waar	4	5	5	5	5	24		ja	nee	nee	nee	ja	nee	ja	zelden										helemaal_mee_eens	niet_mee_eens	mee_eens	geen_duidelijke_mening	geen_duidelijke_mening	niet_mee_eens	helemaal_mee_eens	geen_duidelijke_mening	niet_mee_eens	helemaal_mee_eens	niet_mee_eens	5
2	1	A1P2	A1D1	laag	laag	hoog	hoog	laag	zelden_waar	nooit_waar	nooit_waar	nooit_waar	nooit_waar	4	5	5	5	5	24		nee	ja	nee	nee	ja	nee	nee	nooit										geen_duidelijke_mening	helemaal_niet_mee_eens	geen_duidelijke_mening	helemaal_niet_mee_eens	geen_duidelijke_mening	geen_duidelijke_mening	mee_eens	helemaal_niet_mee_eens	helemaal_niet_mee_eens	geen_duidelijke_mening	helemaal_niet_mee_eens	3
3	1	A1P3	A1D3	laag	hoog	hoog	hoog	laag	nooit_waar	nooit_waar	nooit_waar	nooit_waar	nooit_waar	5	5	5	5	5	25		nee	nee	nee	nee	ja	nee	nee	nooit										helemaal_mee_eens	niet_mee_eens	helemaal_mee_eens	niet_mee_eens	helemaal_mee_eens	niet_mee_eens	helemaal_mee_eens	helemaal_niet_mee_eens	mee_eens	mee_eens	niet_mee_eens	5
4	1	A1P4	A1D3	laag	hoog	hoog	hoog	laag	nooit_waar	nooit_waar	nooit_waar	nooit_waar	nooit_waar	5	5	5	5	5	25		nee	nee	nee	nee	ja	nee	nee	nooit										helemaal_niet_mee_eens	helemaal_niet_mee_eens	helemaal_niet_mee_eens	helemaal_niet_mee_eens	helemaal_mee_eens	helemaal_mee_eens	helemaal_mee_eens	niet_mee_eens	helemaal_mee_eens	helemaal_mee_eens	niet_mee_eens	1
5	1	A1P5	A1D3	laag	hoog	hoog	hoog	laag	nooit_waar	nooit_waar	nooit_waar	zelden_waar	nooit_waar	5	5	5	4	5	24		ja	nee	nee	ja	ja	nee	nee	zelden										mee_eens	niet_mee_eens	mee_eens	helemaal_niet_mee_eens	helemaal_mee_eens	niet_mee_eens	helemaal_mee_eens	niet_mee_eens	mee_eens	helemaal_mee_eens	niet_mee_eens	4
6	1	A1P6	A1D2	laag	laag	hoog	hoog	laag	soms_waar	nooit_waar	nooit_waar	nooit_waar	nooit_waar	3	5	5	5	5	23		nee	ja	nee	nee	nee	nee	nee	soms										geen_duidelijke_mening	niet_mee_eens	niet_mee_eens	niet_mee_eens	niet_mee_eens	geen_duidelijke_mening	niet_mee_eens	niet_mee_eens	niet_mee_eens	geen_duidelijke_mening	geen_duidelijke_mening	3
7	1	A1P7	A1D2	laag	laag	hoog	hoog	laag	soms_waar	altijd_waar	nooit_waar	nooit_waar	altijd_waar	3	1	5	5	1	15		ja	ja	nee	nee	ja	nee	ja	soms										niet_mee_eens	niet_mee_eens	helemaal_niet_mee_eens	mee_eens	niet_mee_eens	mee_eens	niet_mee_eens	niet_mee_eens	niet_mee_eens	mee_eens	niet_mee_eens	2
8	1	A1P8	A1D5	laag	hoog	laag	laag	laag	nooit_waar	soms_waar	vaak_waar	vaak_waar	vaak_waar	5	3	2	2	2	14		nee		ja	nee		nee	nee	nooit										mee_eens	niet_mee_eens	niet_mee_eens	mee_eens	niet_mee_eens	niet_mee_eens	mee_eens	helemaal_niet_mee_eens	helemaal_niet_mee_eens	mee_eens	geen_duidelijke_mening	4
9	1	A1P9	A1D1	laag	laag	hoog	hoog	laag	soms_waar	altijd_waar	nooit_waar	soms_waar	altijd_waar	3	1	5	3	1	13		ja	ja	nee	nee	nee		nee	soms										niet_mee_eens	helemaal_niet_mee_eens	helemaal_niet_mee_eens	niet_mee_eens	niet_mee_eens	mee_eens	mee_eens	niet_mee_eens	niet_mee_eens	mee_eens	mee_eens	2
10	1	A1P10	A1D5	laag	hoog	laag	laag	laag	nooit_waar	nooit_waar	nooit_waar	nooit_waar	nooit_waar	5	5	5	5	5	25		nee	nee	nee	nee	ja	nee	nee	zelden										mee_eens	niet_mee_eens	niet_mee_eens	niet_mee_eens	niet_mee_eens	niet_mee_eens	mee_eens		helemaal_niet_mee_eens	geen_duidelijke_mening	mee_eens	4
11	1	A1P11	A1D1	laag	laag	hoog	hoog	laag	nooit_waar	nooit_waar	nooit_waar	nooit_waar	nooit_waar	5	5	5	5	5	25		nee	nee	nee	nee	ja	nee	nee	nooit										mee_eens	niet_mee_eens	geen_duidelijke_mening	niet_mee_eens	mee_eens	mee_eens	mee_eens	niet_mee_eens	niet_mee_eens	helemaal_mee_eens	niet_mee_eens	4
12	1	A1P12	A1D4	hoog	hoog	laag	laag	hoog	soms_waar	zelden_waar	nooit_waar	nooit_waar	nooit_waar	3	4	5	5	5	22		ja	ja	nee	nee	nee	nee	ja	soms										niet_mee_eens	niet_mee_eens	niet_mee_eens	geen_duidelijke_mening	niet_mee_eens	niet_mee_eens	mee_eens	niet_mee_eens	geen_duidelijke_mening	geen_duidelijke_mening	helemaal_niet_mee_eens	2
13	1	A1P13	A1D5	laag	hoog	laag	laag	laag	nooit_waar	nooit_waar	nooit_waar	zelden_waar	nooit_waar	5	5	5	4	5	24		nee	ja	nee	nee	nee	nee	ja	zelden										niet_mee_eens	niet_mee_eens	geen_duidelijke_mening	niet_mee_eens	geen_duidelijke_mening	helemaal_niet_mee_eens	niet_mee_eens	niet_mee_eens	helemaal_niet_mee_eens	mee_eens	niet_mee_eens	2
14	1	A1P14	A1D5	laag	hoog	laag	laag	laag	nooit_waar	nooit_waar	nooit_waar	nooit_waar	nooit_waar	5	5	5	5	5	25		ja	nee	nee	nee	ja	nee	nee	zelden										niet_mee_eens	niet_mee_eens	mee_eens	niet_mee_eens	mee_eens	niet_mee_eens	helemaal_mee_eens	niet_mee_eens	mee_eens	mee_eens	niet_mee_eens	2
15	1	A1P15	A1D1	laag	laag	hoog	hoog	laag	nooit_waar	nooit_waar	nooit_waar	nooit_waar	nooit_waar	5	5	5	5	5	25		nee	nee	nee	nee	ja	nee	nee	nooit										helemaal_mee_eens	helemaal_mee_eens	niet_mee_eens	helemaal_mee_eens	mee_eens	geen_duidelijke_mening	helemaal_mee_eens	niet_mee_eens	mee_eens	helemaal_mee_eens	geen_duidelijke_mening	5
16	1	A1P16	A1D4	hoog	hoog	laag	laag	hoog	soms_waar	nooit_waar	nooit_waar	nooit_waar	nooit_waar	3	5	5	5	5	23		nee	nee	nee	nee	nee	nee	nee	zelden										helemaal_mee_eens	helemaal_niet_mee_eens	helemaal_niet_mee_eens	helemaal_niet_mee_eens	mee_eens	niet_mee_eens	helemaal_mee_eens	geen_duidelijke_mening	helemaal_niet_mee_eens	helemaal_mee_eens	mee_eens	5
17	1	A1P17	A1D2	laag	laag	hoog	hoog	laag	nooit_waar	nooit_waar	nooit_waar	nooit_waar	nooit_waar	5	5	5	5	5	25		nee	nee	nee	nee	ja	nee	nee	zelden										mee_eens	mee_eens	mee_eens	mee_eens	niet_mee_eens	helemaal_niet_mee_eens	mee_eens	niet_mee_eens	mee_eens	mee_eens	niet_mee_eens	4
18	1	A1P18	A1D1	laag	laag	hoog	hoog	laag	nooit_waar	nooit_waar	nooit_waar	nooit_waar	nooit_waar	5	5	5	5	5	25		nee	nee	nee	nee	ja	nee	nee	nooit										mee_eens	niet_mee_eens	geen_duidelijke_mening	niet_mee_eens	geen_duidelijke_mening	mee_eens	mee_eens	helemaal_niet_mee_eens	niet_mee_eens	mee_eens	niet_mee_eens	4
19	1	A1P19	A1D1	laag	laag	hoog	hoog	laag	nooit_waar	nooit_waar	nooit_waar	nooit_waar	nooit_waar	5	5	5	5	5	25		nee	nee	nee	nee	ja	nee	nee	nooit										mee_eens	geen_duidelijke_mening	niet_mee_eens	geen_duidelijke_mening	helemaal_niet_mee_eens	helemaal_niet_mee_eens	mee_eens	helemaal_niet_mee_eens	geen_duidelijke_mening	niet_mee_eens	helemaal_niet_mee_eens	4
20	1	A1P20	A1D4	hoog	hoog	laag	laag	hoog	zelden_waar	nooit_waar	nooit_waar	nooit_waar	nooit_waar	4	5	5	5	5	24		nee	nee	nee	nee	ja	nee	nee	zelden										mee_eens	niet_mee_eens	mee_eens	niet_mee_eens	geen_duidelijke_mening	mee_eens	mee_eens	niet_mee_eens	helemaal_niet_mee_eens	geen_duidelijke_mening	niet_mee_eens	4
21	1	A1P21	A1D3	laag	hoog	hoog	hoog	laag	nooit_waar	nooit_waar	nooit_waar	nooit_waar	nooit_waar	5	5	5	5	5	25		nee	nee	nee	nee	ja	nee	nee	nooit										geen_duidelijke_mening	niet_mee_eens	helemaal_niet_mee_eens	mee_eens	geen_duidelijke_mening	mee_eens	mee_eens	niet_mee_eens	helemaal_niet_mee_eens	mee_eens	niet_mee_eens	3
22	1	A1P22	A1D5	laag	hoog	laag	laag	laag	nooit_waar	soms_waar	nooit_waar	nooit_waar	soms_waar	5	3	5	5	3	21		ja	nee	nee	nee	ja	nee	ja	zelden										niet_mee_eens	niet_mee_eens	niet_mee_eens	mee_eens	helemaal_niet_mee_eens	mee_eens	niet_mee_eens	helemaal_niet_mee_eens	niet_mee_eens	niet_mee_eens	niet_mee_eens	2
23	1	A1P23	A1D5	laag	hoog	laag	laag	laag	zelden_waar	nooit_waar	nooit_waar	nooit_waar	nooit_waar	4	5	5	5	5	24		nee	nee	nee	nee	ja	nee	nee	zelden										mee_eens	niet_mee_eens	mee_eens	niet_mee_eens	mee_eens	mee_eens	mee_eens	niet_mee_eens	mee_eens	mee_eens	helemaal_niet_mee_eens	4
24	1	A1P24	A1D5	laag	hoog	laag	laag	laag	nooit_waar	nooit_waar	nooit_waar	nooit_waar	soms_waar	5	5	5	5	3	23		nee	nee	nee	nee	ja	nee	ja	zelden										geen_duidelijke_mening	niet_mee_eens	geen_duidelijke_mening	niet_mee_eens	mee_eens	niet_mee_eens	helemaal_mee_eens	niet_mee_eens	niet_mee_eens	helemaal_mee_eens	mee_eens	3
25	1	A1P25	A1D3	laag	hoog	hoog	hoog	laag	nooit_waar	nooit_waar	nooit_waar	nooit_waar	nooit_waar	5	5	5	5	5	25		nee	nee	nee	nee	ja	nee	ja	nooit										geen_duidelijke_mening	mee_eens	geen_duidelijke_mening	mee_eens	geen_duidelijke_mening	mee_eens	mee_eens	geen_duidelijke_mening	geen_duidelijke_mening	geen_duidelijke_mening	mee_eens	3
26	1	A1P26	A1D5	laag	hoog	laag	laag	laag	nooit_waar	nooit_waar	nooit_waar	nooit_waar	nooit_waar	5	5	5	5	5	25		nee	nee	nee	nee	ja	nee	nee	nooit										geen_duidelijke_mening	helemaal_niet_mee_eens	niet_mee_eens	niet_mee_eens	geen_duidelijke_mening	niet_mee_eens	niet_mee_eens	niet_mee_eens	niet_mee_eens	geen_duidelijke_mening	geen_duidelijke_mening	3
27	1	A1P27	A1D4	hoog	hoog	laag	laag	hoog	nooit_waar	nooit_waar	nooit_waar	nooit_waar	nooit_waar	5	5	5	5	5	25		nee	nee	nee	nee	ja	nee	nee	nooit										mee_eens	niet_mee_eens	mee_eens	niet_mee_eens	geen_duidelijke_mening	niet_mee_eens	helemaal_mee_eens	niet_mee_eens	helemaal_niet_mee_eens	mee_eens	helemaal_niet_mee_eens	4
28	1	A1P28	A1D4	hoog	hoog	laag	laag	hoog	soms_waar	nooit_waar	nooit_waar	nooit_waar	nooit_waar	3	5	5	5	5	23		ja	ja	nee	nee	ja	nee	ja	zelden										niet_mee_eens	niet_mee_eens	niet_mee_eens	niet_mee_eens	niet_mee_eens	geen_duidelijke_mening	geen_duidelijke_mening	niet_mee_eens	niet_mee_eens	mee_eens	niet_mee_eens	2
29	1	A1P29	A1D1	laag	laag	hoog	hoog	laag	nooit_waar	vaak_waar	nooit_waar	nooit_waar	nooit_waar	5	2	5	5	5	22		nee	nee	nee	nee	ja	nee	nee	nooit										mee_eens	niet_mee_eens	mee_eens	mee_eens	mee_eens	helemaal_mee_eens	geen_duidelijke_mening	niet_mee_eens	mee_eens	mee_eens	niet_mee_eens	4
30	1	A1P30	A1D4	hoog	hoog	laag	laag	hoog	nooit_waar	nooit_waar	nooit_waar	nooit_waar	nooit_waar	5	5	5	5	5	25		nee	ja	nee	nee	ja	nee	nee	nooit										helemaal_niet_mee_eens	mee_eens	helemaal_niet_mee_eens	mee_eens	helemaal_niet_mee_eens	helemaal_niet_mee_eens	mee_eens	helemaal_niet_mee_eens	helemaal_niet_mee_eens	mee_eens	helemaal_niet_mee_eens	1
31	1	A1P31	A1D5	laag	hoog	laag	laag	laag	nooit_waar	nooit_waar	nooit_waar	nooit_waar	nooit_waar	5	5	5	5	5	25		nee	nee	nee	nee	ja	nee	nee	nooit										geen_duidelijke_mening	helemaal_niet_mee_eens	helemaal_niet_mee_eens	niet_mee_eens	niet_mee_eens	niet_mee_eens	mee_eens	helemaal_niet_mee_eens	helemaal_niet_mee_eens	mee_eens	helemaal_niet_mee_eens	3
32	1	A1P32	A1D4	hoog	hoog	laag	laag	hoog	soms_waar	nooit_waar	nooit_waar	nooit_waar	nooit_waar	3	5	5	5	5	23		ja	ja	nee	nee	ja	nee	ja	soms										mee_eens	niet_mee_eens	geen_duidelijke_mening	niet_mee_eens	niet_mee_eens	niet_mee_eens	mee_eens	helemaal_niet_mee_eens	niet_mee_eens	mee_eens	niet_mee_eens	4
33	1	A1P33	A1D2	laag	laag	hoog	hoog	laag	zelden_waar	soms_waar	nooit_waar	nooit_waar	nooit_waar	4	3	5	5	5	22			nee	nee	nee	ja	nee	nee	zelden										geen_duidelijke_mening	mee_eens	geen_duidelijke_mening	mee_eens	mee_eens	helemaal_niet_mee_eens	mee_eens	helemaal_niet_mee_eens	mee_eens	mee_eens	helemaal_niet_mee_eens	3
34	1	A1P34	A1D1	laag	laag	hoog	hoog	laag	zelden_waar	nooit_waar	nooit_waar	nooit_waar	nooit_waar	4	5	5	5	5	24		nee	nee	nee	nee	ja	nee	nee	zelden										geen_duidelijke_mening	niet_mee_eens	geen_duidelijke_mening	geen_duidelijke_mening	mee_eens	mee_eens	geen_duidelijke_mening	niet_mee_eens	niet_mee_eens	mee_eens	niet_mee_eens	3
35	1	A1P35	A1D4	hoog	hoog	laag	laag	hoog	nooit_waar	nooit_waar	altijd_waar	nooit_waar	nooit_waar	5	5	1	5	5	21		nee	nee	nee	nee	ja		nee	nooit										geen_duidelijke_mening	niet_mee_eens	geen_duidelijke_mening	mee_eens	geen_duidelijke_mening	niet_mee_eens	geen_duidelijke_mening	niet_mee_eens	mee_eens	geen_duidelijke_mening	mee_eens	3
36	1	A1P36	A1D3	laag	hoog	hoog	hoog	laag	nooit_waar	nooit_waar	nooit_waar	nooit_waar	nooit_waar	5	5	5	5	5	25		nee	nee	nee	nee	ja	nee	nee	nooit										geen_duidelijke_mening	niet_mee_eens	mee_eens	niet_mee_eens	geen_duidelijke_mening	niet_mee_eens	mee_eens	niet_mee_eens	geen_duidelijke_mening	geen_duidelijke_mening	mee_eens	3
37	1	A1P37	A1D1	laag	laag	hoog	hoog	laag	zelden_waar	nooit_waar	nooit_waar	nooit_waar	nooit_waar	4	5	5	5	5	24		ja	nee	nee		ja	nee	nee	zelden										helemaal_mee_eens	helemaal_mee_eens	niet_mee_eens	niet_mee_eens	niet_mee_eens	helemaal_niet_mee_eens	niet_mee_eens		niet_mee_eens	niet_mee_eens	niet_mee_eens	5
38	1	A1P38	A1D1	laag	laag	hoog	hoog	laag	nooit_waar	nooit_waar	nooit_waar	nooit_waar	nooit_waar	5	5	5	5	5	25		nee	nee	nee	nee	ja	nee	nee	nooit										mee_eens	mee_eens	helemaal_mee_eens	helemaal_niet_mee_eens	geen_duidelijke_mening	niet_mee_eens	mee_eens	helemaal_niet_mee_eens	geen_duidelijke_mening	mee_eens	helemaal_niet_mee_eens	4
39	1	A1P39	A1D1	laag	laag	hoog	hoog	laag	nooit_waar	nooit_waar	nooit_waar	nooit_waar	nooit_waar	5	5	5	5	5	25		nee	nee	nee	nee	ja	nee	ja	zelden										mee_eens	niet_mee_eens	niet_mee_eens	niet_mee_eens	mee_eens	niet_mee_eens	helemaal_mee_eens	helemaal_niet_mee_eens	niet_mee_eens	mee_eens	niet_mee_eens	4
40	1	A1P40	A1D3	laag	hoog	hoog	hoog	laag	nooit_waar	nooit_waar	nooit_waar	nooit_waar	nooit_waar	5	5	5	5	5	25		nee	nee	nee	nee	ja	nee	nee	nooit										mee_eens	niet_mee_eens	niet_mee_eens	niet_mee_eens	geen_duidelijke_mening	niet_mee_eens	mee_eens	niet_mee_eens	helemaal_niet_mee_eens	mee_eens	geen_duidelijke_mening	4
41	1	A1P41	A1D3	laag	hoog	hoog	hoog	laag	nooit_waar	zelden_waar	nooit_waar	nooit_waar	nooit_waar	5	4	5	5	5	24		ja	nee	nee	nee	ja		nee	zelden										mee_eens	helemaal_niet_mee_eens	niet_mee_eens	niet_mee_eens	geen_duidelijke_mening	niet_mee_eens	mee_eens	niet_mee_eens	niet_mee_eens	mee_eens	niet_mee_eens	4
42	1	A1P42	A1D4	hoog	hoog	laag	laag	hoog	soms_waar	nooit_waar	nooit_waar	nooit_waar	nooit_waar	3	5	5	5	5	23		ja	ja	nee	nee	ja	nee	nee	soms										geen_duidelijke_mening	helemaal_niet_mee_eens	helemaal_niet_mee_eens	helemaal_niet_mee_eens	helemaal_niet_mee_eens	helemaal_niet_mee_eens	niet_mee_eens	helemaal_niet_mee_eens	helemaal_niet_mee_eens	mee_eens	niet_mee_eens	3
1	77	A77P1		#N/A	#N/A	#N/A	#N/A	#N/A	soms_waar	nooit_waar	nooit_waar	nooit_waar	nooit_waar	3	5	5	5	5	23		ja	ja	nee	nee	nee		ja	soms										mee_eens	mee_eens	niet_mee_eens	niet_mee_eens	niet_mee_eens	helemaal_niet_mee_eens	helemaal_mee_eens	helemaal_niet_mee_eens	helemaal_niet_mee_eens	mee_eens	niet_mee_eens	4
2	77	A77P2		#N/A	#N/A	#N/A	#N/A	#N/A	zelden_waar	soms_waar	nooit_waar	nooit_waar	soms_waar	4	3	5	5	3	20																									mee_eens	geen_duidelijke_mening	mee_eens	mee_eens	helemaal_mee_eens	0
3	77	A77P3		#N/A	#N/A	#N/A	#N/A	#N/A	altijd_waar	altijd_waar	altijd_waar	altijd_waar	altijd_waar	1	1	1	1	1	5		ja	ja	ja	ja	ja	ja	ja	altijd																					0
4	77	A77P4		#N/A	#N/A	#N/A	#N/A	#N/A	nooit_waar	nooit_waar	nooit_waar	nooit_waar	nooit_waar	5	5	5	5	5	25		nee	nee	nee	nee	ja	nee	nee	nooit										mee_eens	mee_eens	niet_mee_eens	mee_eens	mee_eens	helemaal_niet_mee_eens	mee_eens	niet_mee_eens	niet_mee_eens	niet_mee_eens	helemaal_mee_eens	4
30	111	A111P30	A111D13	laag	hoog	hoog	hoog	laag	nooit_waar	nooit_waar	nooit_waar	nooit_waar	nooit_waar	5	5	5	5	5	25		nee	nee	nee	nee	ja	nee	nee	nooit										helemaal_mee_eens	niet_mee_eens	geen_duidelijke_mening	geen_duidelijke_mening	niet_mee_eens	niet_mee_eens	helemaal_mee_eens	niet_mee_eens	niet_mee_eens	mee_eens	niet_mee_eens	5
31	111	A111P31	A111D3	hoog	hoog	hoog	laag	hoog	nooit_waar	nooit_waar	nooit_waar	nooit_waar	nooit_waar	5	5	5	5	5	25		nee	nee	nee	nee	ja	nee	nee	nooit										geen_duidelijke_mening	niet_mee_eens	niet_mee_eens	geen_duidelijke_mening	niet_mee_eens	niet_mee_eens	mee_eens	helemaal_niet_mee_eens	niet_mee_eens	mee_eens	helemaal_niet_mee_eens	3
32	111	A111P32	A111D14	laag	hoog	laag	laag	hoog	soms_waar	nooit_waar	nooit_waar	nooit_waar	nooit_waar	3	5	5	5	5	23		ja	ja	nee	nee	ja	nee	nee	soms										geen_duidelijke_mening	niet_mee_eens	mee_eens	geen_duidelijke_mening	mee_eens	mee_eens	geen_duidelijke_mening	niet_mee_eens	niet_mee_eens	geen_duidelijke_mening	niet_mee_eens	3
33	111	A111P33	A111D14	laag	hoog	laag	laag	hoog	nooit_waar	nooit_waar	nooit_waar	nooit_waar	nooit_waar	5	5	5	5	5	25		nee	nee	nee	nee	ja	nee	nee	nooit										helemaal_mee_eens		mee_eens	geen_duidelijke_mening	geen_duidelijke_mening	mee_eens		niet_mee_eens	mee_eens	mee_eens	helemaal_niet_mee_eens	5
34	111	A111P34	A111D14	laag	hoog	laag	laag	hoog	nooit_waar	nooit_waar	nooit_waar	nooit_waar	nooit_waar	5	5	5	5	5	25		nee	nee	nee	nee	ja	nee	nee	nooit										geen_duidelijke_mening	geen_duidelijke_mening	geen_duidelijke_mening	geen_duidelijke_mening	geen_duidelijke_mening	geen_duidelijke_mening	helemaal_mee_eens	niet_mee_eens	helemaal_mee_eens	helemaal_mee_eens	geen_duidelijke_mening	3
35	111	A111P35	A111D14	laag	hoog	laag	laag	hoog	zelden_waar	nooit_waar	nooit_waar	nooit_waar	nooit_waar	4	5	5	5	5	24		nee	nee	nee	nee	ja	nee	nee	nooit																geen_duidelijke_mening	helemaal_niet_mee_eens	helemaal_niet_mee_eens	mee_eens	niet_mee_eens	0
40	11	A11P40	A11D5	laag	hoog	hoog	hoog	laag	nooit_waar	nooit_waar	nooit_waar	nooit_waar	nooit_waar	5	5	5	5	5	25		nee	nee	nee	nee	ja	nee	nee	nooit										geen_duidelijke_mening		geen_duidelijke_mening	geen_duidelijke_mening	geen_duidelijke_mening	geen_duidelijke_mening	geen_duidelijke_mening	helemaal_niet_mee_eens	niet_mee_eens	geen_duidelijke_mening	niet_mee_eens	3
41	11	A11P41	A11D3	hoog	hoog	laag	laag	hoog	nooit_waar	nooit_waar	nooit_waar	nooit_waar	nooit_waar	5	5	5	5	5	25		nee	nee	nee	nee	ja	nee	nee	nooit										mee_eens	geen_duidelijke_mening	mee_eens	mee_eens	geen_duidelijke_mening	geen_duidelijke_mening	geen_duidelijke_mening	geen_duidelijke_mening	geen_duidelijke_mening	helemaal_mee_eens	geen_duidelijke_mening	4
10	11	A11P10	A11D1	hoog	hoog	laag	laag	hoog	nooit_waar	nooit_waar	zelden_waar	nooit_waar	nooit_waar	5	5	4	5	5	24		nee	nee	nee	nee	ja	nee	nee	nooit										niet_mee_eens	geen_duidelijke_mening	niet_mee_eens	geen_duidelijke_mening	niet_mee_eens	niet_mee_eens	geen_duidelijke_mening	niet_mee_eens	geen_duidelijke_mening	geen_duidelijke_mening	mee_eens	2
39	11	A11P39	A11D5	laag	hoog	hoog	hoog	laag	zelden_waar	nooit_waar	nooit_waar	nooit_waar	nooit_waar	4	5	5	5	5	24		ja	nee	nee	nee	ja	nee	nee	zelden										mee_eens	niet_mee_eens	geen_duidelijke_mening	mee_eens	geen_duidelijke_mening	helemaal_niet_mee_eens	mee_eens	niet_mee_eens	geen_duidelijke_mening	mee_eens	geen_duidelijke_mening	4
38	11	A11P38	A11D1	hoog	hoog	laag	laag	hoog	nooit_waar	nooit_waar	nooit_waar	nooit_waar	nooit_waar	5	5	5	5	5	25		nee	nee	nee	nee	ja	nee	nee	nooit										mee_eens	mee_eens	mee_eens	mee_eens	geen_duidelijke_mening	mee_eens	mee_eens	geen_duidelijke_mening	mee_eens	mee_eens	helemaal_niet_mee_eens	4
35	11	A11P35	A11D1	hoog	hoog	laag	laag	hoog	zelden_waar	nooit_waar	nooit_waar	nooit_waar	nooit_waar	4	5	5	5	5	24		nee	nee	nee	nee	ja	nee	nee	zelden										mee_eens	mee_eens	helemaal_niet_mee_eens	mee_eens	helemaal_niet_mee_eens	helemaal_niet_mee_eens	mee_eens	helemaal_niet_mee_eens	niet_mee_eens	niet_mee_eens	helemaal_niet_mee_eens	4
36	11	A11P36	A11D3	hoog	hoog	laag	laag	hoog	zelden_waar	nooit_waar	nooit_waar	nooit_waar	nooit_waar	4	5	5	5	5	24		nee	ja		nee	ja	nee	ja	zelden										geen_duidelijke_mening	niet_mee_eens	niet_mee_eens	mee_eens	geen_duidelijke_mening	mee_eens	niet_mee_eens	helemaal_niet_mee_eens	mee_eens	mee_eens	niet_mee_eens	3
33	11	A11P33	A11D4	laag	hoog	laag	laag	hoog	zelden_waar	nooit_waar	nooit_waar	nooit_waar	nooit_waar	4	5	5	5	5	24		ja	nee	nee	nee	ja	nee	nee	zelden										mee_eens	geen_duidelijke_mening	niet_mee_eens	geen_duidelijke_mening	niet_mee_eens	mee_eens	mee_eens	geen_duidelijke_mening	geen_duidelijke_mening	mee_eens	geen_duidelijke_mening	4
18	11	A11P18	A11D4	laag	hoog	laag	laag	hoog	zelden_waar	nooit_waar	nooit_waar	nooit_waar	nooit_waar	4	5	5	5	5	24		ja	ja	nee	nee	ja	nee	nee	zelden										geen_duidelijke_mening	geen_duidelijke_mening	niet_mee_eens	niet_mee_eens	niet_mee_eens	niet_mee_eens	niet_mee_eens	niet_mee_eens	niet_mee_eens	mee_eens	helemaal_niet_mee_eens	3
34	11	A11P34	A11D2	laag	hoog	laag	laag	hoog	zelden_waar	nooit_waar	nooit_waar	nooit_waar	nooit_waar	4	5	5	5	5	24		nee	nee	nee	nee	ja	nee	nee	nooit										niet_mee_eens	geen_duidelijke_mening	geen_duidelijke_mening	geen_duidelijke_mening	geen_duidelijke_mening	mee_eens	geen_duidelijke_mening	helemaal_niet_mee_eens	helemaal_niet_mee_eens	geen_duidelijke_mening	helemaal_niet_mee_eens	2
31	11	A11P31	A11D2	laag	hoog	laag	laag	hoog	zelden_waar	nooit_waar	nooit_waar	nooit_waar	nooit_waar	4	5	5	5	5	24		nee	nee	nee	ja	ja	nee	nee	zelden										geen_duidelijke_mening	helemaal_niet_mee_eens	geen_duidelijke_mening	geen_duidelijke_mening	geen_duidelijke_mening	helemaal_niet_mee_eens	mee_eens	helemaal_niet_mee_eens	niet_mee_eens	geen_duidelijke_mening	helemaal_niet_mee_eens	3
32	11	A11P32	A11D3	hoog	hoog	laag	laag	hoog	nooit_waar	nooit_waar	nooit_waar	nooit_waar	nooit_waar	5	5	5	5	5	25		nee	nee	nee	nee	ja	nee	nee	nooit										niet_mee_eens	niet_mee_eens	helemaal_niet_mee_eens	geen_duidelijke_mening	helemaal_niet_mee_eens	helemaal_niet_mee_eens	geen_duidelijke_mening	helemaal_niet_mee_eens	helemaal_niet_mee_eens	niet_mee_eens	helemaal_niet_mee_eens	2
30	11	A11P30	A11D1	hoog	hoog	laag	laag	hoog	nooit_waar	nooit_waar	nooit_waar	nooit_waar	nooit_waar	5	5	5	5	5	25		nee	nee	nee	nee	ja	nee	nee	nooit										mee_eens	mee_eens	helemaal_mee_eens	mee_eens	helemaal_mee_eens	mee_eens	helemaal_mee_eens	mee_eens	geen_duidelijke_mening	geen_duidelijke_mening	geen_duidelijke_mening	4
29	11	A11P29	A11D2	laag	hoog	laag	laag	hoog	soms_waar	nooit_waar	nooit_waar	nooit_waar	nooit_waar	3	5	5	5	5	23		ja	ja	nee	nee	ja	nee	nee	soms										geen_duidelijke_mening	niet_mee_eens	geen_duidelijke_mening	niet_mee_eens	niet_mee_eens	niet_mee_eens	geen_duidelijke_mening	niet_mee_eens	niet_mee_eens	niet_mee_eens	niet_mee_eens	3
21	11	A11P21	A11D4	laag	hoog	laag	laag	hoog	nooit_waar	nooit_waar	nooit_waar	nooit_waar	nooit_waar	5	5	5	5	5	25		nee	nee	nee	nee	ja	nee	nee	nooit										mee_eens	helemaal_mee_eens	niet_mee_eens	helemaal_mee_eens	niet_mee_eens	niet_mee_eens	geen_duidelijke_mening	geen_duidelijke_mening	niet_mee_eens	geen_duidelijke_mening	helemaal_mee_eens	4
27	11	A11P27	A11D3	hoog	hoog	laag	laag	hoog	nooit_waar	nooit_waar	nooit_waar	nooit_waar	nooit_waar	5	5	5	5	5	25		nee	nee	nee	nee	ja	nee	nee	nooit										helemaal_mee_eens	niet_mee_eens	helemaal_mee_eens	geen_duidelijke_mening	mee_eens	helemaal_niet_mee_eens	mee_eens	helemaal_niet_mee_eens	niet_mee_eens	mee_eens	geen_duidelijke_mening	5
28	11	A11P28	A11D3	hoog	hoog	laag	laag	hoog	zelden_waar	nooit_waar	nooit_waar	nooit_waar	nooit_waar	4	5	5	5	5	24		nee	nee	nee	nee	ja	nee	ja	nooit										mee_eens	niet_mee_eens	niet_mee_eens	niet_mee_eens	mee_eens	geen_duidelijke_mening	mee_eens	helemaal_niet_mee_eens	niet_mee_eens	geen_duidelijke_mening	geen_duidelijke_mening	4
26	11	A11P26	A11D1	hoog	hoog	laag	laag	hoog	zelden_waar	nooit_waar	nooit_waar	nooit_waar	nooit_waar	4	5	5	5	5	24		ja	ja	nee	nee	ja	nee	nee	zelden										mee_eens	niet_mee_eens	mee_eens	mee_eens	mee_eens	niet_mee_eens	mee_eens	niet_mee_eens	niet_mee_eens	mee_eens	geen_duidelijke_mening	4
25	11	A11P25	A11D4	laag	hoog	laag	laag	hoog	nooit_waar	nooit_waar	nooit_waar	nooit_waar	nooit_waar	5	5	5	5	5	25		nee	nee	nee	nee	ja	nee	nee	nooit										geen_duidelijke_mening	niet_mee_eens	geen_duidelijke_mening	geen_duidelijke_mening	geen_duidelijke_mening	niet_mee_eens	geen_duidelijke_mening	helemaal_niet_mee_eens	geen_duidelijke_mening	mee_eens	geen_duidelijke_mening	3
24	11	A11P24	A11D1	hoog	hoog	laag	laag	hoog	zelden_waar	nooit_waar	nooit_waar	nooit_waar	nooit_waar	4	5	5	5	5	24		nee	nee	nee	nee	ja	nee	nee	nooit										geen_duidelijke_mening	niet_mee_eens	helemaal_niet_mee_eens	mee_eens	helemaal_niet_mee_eens	mee_eens	mee_eens	niet_mee_eens	niet_mee_eens	niet_mee_eens	mee_eens	3
23	11	A11P23	A11D1	hoog	hoog	laag	laag	hoog	zelden_waar	nooit_waar	nooit_waar	nooit_waar	nooit_waar	4	5	5	5	5	24		nee	nee	nee	nee	ja	nee	nee	nooit										helemaal_niet_mee_eens	mee_eens	helemaal_niet_mee_eens	helemaal_mee_eens	helemaal_niet_mee_eens	mee_eens	helemaal_niet_mee_eens	helemaal_niet_mee_eens	helemaal_niet_mee_eens	helemaal_niet_mee_eens	mee_eens	1
22	11	A11P22	A11D2	laag	hoog	laag	laag	hoog	nooit_waar	nooit_waar	nooit_waar	nooit_waar	nooit_waar	5	5	5	5	5	25		nee	nee	nee	nee	ja	nee	nee	nooit										mee_eens	niet_mee_eens	niet_mee_eens	niet_mee_eens	geen_duidelijke_mening	niet_mee_eens	helemaal_mee_eens	helemaal_niet_mee_eens	mee_eens	mee_eens	niet_mee_eens	4
20	11	A11P20	A11D3	hoog	hoog	laag	laag	hoog	nooit_waar	nooit_waar	nooit_waar	nooit_waar	nooit_waar	5	5	5	5	5	25		nee	nee	nee	nee	ja	nee	nee	nooit										mee_eens	helemaal_niet_mee_eens	mee_eens	helemaal_niet_mee_eens	mee_eens	helemaal_niet_mee_eens	mee_eens	helemaal_niet_mee_eens	helemaal_niet_mee_eens	mee_eens	helemaal_niet_mee_eens	4
5	11	A11P5	A11D3	hoog	hoog	laag	laag	hoog	zelden_waar	nooit_waar	nooit_waar	nooit_waar	nooit_waar	4	5	5	5	5	24		ja	ja	nee	ja	ja	nee	nee	zelden										mee_eens	niet_mee_eens	geen_duidelijke_mening	mee_eens	geen_duidelijke_mening	helemaal_niet_mee_eens	mee_eens	helemaal_niet_mee_eens	niet_mee_eens	helemaal_mee_eens	niet_mee_eens	4
2	11	A11P2	A11D4	laag	hoog	laag	laag	hoog	nooit_waar	nooit_waar	nooit_waar	nooit_waar	nooit_waar	5	5	5	5	5	25		nee	nee	nee	nee	ja	nee	nee	nooit										niet_mee_eens	geen_duidelijke_mening	niet_mee_eens	geen_duidelijke_mening		helemaal_niet_mee_eens	geen_duidelijke_mening	niet_mee_eens	mee_eens	mee_eens	niet_mee_eens	2
3	11	A11P3	A11D3	hoog	hoog	laag	laag	hoog	nooit_waar	nooit_waar	nooit_waar	nooit_waar	nooit_waar	5	5	5	5	5	25		nee	nee	nee	nee	ja	nee	nee	nooit										mee_eens	niet_mee_eens	geen_duidelijke_mening	mee_eens	niet_mee_eens	niet_mee_eens	helemaal_mee_eens	niet_mee_eens	geen_duidelijke_mening	mee_eens	helemaal_mee_eens	4
1	11	A11P1	A11D4	laag	hoog	laag	laag	hoog						0	0	0	0	0			nee	nee	nee	nee	ja	nee	nee	nooit										helemaal_mee_eens	helemaal_niet_mee_eens	mee_eens	mee_eens	helemaal_niet_mee_eens	helemaal_mee_eens	mee_eens	helemaal_niet_mee_eens	niet_mee_eens	mee_eens	helemaal_niet_mee_eens	5
19	11	A11P19	A11D5	laag	hoog	hoog	hoog	laag	nooit_waar	nooit_waar	nooit_waar	nooit_waar	nooit_waar	5	5	5	5	5	25		nee	nee	nee	nee	ja	nee	nee	nooit										helemaal_mee_eens	niet_mee_eens	helemaal_mee_eens	helemaal_niet_mee_eens	geen_duidelijke_mening	helemaal_niet_mee_eens	helemaal_mee_eens	helemaal_niet_mee_eens	helemaal_niet_mee_eens	helemaal_niet_mee_eens	helemaal_niet_mee_eens	5
17	11	A11P17	A11D4	laag	hoog	laag	laag	hoog	nooit_waar	nooit_waar	nooit_waar	nooit_waar	nooit_waar	5	5	5	5	5	25		nee	nee	nee	nee	ja	nee	nee	nooit										geen_duidelijke_mening	niet_mee_eens	geen_duidelijke_mening	niet_mee_eens	geen_duidelijke_mening	geen_duidelijke_mening	geen_duidelijke_mening	niet_mee_eens	niet_mee_eens	niet_mee_eens	niet_mee_eens	3
16	11	A11P16	A11D4	laag	hoog	laag	laag	hoog	zelden_waar	nooit_waar	nooit_waar	nooit_waar	nooit_waar	4	5	5	5	5	24		ja	nee	nee	ja	ja	nee	ja	zelden										helemaal_niet_mee_eens	helemaal_niet_mee_eens	niet_mee_eens	helemaal_niet_mee_eens	niet_mee_eens	mee_eens	niet_mee_eens	helemaal_niet_mee_eens	helemaal_niet_mee_eens	mee_eens	helemaal_niet_mee_eens	1
15	11	A11P15	A11D1	hoog	hoog	laag	laag	hoog	nooit_waar	nooit_waar	nooit_waar	nooit_waar	nooit_waar	5	5	5	5	5	25		nee	nee	nee	nee	ja	nee	nee	nooit										niet_mee_eens	helemaal_niet_mee_eens	helemaal_niet_mee_eens	helemaal_niet_mee_eens	helemaal_niet_mee_eens	niet_mee_eens	niet_mee_eens	helemaal_niet_mee_eens	niet_mee_eens	niet_mee_eens	niet_mee_eens	2
14	11	A11P14	A11D1	hoog	hoog	laag	laag	hoog	nooit_waar	nooit_waar	nooit_waar	nooit_waar	nooit_waar	5	5	5	5	5	25		nee	nee	nee	nee	ja	nee	nee	nooit										niet_mee_eens	helemaal_niet_mee_eens	helemaal_niet_mee_eens	helemaal_niet_mee_eens	helemaal_niet_mee_eens	niet_mee_eens	niet_mee_eens	helemaal_niet_mee_eens	niet_mee_eens	niet_mee_eens	niet_mee_eens	2
12	11	A11P12	A11D4	laag	hoog	laag	laag	hoog	zelden_waar	nooit_waar	nooit_waar	nooit_waar	nooit_waar	4	5	5	5	5	24		ja	ja	nee	nee	ja	nee	nee	zelden										mee_eens	niet_mee_eens	mee_eens	mee_eens	geen_duidelijke_mening	niet_mee_eens	mee_eens	niet_mee_eens	niet_mee_eens	mee_eens	mee_eens	4
13	11	A11P13	A11D2	laag	hoog	laag	laag	hoog	zelden_waar	nooit_waar	nooit_waar	nooit_waar	nooit_waar	4	5	5	5	5	24		ja	nee	nee	nee	ja	nee	nee	zelden										helemaal_niet_mee_eens	niet_mee_eens	niet_mee_eens	geen_duidelijke_mening	niet_mee_eens	geen_duidelijke_mening	geen_duidelijke_mening	niet_mee_eens	niet_mee_eens	geen_duidelijke_mening	niet_mee_eens	1
9	11	A11P9	A11D1	hoog	hoog	laag	laag	hoog	nooit_waar	nooit_waar	nooit_waar	nooit_waar	nooit_waar	5	5	5	5	5	25		nee	nee	nee	nee	ja	nee	nee	nooit										geen_duidelijke_mening	mee_eens	geen_duidelijke_mening	mee_eens	niet_mee_eens	geen_duidelijke_mening	mee_eens	niet_mee_eens	mee_eens	mee_eens	mee_eens	3
8	11	A11P8	A11D4	laag	hoog	laag	laag	hoog	nooit_waar	nooit_waar	nooit_waar	nooit_waar	nooit_waar	5	5	5	5	5	25		nee	nee	nee	nee	ja	ja	nee	nooit										helemaal_mee_eens	helemaal_mee_eens	helemaal_mee_eens	helemaal_mee_eens	helemaal_mee_eens	helemaal_mee_eens	geen_duidelijke_mening	niet_mee_eens	helemaal_niet_mee_eens	helemaal_niet_mee_eens	geen_duidelijke_mening	5
7	11	A11P7	A11D5	laag	hoog	hoog	hoog	laag	nooit_waar	nooit_waar	nooit_waar	nooit_waar	nooit_waar	5	5	5	5	5	25		nee	nee	nee	nee	nee	nee	nee	nooit										niet_mee_eens	niet_mee_eens	niet_mee_eens	geen_duidelijke_mening	niet_mee_eens	niet_mee_eens	niet_mee_eens	niet_mee_eens	niet_mee_eens	geen_duidelijke_mening	geen_duidelijke_mening	2
6	11	A11P6	A11D3	hoog	hoog	laag	laag	hoog	nooit_waar	nooit_waar	nooit_waar	nooit_waar	nooit_waar	5	5	5	5	5	25		nee	nee	nee	nee	ja	nee	ja	zelden										helemaal_mee_eens	geen_duidelijke_mening	niet_mee_eens	mee_eens	niet_mee_eens	mee_eens	mee_eens	niet_mee_eens	mee_eens	mee_eens	mee_eens	5
1	99	A99P1	A99D10	hoog	hoog	laag	laag	hoog	zelden_waar	nooit_waar	nooit_waar	nooit_waar	nooit_waar	4	5	5	5	5	24		nee	nee	nee	nee	nee	nee	nee	zelden										mee_eens	helemaal_niet_mee_eens	geen_duidelijke_mening	geen_duidelijke_mening	geen_duidelijke_mening	niet_mee_eens	mee_eens	helemaal_niet_mee_eens	niet_mee_eens	mee_eens	helemaal_niet_mee_eens	4
2	99	A99P2	A99D8	hoog	hoog	laag	laag	hoog	nooit_waar	nooit_waar	nooit_waar	nooit_waar	nooit_waar	5	5	5	5	5	25		nee		nee	nee	nee	nee	nee	nooit										helemaal_mee_eens	helemaal_niet_mee_eens	geen_duidelijke_mening	mee_eens	geen_duidelijke_mening	mee_eens	helemaal_mee_eens	niet_mee_eens	niet_mee_eens	niet_mee_eens	niet_mee_eens	5
3	99	A99P3	A99D7	hoog	hoog	laag	laag	hoog	nooit_waar	nooit_waar	zelden_waar	nooit_waar	nooit_waar	5	5	4	5	5	24		nee	nee	nee	nee	ja	nee	nee	nooit										mee_eens	niet_mee_eens	niet_mee_eens	niet_mee_eens	helemaal_niet_mee_eens	helemaal_niet_mee_eens	mee_eens	niet_mee_eens	geen_duidelijke_mening	mee_eens	helemaal_mee_eens	4
4	99	A99P4	A99D9	hoog	hoog	laag	laag	hoog	zelden_waar	nooit_waar	nooit_waar	nooit_waar	nooit_waar	4	5	5	5	5	24		nee	nee	nee	nee	nee	nee	nee	zelden										geen_duidelijke_mening	geen_duidelijke_mening	niet_mee_eens	mee_eens	mee_eens	geen_duidelijke_mening	mee_eens	niet_mee_eens	niet_mee_eens	mee_eens	niet_mee_eens	3
5	99	A99P5	A99D9	hoog	hoog	laag	laag	hoog	nooit_waar	nooit_waar	nooit_waar	nooit_waar	nooit_waar	5	5	5	5	5	25		nee	nee	nee	nee	ja	nee	nee	nooit										geen_duidelijke_mening	niet_mee_eens	geen_duidelijke_mening	niet_mee_eens	niet_mee_eens	mee_eens	geen_duidelijke_mening	helemaal_niet_mee_eens	helemaal_niet_mee_eens	geen_duidelijke_mening	helemaal_niet_mee_eens	3
6	99	A99P6	A99D8	hoog	hoog	laag	laag	hoog	nooit_waar	nooit_waar	nooit_waar	nooit_waar	nooit_waar	5	5	5	5	5	25		nee	nee	nee	nee	ja	nee	nee	nooit										helemaal_mee_eens	geen_duidelijke_mening	mee_eens	helemaal_mee_eens	geen_duidelijke_mening	geen_duidelijke_mening	helemaal_mee_eens	helemaal_niet_mee_eens	geen_duidelijke_mening	helemaal_mee_eens	helemaal_mee_eens	5
7	99	A99P7	A99D10	hoog	hoog	laag	laag	hoog	nooit_waar	nooit_waar	nooit_waar	nooit_waar	nooit_waar	5	5	5	5	5	25		nee	nee	ja	nee	ja	nee	nee	zelden										mee_eens	niet_mee_eens	helemaal_mee_eens	niet_mee_eens	geen_duidelijke_mening	mee_eens	mee_eens	niet_mee_eens	helemaal_niet_mee_eens	helemaal_mee_eens	niet_mee_eens	4
8	99	A99P8	A99D7	hoog	hoog	laag	laag	hoog	soms_waar	nooit_waar	nooit_waar	nooit_waar	nooit_waar	3	5	5	5	5	23		ja	ja	nee	nee	nee	nee	ja	soms										mee_eens	geen_duidelijke_mening	geen_duidelijke_mening	geen_duidelijke_mening	niet_mee_eens	geen_duidelijke_mening	mee_eens	helemaal_mee_eens	helemaal_mee_eens	mee_eens	geen_duidelijke_mening	4
9	99	A99P9	A99D9	hoog	hoog	laag	laag	hoog	zelden_waar	nooit_waar	nooit_waar	nooit_waar	nooit_waar	4	5	5	5	5	24		ja	ja	nee	nee	ja	nee	nee	zelden										niet_mee_eens	niet_mee_eens	mee_eens	geen_duidelijke_mening	mee_eens	mee_eens	mee_eens	niet_mee_eens	geen_duidelijke_mening	geen_duidelijke_mening	niet_mee_eens	2
10	99	A99P10	A99D9	hoog	hoog	laag	laag	hoog	nooit_waar	nooit_waar	nooit_waar	nooit_waar	nooit_waar	5	5	5	5	5	25		nee	nee	nee	nee	ja	nee	nee	nooit										geen_duidelijke_mening	geen_duidelijke_mening	geen_duidelijke_mening	geen_duidelijke_mening	geen_duidelijke_mening	geen_duidelijke_mening	geen_duidelijke_mening	geen_duidelijke_mening	geen_duidelijke_mening	geen_duidelijke_mening	geen_duidelijke_mening	3
11	99	A99P11	A99D10	hoog	hoog	laag	laag	hoog	nooit_waar	nooit_waar	nooit_waar	nooit_waar	nooit_waar	5	5	5	5	5	25		nee	nee	nee	nee	ja	nee	nee	nooit										helemaal_mee_eens	helemaal_niet_mee_eens	helemaal_mee_eens	helemaal_niet_mee_eens	helemaal_mee_eens		helemaal_mee_eens	helemaal_niet_mee_eens	mee_eens	mee_eens	helemaal_niet_mee_eens	5
12	99	A99P12	A99D7?	#N/A	#N/A	#N/A	#N/A	#N/A	zelden_waar	nooit_waar	nooit_waar	nooit_waar	nooit_waar	4	5	5	5	5	24		nee	nee	nee	nee	ja	nee	nee	zelden										helemaal_niet_mee_eens	helemaal_mee_eens	mee_eens	helemaal_mee_eens	helemaal_mee_eens	niet_mee_eens	helemaal_mee_eens	helemaal_niet_mee_eens	helemaal_mee_eens	helemaal_mee_eens	helemaal_niet_mee_eens	1
13	99	A99P13	A99D9	hoog	hoog	laag	laag	hoog	soms_waar	nooit_waar	nooit_waar	nooit_waar	nooit_waar	3	5	5	5	5	23		ja	ja	nee	nee	ja	nee	nee	soms										geen_duidelijke_mening	helemaal_niet_mee_eens	helemaal_niet_mee_eens	geen_duidelijke_mening	helemaal_niet_mee_eens	helemaal_niet_mee_eens	niet_mee_eens	niet_mee_eens	niet_mee_eens	niet_mee_eens	niet_mee_eens	3
14	99	A99P14	A99D7	hoog	hoog	laag	laag	hoog	nooit_waar	nooit_waar	nooit_waar	nooit_waar	nooit_waar	5	5	5	5	5	25		nee	nee	nee	nee	ja	nee	nee	nooit										helemaal_mee_eens	helemaal_niet_mee_eens	helemaal_mee_eens	mee_eens	helemaal_mee_eens	mee_eens	helemaal_mee_eens	helemaal_niet_mee_eens	mee_eens	mee_eens	niet_mee_eens	5
15	99	A99P15	A99D8	hoog	hoog	laag	laag	hoog	nooit_waar	nooit_waar	nooit_waar	nooit_waar	nooit_waar	5	5	5	5	5	25		nee	nee	nee	nee	ja	nee	nee	nooit										helemaal_mee_eens	niet_mee_eens	geen_duidelijke_mening	geen_duidelijke_mening	niet_mee_eens	helemaal_mee_eens	geen_duidelijke_mening	helemaal_niet_mee_eens	niet_mee_eens	geen_duidelijke_mening	niet_mee_eens	5
16	99	A99P16	A99D10	hoog	hoog	laag	laag	hoog	nooit_waar	nooit_waar	nooit_waar	nooit_waar	nooit_waar	5	5	5	5	5	25		nee	nee	nee	nee	ja	nee	nee	nooit										mee_eens	niet_mee_eens	geen_duidelijke_mening	mee_eens	geen_duidelijke_mening	niet_mee_eens	helemaal_mee_eens	niet_mee_eens	mee_eens	mee_eens	geen_duidelijke_mening	4
17	99	A99P17	A99D10	hoog	hoog	laag	laag	hoog	nooit_waar	vaak_waar	vaak_waar	vaak_waar	vaak_waar	5	2	2	2	2	13		nee	ja	ja	nee	nee	ja	ja	nooit										geen_duidelijke_mening	helemaal_mee_eens	niet_mee_eens	helemaal_mee_eens	niet_mee_eens	niet_mee_eens	geen_duidelijke_mening	helemaal_mee_eens	mee_eens	niet_mee_eens	helemaal_mee_eens	3
18	99	A99P18	A99D9	hoog	hoog	laag	laag	hoog	zelden_waar	nooit_waar	vaak_waar	nooit_waar	nooit_waar	4	5	2	5	5	21		nee	ja	ja	nee	nee	nee	nee	zelden										mee_eens	mee_eens	mee_eens	helemaal_mee_eens	geen_duidelijke_mening	mee_eens	mee_eens	geen_duidelijke_mening	mee_eens	mee_eens	mee_eens	4
19	99	A99P19	A99D9	hoog	hoog	laag	laag	hoog	nooit_waar	nooit_waar	nooit_waar	nooit_waar	nooit_waar	5	5	5	5	5	25		nee	nee	nee	nee	ja	nee	nee	nooit										mee_eens	geen_duidelijke_mening	mee_eens	mee_eens	geen_duidelijke_mening	mee_eens	mee_eens	niet_mee_eens	mee_eens	mee_eens	mee_eens	4
20	99	A99P20	A99D8	hoog	hoog	laag	laag	hoog	nooit_waar	nooit_waar	nooit_waar	nooit_waar	nooit_waar	5	5	5	5	5	25		nee	nee	nee	nee	ja	nee	nee	nooit										geen_duidelijke_mening	niet_mee_eens	geen_duidelijke_mening	niet_mee_eens	geen_duidelijke_mening	niet_mee_eens	geen_duidelijke_mening	niet_mee_eens	niet_mee_eens	geen_duidelijke_mening	niet_mee_eens	3
21	99	A99P21	A99D11	hoog	hoog	hoog	hoog	hoog	nooit_waar	nooit_waar	nooit_waar	nooit_waar	nooit_waar	5	5	5	5	5	25		nee	nee	nee	nee	ja	nee	nee	nooit										helemaal_mee_eens	helemaal_niet_mee_eens	helemaal_niet_mee_eens	niet_mee_eens	helemaal_niet_mee_eens	niet_mee_eens	helemaal_mee_eens	helemaal_niet_mee_eens	helemaal_niet_mee_eens	mee_eens	niet_mee_eens	5
22	99	A99P22	A99D8	hoog	hoog	laag	laag	hoog	nooit_waar	nooit_waar	nooit_waar	nooit_waar	nooit_waar	5	5	5	5	5	25		nee	nee	nee	nee	ja	nee	nee	nooit										helemaal_mee_eens	helemaal_niet_mee_eens	helemaal_mee_eens	helemaal_niet_mee_eens	helemaal_mee_eens	helemaal_niet_mee_eens	helemaal_mee_eens	helemaal_niet_mee_eens	helemaal_niet_mee_eens	helemaal_mee_eens	helemaal_niet_mee_eens	5
23	99	A99P23	A99D7	hoog	hoog	laag	laag	hoog	nooit_waar	nooit_waar	nooit_waar	nooit_waar	nooit_waar	5	5	5	5	5	25		nee	nee	nee	nee	ja	nee	nee	nooit										mee_eens	niet_mee_eens	mee_eens	geen_duidelijke_mening	geen_duidelijke_mening	niet_mee_eens	mee_eens	niet_mee_eens	geen_duidelijke_mening	mee_eens	geen_duidelijke_mening	4
24	99	A99P24	A99D8	hoog	hoog	laag	laag	hoog	soms_waar	nooit_waar	nooit_waar	nooit_waar	nooit_waar	3	5	5	5	5	23		ja	ja	nee	nee	ja	nee	nee	soms										mee_eens	mee_eens	niet_mee_eens	geen_duidelijke_mening	geen_duidelijke_mening	geen_duidelijke_mening	geen_duidelijke_mening	helemaal_niet_mee_eens	niet_mee_eens	geen_duidelijke_mening	helemaal_niet_mee_eens	4
25	99	A99P25	A99D8	hoog	hoog	laag	laag	hoog	zelden_waar	nooit_waar	nooit_waar	nooit_waar	nooit_waar	4	5	5	5	5	24		ja	nee	nee	nee	ja	nee	nee	zelden										helemaal_mee_eens	niet_mee_eens	helemaal_mee_eens	niet_mee_eens	helemaal_mee_eens	niet_mee_eens	helemaal_mee_eens	niet_mee_eens	geen_duidelijke_mening	helemaal_mee_eens	niet_mee_eens	5
26	99	A99P26	A99D11	hoog	hoog	hoog	hoog	hoog	nooit_waar	nooit_waar	nooit_waar	nooit_waar	nooit_waar	5	5	5	5	5	25		nee	nee	nee	nee	ja	nee	nee	nooit										mee_eens	helemaal_niet_mee_eens	helemaal_niet_mee_eens	mee_eens	niet_mee_eens	helemaal_niet_mee_eens	mee_eens	helemaal_niet_mee_eens	helemaal_niet_mee_eens	helemaal_mee_eens	helemaal_niet_mee_eens	4
27	99	A99P27	A99D10	hoog	hoog	laag	laag	hoog	zelden_waar	nooit_waar	nooit_waar	nooit_waar	nooit_waar	4	5	5	5	5	24		ja	nee	nee	nee	ja	nee	nee	zelden										mee_eens	niet_mee_eens	niet_mee_eens	helemaal_mee_eens	helemaal_niet_mee_eens	niet_mee_eens	mee_eens	niet_mee_eens	niet_mee_eens	mee_eens	helemaal_mee_eens	4
28	99	A99P28	A99D10	hoog	hoog	laag	laag	hoog	nooit_waar	zelden_waar	nooit_waar	nooit_waar	altijd_waar	5	4	5	5	1	20		nee	nee	ja	nee	ja	nee	nee	nooit										helemaal_mee_eens	mee_eens	mee_eens	mee_eens	mee_eens	mee_eens	helemaal_mee_eens	helemaal_mee_eens	helemaal_mee_eens	helemaal_mee_eens	helemaal_mee_eens	5
29	99	A99P29	A99D9	hoog	hoog	laag	laag	hoog	zelden_waar	nooit_waar	nooit_waar	nooit_waar	nooit_waar	4	5	5	5	5	24		nee	nee	nee	nee	ja	nee	nee	nooit										helemaal_mee_eens	niet_mee_eens	helemaal_mee_eens	geen_duidelijke_mening	geen_duidelijke_mening	mee_eens	helemaal_mee_eens	niet_mee_eens	niet_mee_eens	helemaal_mee_eens	niet_mee_eens	5
30	99	A99P30	A99D11	hoog	hoog	hoog	hoog	hoog	soms_waar					3							ja	ja	nee	nee	ja	nee	ja	meestal										helemaal_mee_eens	niet_mee_eens	geen_duidelijke_mening	niet_mee_eens	geen_duidelijke_mening	niet_mee_eens	helemaal_mee_eens	niet_mee_eens	geen_duidelijke_mening	mee_eens	niet_mee_eens	5
31	99	A99P31	A99D11	hoog	hoog	hoog	hoog	hoog	nooit_waar	nooit_waar	nooit_waar	nooit_waar	nooit_waar	5	5	5	5	5	25		nee	nee	nee	nee	ja	nee	nee	nooit										geen_duidelijke_mening	niet_mee_eens	niet_mee_eens	geen_duidelijke_mening	niet_mee_eens	geen_duidelijke_mening	geen_duidelijke_mening	niet_mee_eens	niet_mee_eens	geen_duidelijke_mening	helemaal_niet_mee_eens	3
32	99	A99P32	A99D7	hoog	hoog	laag	laag	hoog	zelden_waar	nooit_waar	nooit_waar	nooit_waar	nooit_waar	4	5	5	5	5	24		nee	nee	nee	nee	ja	nee	nee	zelden										geen_duidelijke_mening	helemaal_niet_mee_eens	geen_duidelijke_mening	geen_duidelijke_mening	geen_duidelijke_mening	niet_mee_eens	mee_eens	helemaal_niet_mee_eens	geen_duidelijke_mening	mee_eens	helemaal_niet_mee_eens	3
33	99	A99P33	A99D9	hoog	hoog	laag	laag	hoog	nooit_waar	nooit_waar	nooit_waar	nooit_waar	nooit_waar	5	5	5	5	5	25		nee	nee	nee	nee	ja	nee	nee	nooit										helemaal_mee_eens	niet_mee_eens	helemaal_mee_eens	mee_eens	niet_mee_eens	mee_eens	niet_mee_eens	niet_mee_eens	niet_mee_eens	niet_mee_eens	niet_mee_eens	5
34	99	A99P34	A99D10	hoog	hoog	laag	laag	hoog	nooit_waar	nooit_waar	nooit_waar	nooit_waar	nooit_waar	5	5	5	5	5	25		nee	nee	nee	ja		nee	nee	zelden										mee_eens	niet_mee_eens	mee_eens	mee_eens	niet_mee_eens	niet_mee_eens	helemaal_niet_mee_eens	niet_mee_eens	mee_eens	geen_duidelijke_mening	niet_mee_eens	4
35	99	A99P35	A99D8	hoog	hoog	laag	laag	hoog	nooit_waar	nooit_waar	nooit_waar	nooit_waar	nooit_waar	5	5	5	5	5	25		nee	nee	nee	nee	nee	nee	nee	nooit										helemaal_mee_eens	helemaal_niet_mee_eens	geen_duidelijke_mening	mee_eens	geen_duidelijke_mening	niet_mee_eens	helemaal_mee_eens	niet_mee_eens	mee_eens	mee_eens	niet_mee_eens	5
36	99	A99P36	A99D10	hoog	hoog	laag	laag	hoog	nooit_waar	nooit_waar	nooit_waar	nooit_waar	nooit_waar	5	5	5	5	5	25		nee	nee	nee		ja	nee	nee											geen_duidelijke_mening	mee_eens	geen_duidelijke_mening	helemaal_mee_eens	geen_duidelijke_mening	niet_mee_eens	geen_duidelijke_mening	niet_mee_eens	mee_eens	geen_duidelijke_mening	geen_duidelijke_mening	3
37	99	A99P37	A99D10	hoog	hoog	laag	laag	hoog	soms_waar	nooit_waar	nooit_waar	nooit_waar	nooit_waar	3	5	5	5	5	23		ja	ja	nee	nee	ja	nee	nee	soms										mee_eens	niet_mee_eens	niet_mee_eens	niet_mee_eens	niet_mee_eens	niet_mee_eens	niet_mee_eens	niet_mee_eens	niet_mee_eens	niet_mee_eens	niet_mee_eens	4
38	99	A99P38	A99D8	hoog	hoog	laag	laag	hoog	vaak_waar	nooit_waar	nooit_waar	soms_waar	nooit_waar	2	5	5	3	5	20		ja	ja	ja	ja	nee	nee	nee	soms										niet_mee_eens	helemaal_niet_mee_eens	helemaal_niet_mee_eens	geen_duidelijke_mening	helemaal_niet_mee_eens	niet_mee_eens	helemaal_niet_mee_eens	helemaal_niet_mee_eens	helemaal_niet_mee_eens	helemaal_niet_mee_eens	helemaal_mee_eens	2
39	99	A99P39	A99D11	hoog	hoog	hoog	hoog	hoog	nooit_waar	nooit_waar	soms_waar	nooit_waar	nooit_waar	5	5	3	5	5	23		nee	ja	nee	nee		nee	nee	nooit										helemaal_niet_mee_eens	helemaal_niet_mee_eens	geen_duidelijke_mening	helemaal_niet_mee_eens	helemaal_niet_mee_eens	helemaal_niet_mee_eens	mee_eens	helemaal_niet_mee_eens	helemaal_niet_mee_eens	mee_eens	helemaal_mee_eens	1
40	99	A99P40	A99D10	hoog	hoog	laag	laag	hoog	zelden_waar	nooit_waar	nooit_waar	nooit_waar	nooit_waar	4	5	5	5	5	24		ja	ja	nee	nee	ja	nee	nee	zelden										geen_duidelijke_mening	helemaal_niet_mee_eens	geen_duidelijke_mening	geen_duidelijke_mening	geen_duidelijke_mening	niet_mee_eens	geen_duidelijke_mening	niet_mee_eens	geen_duidelijke_mening	mee_eens	geen_duidelijke_mening	3
41	99	A99P41	A99D9	hoog	hoog	laag	laag	hoog	nooit_waar	nooit_waar	nooit_waar	nooit_waar	nooit_waar	5	5	5	5	5	25		nee	nee	nee	nee	ja	nee	nee	nooit										niet_mee_eens	mee_eens	geen_duidelijke_mening	mee_eens	geen_duidelijke_mening	niet_mee_eens	mee_eens	mee_eens	mee_eens	geen_duidelijke_mening	niet_mee_eens	2
42	99	A99P42	A99D10	hoog	hoog	laag	laag	hoog	nooit_waar	nooit_waar	nooit_waar	nooit_waar	nooit_waar	5	5	5	5	5	25		nee	nee	nee	nee	ja	nee	nee	nooit										mee_eens		geen_duidelijke_mening	geen_duidelijke_mening	helemaal_niet_mee_eens	mee_eens	geen_duidelijke_mening	helemaal_niet_mee_eens	mee_eens	geen_duidelijke_mening	helemaal_niet_mee_eens	4
43	99	A99P43	A99D11	hoog	hoog	hoog	hoog	hoog	nooit_waar	nooit_waar	nooit_waar	nooit_waar	nooit_waar	5	5	5	5	5	25		nee	nee	nee	nee	ja	nee	nee	nooit										mee_eens	geen_duidelijke_mening	geen_duidelijke_mening	helemaal_mee_eens	geen_duidelijke_mening	niet_mee_eens	mee_eens	niet_mee_eens	geen_duidelijke_mening	mee_eens	niet_mee_eens	4
44	99	A99P44	A99D7	hoog	hoog	laag	laag	hoog	nooit_waar	nooit_waar	nooit_waar	nooit_waar	nooit_waar	5	5	5	5	5	25		nee	nee	nee	nee	ja	nee	nee	nooit										geen_duidelijke_mening	helemaal_niet_mee_eens	geen_duidelijke_mening	geen_duidelijke_mening	helemaal_niet_mee_eens	niet_mee_eens	mee_eens	helemaal_niet_mee_eens	helemaal_niet_mee_eens	geen_duidelijke_mening	niet_mee_eens	3
45	99	A99P45	A99D7	hoog	hoog	laag	laag	hoog	nooit_waar	nooit_waar	nooit_waar	nooit_waar	nooit_waar	5	5	5	5	5	25		nee	nee	nee	nee	ja	nee	nee	nooit										helemaal_niet_mee_eens	helemaal_niet_mee_eens	niet_mee_eens	niet_mee_eens	niet_mee_eens	mee_eens	geen_duidelijke_mening	helemaal_niet_mee_eens	niet_mee_eens	mee_eens	niet_mee_eens	1
46	99	A99P46	A99D7	hoog	hoog	laag	laag	hoog	zelden_waar	nooit_waar	nooit_waar	nooit_waar	nooit_waar	4	5	5	5	5	24		nee	nee	nee	nee	ja	nee	nee	zelden										geen_duidelijke_mening			niet_mee_eens		helemaal_mee_eens	geen_duidelijke_mening	niet_mee_eens	mee_eens	geen_duidelijke_mening	niet_mee_eens	3
47	99	A99P47	A99D9	hoog	hoog	laag	laag	hoog	nooit_waar	nooit_waar	nooit_waar	nooit_waar	nooit_waar	5	5	5	5	5	25		nee	nee	nee	nee	ja	nee	nee	nooit										helemaal_mee_eens	helemaal_niet_mee_eens	helemaal_mee_eens	helemaal_niet_mee_eens	helemaal_mee_eens	helemaal_niet_mee_eens	helemaal_mee_eens	helemaal_niet_mee_eens	helemaal_niet_mee_eens	helemaal_mee_eens	helemaal_niet_mee_eens	5
48	99	A99P48	A99D8	hoog	hoog	laag	laag	hoog	nooit_waar	nooit_waar	nooit_waar	nooit_waar	nooit_waar	5	5	5	5	5	25																			geen_duidelijke_mening	geen_duidelijke_mening	geen_duidelijke_mening	geen_duidelijke_mening	geen_duidelijke_mening	geen_duidelijke_mening	geen_duidelijke_mening	geen_duidelijke_mening	geen_duidelijke_mening	geen_duidelijke_mening	geen_duidelijke_mening	3
49	99	A99P49	A99D8	hoog	hoog	laag	laag	hoog	nooit_waar	nooit_waar	nooit_waar	nooit_waar	nooit_waar	5	5	5	5	5	25		nee	nee	nee	nee	ja	nee	nee	nooit										helemaal_mee_eens		helemaal_mee_eens	mee_eens	mee_eens	niet_mee_eens	helemaal_mee_eens	helemaal_niet_mee_eens	helemaal_niet_mee_eens	helemaal_mee_eens	helemaal_niet_mee_eens	5
50	99	A99P50	A99D8	hoog	hoog	laag	laag	hoog	zelden_waar	nooit_waar	nooit_waar	nooit_waar	nooit_waar	4	5	5	5	5	24		ja	ja	nee	nee	ja	nee	nee	soms										geen_duidelijke_mening	geen_duidelijke_mening	niet_mee_eens	mee_eens	niet_mee_eens	geen_duidelijke_mening	geen_duidelijke_mening	niet_mee_eens	niet_mee_eens	geen_duidelijke_mening	niet_mee_eens	3
		AP
		AP
		AP
		AP
		AP
		AP
		AP
		AP
		AP
		AP
		AP
		AP
		AP
		AP
		AP
		AP
		AP
		AP
		AP
		AP
		AP
		AP
		AP
		AP
		AP
		AP
		AP
		AP
		AP
		AP
		AP
		AP
		AP
		AP
		AP
		AP
		AP
		AP
		AP
		AP
		AP
		AP
		AP
		AP
		AP
		AP
		AP
		AP
		AP
		AP
		AP
		AP
		AP
		AP
		AP
		AP
		AP
		AP
		AP
		AP
		AP
		AP
		AP
		AP
		AP
		AP
		AP
		AP
		AP
		AP
		AP
		AP
		AP
		AP
		AP
		AP
		AP
		AP
		AP
		AP
		AP
		AP
		AP
		AP
		AP
		AP
		AP
		AP
		AP
		AP
		AP
		AP
		AP
		AP
		AP
		AP
		AP
		AP
		AP
		AP
		AP
		AP
		AP
		AP
		AP
		AP
		AP
		AP
		AP
		AP
		AP
		AP
		AP
		AP
		AP
		AP
		AP
		AP
		AP
		AP
		AP
		AP
		AP
		AP
		AP
		AP
		AP
		AP
		AP
		AP
		AP
		AP
		AP
		AP
		AP
		AP
		AP
		AP
		AP
		AP
		AP
		AP
		AP
		AP
		AP
		AP
		AP
		AP
		AP
		AP
		AP
		AP
		AP
		AP
		AP
		AP
		AP
		AP
		AP
		AP
		AP
		AP
		AP
		AP
		AP
		AP
		AP
		AP
		AP
		AP
		AP
		AP
		AP
		AP
		AP
		AP
		AP
		AP
		AP
		AP
		AP
		AP
		AP
		AP
		AP
		AP
		AP
		AP
		AP
		AP
		AP
		AP
		AP
		AP
		AP
		AP
		AP
		AP
		AP
		AP
		AP
		AP
		AP
		AP
		AP
		AP
		AP
		AP
		AP
		AP
		AP
		AP
		AP
		AP
		AP
		AP
		AP
		AP
		AP
		AP
		AP
		AP
		AP
		AP
		AP
		AP
		AP
		AP
		AP
		AP
		AP
		AP
		AP
		AP
		AP
		AP
		AP
		AP
		AP
		AP
		AP
		AP
		AP
		AP
		AP
		AP
		AP
		AP
		AP
		AP
		AP
		AP
		AP
		AP
		AP
		AP
		AP
		AP
		AP
		AP
		AP
		AP
		AP
		AP
		AP
		AP
		AP
		AP
		AP
		AP
		AP
		AP
		AP
		AP
		AP
		AP
		AP
		AP
		AP
		AP
		AP
		AP
		AP
		AP
		AP
		AP
		AP
		AP
		AP
		AP
		AP
		AP
		AP
		AP
		AP
		AP
		AP
		AP
		AP
		AP
		AP
		AP
		AP
		AP
		AP
		AP
		AP
		AP
		AP
		AP
		AP
		AP
		AP
		AP
		AP
		AP
		AP
		AP
		AP
		AP
		AP
		AP
		AP
		AP
		AP
		AP
		AP
		AP
		AP
		AP
		AP
		AP
		AP
		AP
		AP
		AP
		AP
		AP
		AP
		AP
		AP
		AP
		AP
		AP
		AP
		AP
		AP
		AP
		AP
		AP
		AP
		AP
		AP
		AP
		AP
		AP
		AP
		AP
		AP
		AP
		AP
		AP
		AP
		AP
		AP
		AP
		AP
		AP
		AP
		AP
		AP
		AP
		AP
		AP
		AP
		AP
		AP
		AP
		AP
		AP
		AP
		AP
		AP
		AP
		AP
		AP
		AP
		AP
		AP
		AP
		AP
		AP
		AP
		AP
		AP
		AP
		AP
		AP
		AP
		AP
		AP
		AP
		AP
		AP
		AP
		AP
		AP
		AP
		AP
		AP
		AP
		AP
		AP
		AP
		AP
		AP
		AP
		AP
		AP
		AP
		AP
		AP
		AP
		AP
		AP
		AP
		AP
		AP
		AP
		AP
		AP
		AP
		AP
		AP
		AP
		AP
		AP
		AP
		AP
		AP
		AP
		AP
		AP
		AP
		AP
		AP
		AP
		AP
		AP
		AP
		AP
		AP
		AP
		AP
		AP
		AP
		AP
		AP
		AP
		AP
		AP
		AP
		AP
		AP
		AP
		AP
		AP
		AP
		AP
		AP
		AP
		AP
		AP
		AP
		AP
		AP
		AP
		AP
		AP
		AP
		AP
		AP
		AP
		AP
		AP
		AP
		AP
		AP
		AP
		AP
		AP
		AP
		AP
		AP
		AP
		AP
		AP
		AP
		AP
		AP
		AP
		AP
		AP
		AP
		AP
		AP
		AP
		AP
		AP
		AP
		AP
		AP
		AP
		AP
		AP
		AP
		AP
		AP
		AP
		AP
		AP
		AP
		AP
		AP
		AP
		AP
		AP
		AP
		AP
		AP
		AP
		AP
		AP
		AP
		AP
		AP
		AP
		AP
		AP
		AP
		AP
		AP
		AP
		AP
		AP
		AP
		AP
		AP
		AP
		AP
		AP
		AP
		AP
		AP
		AP
		AP
		AP
		AP
		AP
		AP
		AP
		AP
		AP
		AP
		AP
		AP
		AP
		AP
		AP
		AP
		AP
		AP
		AP
		AP
		AP
		AP
		AP
		AP
		AP
		AP
		AP
		AP
		AP
		AP
		AP
		AP
		AP
		AP
		AP
		AP
		AP
		AP
		AP
		AP
		AP
		AP
		AP
		AP
		AP
		AP
		AP
		AP
		AP
		AP
		AP
		AP
		AP
		AP
		AP
		AP
		AP
		AP
		AP
		AP
		AP
		AP
		AP
		AP
		AP
		AP
		AP
		AP
		AP
		AP
		AP
		AP
		AP
		AP
		AP
		AP
		AP
		AP
		AP
		AP
		AP
		AP
		AP
		AP
		AP
		AP
		AP
		AP
		AP
		AP
		AP
		AP
		AP
		AP
		AP
		AP
		AP
		AP
		AP
		AP
		AP
		AP
		AP
		AP
		AP
		AP
		AP
		AP
		AP
		AP
		AP
		AP
		AP
		AP
		AP
		AP
		AP
		AP
		AP
		AP
		AP
		AP
		AP
		AP
		AP
		AP
		AP
		AP
		AP
		AP
		AP
		AP
		AP
		AP
		AP
		AP
		AP
		AP
		AP
		AP
		AP
		AP
		AP
		AP
		AP
		AP
		AP
		AP
		AP
		AP
		AP
		AP
		AP
		AP
		AP
		AP
		AP
		AP
		AP
		AP
		AP
		AP
		AP
		AP
		AP
		AP
		AP
		AP
		AP
		AP
		AP
		AP
		AP
		AP
		AP
		AP
		AP
		AP
		AP
		AP
		AP
		AP
		AP
		AP
		AP
		AP
		AP
		AP
		AP
		AP
		AP
		AP
		AP
		AP
		AP
		AP
		AP
		AP
		AP
		AP
		AP
		AP
		AP
		AP
		AP
		AP
		AP
		AP
		AP
		AP
		AP
		AP
		AP
		AP
		AP
		AP
		AP
		AP
		AP
		AP
		AP
		AP
		AP
		AP
		AP
		AP
		AP
		AP
		AP
		AP
		AP
		AP
		AP
		AP
		AP
		AP
		AP
		AP
		AP
		AP
		AP
		AP
		AP
		AP
		AP
		AP
		AP
		AP
		AP
		AP
		AP
		AP
		AP
		AP
		AP
		AP
		AP
		AP
		AP
		AP
		AP
		AP
		AP
		AP
		AP
		AP
		AP
		AP
		AP
		AP
		AP
		AP
		AP
		AP
		AP
		AP
		AP
		AP
		AP
		AP
		AP
		AP
		AP
		AP
		AP
		AP
		AP
		AP
		AP
		AP
		AP
		AP
		AP
		AP
		AP
		AP
		AP
		AP
		AP
		AP
		AP
		AP
		AP
		AP
		AP
		AP
		AP
		AP
		AP
		AP
		AP
		AP
		AP
		AP
		AP
		AP
		AP
		AP
		AP
		AP
		AP
		AP
		AP
		AP
		AP
		AP
		AP
		AP
		AP
		AP
		AP
		AP
		AP
		AP
		AP
		AP
		AP
		AP
		AP
		AP
		AP
		AP
		AP
		AP
		AP
		AP
		AP
		AP
		AP
		AP
		AP
		AP
		AP
		AP
		AP
		AP
		AP
		AP
		AP
		AP
		AP
		AP
		AP
		AP
		AP
		AP
		AP
		AP
		AP
		AP
		AP
		AP
		AP
		AP
		AP
		AP
		AP
		AP
		AP
		AP
		AP
		AP
		AP
		AP
		AP
		AP
		AP
		AP
		AP
		AP
		AP
		AP
		AP
		AP
		AP
		AP
		AP
		AP
		AP
		AP
		AP
		AP
		AP
		AP
		AP
		AP
		AP
		AP
		AP
		AP
		AP
		AP
		AP
		AP
		AP
		AP
		AP
		AP
		AP
		AP
		AP
		AP
		AP
		AP
		AP
		AP
		AP
		AP
		AP
		AP
		AP
		AP
		AP
		AP
		AP
		AP
		AP
		AP
		AP
		AP
		AP
		AP
		AP
		AP
		AP
		AP
		AP
		AP
		AP
		AP
		AP
		AP
		AP
		AP
		AP
		AP
		AP
		AP
		AP
		AP
		AP
		AP
		AP
		AP
		AP
		AP
		AP
		AP
		AP
		AP
		AP
		AP
		AP
		AP
		AP
		AP
		AP
		AP
		AP
		AP
		AP
		AP
		AP
		AP
		AP
		AP
		AP
		AP
		AP
		AP
		AP
		AP
		AP
		AP
		AP
		AP
		AP
		AP
		AP
		AP
		AP
		AP
		AP
		AP
		AP
		AP
		AP
		AP
		AP
		AP
		AP
		AP
		AP
		AP
		AP
		AP
		AP
		AP
		AP
		AP
		AP
		AP
		AP
		AP
		AP
		AP
		AP
		AP
		AP
		AP
		AP
		AP
		AP
		AP
		AP
		AP
		AP
		AP
		AP
		AP
		AP
		AP
		AP
		AP
		AP
		AP
		AP
		AP
		AP
		AP
		AP
		AP
		AP
		AP
		AP
		AP
		AP
		AP
		AP
		AP
		AP
		AP
		AP
		AP
		AP
		AP
		AP
		AP
		AP
		AP
		AP
		AP
		AP
		AP
		AP
		AP
		AP
		AP
		AP
		AP
		AP
		AP
		AP
		AP
		AP
		AP
		AP
		AP
		AP
		AP
		AP
		AP
		AP
		AP
		AP
		AP
		AP
		AP
		AP
		AP
		AP
		AP
		AP
		AP
		AP
		AP
		AP
		AP
		AP
		AP
		AP
		AP
		AP
		AP
		AP
		AP
		AP
		AP
		AP
		AP
		AP
		AP
		AP
		AP
		AP
		AP
		AP
		AP
		AP
		AP
		AP
		AP
		AP
		AP
		AP
		AP
		AP
		AP
		AP
		AP
		AP
		AP
		AP
		AP
		AP
		AP
		AP
		AP
		AP
		AP
		AP
		AP
		AP
		AP
		AP
		AP
		AP
		AP
		AP
		AP
		AP
		AP
		AP
		AP
		AP
		AP
		AP
		AP
		AP
		AP
		AP
		AP
		AP
		AP
		AP
		AP
		AP
		AP
		AP
		AP
		AP
		AP
		AP
		AP
		AP
		AP
		AP
		AP
		AP
		AP
		AP
		AP
		AP
		AP
		AP
		AP
		AP
		AP
		AP
		AP
		AP
		AP
		AP
		AP
		AP
		AP
		AP
		AP
		AP
		AP
		AP
		AP
		AP
		AP
		AP
		AP
		AP
		AP
		AP
		AP
		AP
		AP
		AP
		AP
		AP
		AP
		AP
		AP
		AP
		AP
		AP
		AP
		AP
		AP
		AP
		AP
		AP
		AP
		AP
		AP
		AP
		AP
		AP
		AP
		AP
		AP
		AP
		AP
		AP
		AP
		AP
		AP
		AP
		AP
		AP
		AP
		AP
		AP
		AP
		AP
		AP
		AP
		AP
		AP
		AP
		AP
		AP
		AP
		AP
		AP
		AP
		AP
		AP
		AP
		AP
		AP
		AP
		AP
		AP
		AP
		AP
		AP
		AP
		AP
		AP
		AP
		AP
		AP
		AP
		AP
		AP
		AP
		AP
		AP
		AP
		AP
		AP
		AP
		AP
		AP
		AP
		AP
		AP
		AP
		AP
		AP
		AP
		AP
		AP
		AP
		AP
		AP
		AP
		AP
		AP
		AP
		AP
		AP
		AP
		AP
		AP
		AP
		AP
		AP
		AP
		AP
		AP
		AP
[truncated: 1,000 more rows]
[truncated: 17 more columns]

## Sheet: artsen
artsnummer	apotheeknummer	artsnummer_uniek	type_arts	bmq1	bmq2	bmq3	bmq4	bmq5	bmq6	bmq7	bmq8	bmq9	bmq10	bmq1_score	bmq2_score	bmq3_score	bmq4_score	bmq5_score	bmq6_score	bmq7_score	bmq8_score	bmq9_score	bmq10_score	Noodzaak_som	Zorgen_som	Differentieel	Type arts noodzaak gemiddelde	Type arts noodzaak >3	Type arts zorgen gemiddelde	Type arts zorgen >3	Type arts differentieel gemiddelde	usual_care1	usual_care2	usual_care3	usual_care4	usual_care5	usual_care6	usual_care7	usual_care8	usual_care9	usual_care10	usual_care11	usual_care12	usual_care13	usual_care14	usual_care15	usual_care16	usual_care17	usual_care18
3	3	A3D3	huisarts	mee_eens	niet_mee_eens	neutraal	mee_eens	niet_mee_eens	niet_mee_eens	mee_eens	niet_mee_eens	niet_mee_eens	helemaal_mee_eens	4	2	3	4	2	2	4	2	2	5	18	12	6	hoog	hoog	hoog	hoog	hoog	ja	ja	ja	ja	nee	ja	ja	nee	nee	ja	ja	nee	-	nee	ja	nee	nee	nee
4	3	A3D4	huisarts	niet_mee_eens	neutraal	helemaal_niet_mee_eens	mee_eens	helemaal_niet_mee_eens	neutraal		niet_mee_eens	niet_mee_eens	mee_eens	2	3	1	4	1	3	0	2	2	4	8	14	-6	laag	hoog	hoog	hoog	laag	ja	ja	ja	ja	nee	ja	ja	nee	nee	nee	nee	nee	-	nee	ja	nee	nee	nee
6	3	A3D6	huisarts	neutraal	neutraal	niet_mee_eens	neutraal	niet_mee_eens	helemaal_niet_mee_eens	mee_eens	niet_mee_eens	niet_mee_eens	neutraal	3	3	2	3	2	1	4	2	2	3	14	11	3	laag	hoog	laag	laag	hoog	ja	ja	ja	ja	nee	ja	ja	nee	nee	ja	ja	nee	-	nee	ja	nee	nee	nee
7	3	A3D7	huisarts	mee_eens	helemaal_niet_mee_eens	neutraal	niet_mee_eens	niet_mee_eens	helemaal_niet_mee_eens	mee_eens	helemaal_niet_mee_eens	helemaal_niet_mee_eens	helemaal_mee_eens	4	1	3	2	2	1	4	1	1	5	18	6	12	hoog	hoog	laag	laag	hoog	ja	ja	ja	ja	nee	ja	ja	ja	nee	ja	ja	nee	-	ja	ja	nee	nee	nee
8	3	A3D8	huisarts		niet_mee_eens	niet_mee_eens	niet_mee_eens	helemaal_niet_mee_eens	helemaal_niet_mee_eens	mee_eens	niet_mee_eens	niet_mee_eens	mee_eens	0	2	2	2	1	1	4	2	2	4	11	9	2	laag	hoog	laag	laag	laag	ja	ja	ja	ja	nee	ja	ja	nee	nee	ja	nee	nee	-	nee	ja	nee	nee	nee
9	3	A3D9	huisarts	niet_mee_eens	niet_mee_eens	niet_mee_eens	niet_mee_eens	niet_mee_eens	niet_mee_eens	mee_eens	helemaal_niet_mee_eens	niet_mee_eens	neutraal	2	2	2	2	2	2	4	1	2	3	13	9	4	laag	hoog	laag	laag	hoog	ja	ja	ja	ja	nee	ja	ja	ja	nee	ja	ja	ja	-	nee	ja	nee	nee	nee
1	8	A8D1	huisarts	mee_eens	niet_mee_eens	neutraal	neutraal	niet_mee_eens	helemaal_niet_mee_eens	mee_eens	niet_mee_eens	niet_mee_eens	mee_eens	4	2	3	3	2	1	4	2	2	4	17	10	7	hoog	hoog	laag	laag	hoog	ja	ja	ja	ja	ja	ja	nee	nee	nee	ja	nee	nee	-	nee	ja	nee	ja	nee
2	8	A8D2	huisarts	neutraal	niet_mee_eens	helemaal_niet_mee_eens	mee_eens	niet_mee_eens	niet_mee_eens	mee_eens	niet_mee_eens	niet_mee_eens	mee_eens	3	2	1	4	2	2	4	2	2	4	14	12	2	laag	hoog	hoog	hoog	laag	ja	ja	ja	ja	nee	ja	ja	ja	nee	ja	ja	nee	-	nee	ja	nee	nee	nee
3	8	A8D3	huisarts	mee_eens	niet_mee_eens	niet_mee_eens	niet_mee_eens	niet_mee_eens	niet_mee_eens	niet_mee_eens	niet_mee_eens	niet_mee_eens	mee_eens	4	2	2	2	2	2	2	2	2	4	14	10	4	laag	hoog	laag	laag	hoog	ja	ja	ja	ja	nee	ja	ja	ja	nee	ja	ja	ja	-	nee	ja	nee	nee	ja
4	8	A8D4	huisarts	niet_mee_eens	neutraal	niet_mee_eens	mee_eens	niet_mee_eens	niet_mee_eens	neutraal	mee_eens	niet_mee_eens	mee_eens	2	3	2	4	2	2	3	4	2	4	13	15	-2	laag	hoog	hoog	hoog	laag	ja	ja	ja	ja	nee	ja	ja	ja	nee	ja	ja	ja	-	nee	ja	nee	nee	nee
5	8	A8D5	huisarts	niet_mee_eens	mee_eens	niet_mee_eens	niet_mee_eens	helemaal_niet_mee_eens	niet_mee_eens	neutraal	niet_mee_eens	niet_mee_eens	helemaal_mee_eens	2	4	2	2	1	2	3	2	2	5	13	12	1	laag	hoog	hoog	hoog	laag	ja	ja	ja	ja	nee	ja	nee	nee	nee	ja	nee	nee	-	nee	ja	nee	nee	nee
1	131	A131D1	huisarts	niet_mee_eens	neutraal	niet_mee_eens	mee_eens	niet_mee_eens	niet_mee_eens	niet_mee_eens	neutraal	niet_mee_eens	neutraal	2	3	2	4	2	2	2	3	2	3	11	14	-3	laag	laag	hoog	hoog	laag	ja	nee	nee	ja	nee	ja	ja	nee	nee	nee	nee	nee	-	nee	ja	nee	nee	nee
2	131	A131D2	huisarts	niet_mee_eens	niet_mee_eens	niet_mee_eens	niet_mee_eens	niet_mee_eens	niet_mee_eens	neutraal	helemaal_niet_mee_eens	helemaal_niet_mee_eens	mee_eens	2	2	2	2	2	2	3	1	1	4	13	8	5	laag	hoog	laag	laag	hoog	ja	ja	ja	ja	nee	nee	ja	nee	nee	ja	nee	nee	-	nee	ja	nee	nee	nee
3	131	A131D3	huisarts	niet_mee_eens	neutraal	niet_mee_eens	niet_mee_eens	niet_mee_eens	niet_mee_eens	mee_eens	niet_mee_eens	helemaal_niet_mee_eens	mee_eens	2	3	2	2	2	2	4	2	1	4	14	10	4	laag	hoog	laag	laag	hoog	ja	ja	nee	nee	nee	ja	ja	ja	nee	nee	nee	nee	-	nee	ja	nee	nee	ja
5	131	A131D5	huisarts	neutraal	niet_mee_eens	helemaal_niet_mee_eens	neutraal	helemaal_niet_mee_eens	niet_mee_eens	neutraal	helemaal_niet_mee_eens	niet_mee_eens	neutraal	3	2	1	3	1	2	3	1	2	3	11	10	1	laag	laag	laag	laag	laag	ja	ja	ja	ja	ja	nee	ja	ja	nee	ja	ja	nee	dm, zout, bewegen etc.	ja	ja	nee	ja	ja
11	10	A10D11	huisarts	niet_mee_eens	mee_eens	niet_mee_eens	mee_eens	niet_mee_eens	helemaal_niet_mee_eens	helemaal_mee_eens	neutraal	helemaal_niet_mee_eens	helemaal_mee_eens	2	4	2	4	2	1	5	3	1	5	16	13	3	hoog	hoog	hoog	hoog	hoog	ja	ja	ja	ja	nee	ja	ja	ja	nee	ja	ja	ja	-	nee	nee	nee	nee	nee
12	10	A10D12	huisarts	niet_mee_eens	niet_mee_eens	niet_mee_eens	niet_mee_eens	niet_mee_eens	neutraal	niet_mee_eens	niet_mee_eens	niet_mee_eens	niet_mee_eens	2	2	2	2	2	3	2	2	2	2	10	11	-1	laag	laag	laag	laag	laag	ja	ja	ja	ja	nee	ja	ja	ja	nee	ja	ja	ja	-	nee	ja	nee	nee	ja
15	10	A10D15	huisarts	mee_eens	neutraal	niet_mee_eens	niet_mee_eens	niet_mee_eens	helemaal_mee_eens	mee_eens	niet_mee_eens	niet_mee_eens	mee_eens	4	3	2	2	2	5	4	2	2	4	16	14	2	hoog	hoog	hoog	hoog	laag	ja	ja	ja	ja	nee	ja	ja	nee	nee	ja	ja	nee	-	nee	ja	ja	nee	nee
18	10	A10D18	huisarts	niet_mee_eens	niet_mee_eens	niet_mee_eens	niet_mee_eens	niet_mee_eens	neutraal	niet_mee_eens	niet_mee_eens	niet_mee_eens	niet_mee_eens	2	2	2	2	2	3	2	2	2	2	10	11	-1	laag	laag	laag	laag	laag	ja	ja	ja	ja	nee	ja	ja	ja	nee	ja	ja	ja	-	nee	ja	nee	nee	ja
19	10	A10D19	huisarts	niet_mee_eens	niet_mee_eens	neutraal	niet_mee_eens	neutraal	niet_mee_eens	niet_mee_eens	niet_mee_eens	niet_mee_eens	niet_mee_eens	2	2	3	2	3	2	2	2	2	2	12	10	2	laag	laag	laag	laag	laag	ja	ja	ja	ja	nee	ja	ja	ja	nee	ja	ja	nee	-	ja	ja	nee	nee	ja
1	100	A100D1	huisarts	niet_mee_eens	niet_mee_eens	helemaal_niet_mee_eens	neutraal	niet_mee_eens	neutraal	mee_eens	neutraal	niet_mee_eens	mee_eens	2	2	1	3	2	3	4	3	2	4	13	13	0	laag	hoog	hoog	laag	laag	ja	ja	ja	ja	nee	ja	nee	ja	nee	ja	ja	nee	-	nee	ja	nee	nee	nee
2	100	A100D2	huisarts	mee_eens	niet_mee_eens	neutraal	mee_eens	helemaal_niet_mee_eens	helemaal_niet_mee_eens	mee_eens	niet_mee_eens	helemaal_niet_mee_eens	neutraal	4	2	3	4	1	1	4	2	1	3	15	10	5	hoog	hoog	laag	hoog	hoog	ja	ja	ja	ja	nee	ja	nee	nee	nee	ja	nee	nee	-	nee	ja	nee	nee	ja
8	101	A101D8	huisarts	mee_eens	helemaal_niet_mee_eens	niet_mee_eens	niet_mee_eens	niet_mee_eens	helemaal_niet_mee_eens	mee_eens	helemaal_niet_mee_eens	helemaal_niet_mee_eens	helemaal_niet_mee_eens	4	1	2	2	2	1	4	1	1	1	13	6	7	laag	hoog	laag	laag	hoog	ja	ja	ja	ja	nee	ja	ja	ja	nee	ja	ja	nee	-		ja	nee	nee	nee
9	101	A101D9	huisarts	niet_mee_eens	helemaal_niet_mee_eens	neutraal	helemaal_niet_mee_eens	neutraal	helemaal_niet_mee_eens	neutraal	niet_mee_eens	helemaal_niet_mee_eens	mee_eens	2	1	3	1	3	1	3	2	1	4	15	6	9	hoog	hoog	laag	laag	hoog	ja		ja	ja	nee	ja	nee	nee	nee	ja	nee	nee	anti-hypertensiva		ja	nee	nee	nee
10	101	A101D10	huisarts	mee_eens	niet_mee_eens	neutraal	neutraal	niet_mee_eens	mee_eens	mee_eens	neutraal	niet_mee_eens	mee_eens	4	2	3	3	2	4	4	3	2	4	17	14	3	hoog	hoog	hoog	hoog	hoog	ja	ja	ja	ja	nee	ja	nee	ja	nee	ja	ja	nee	-	nee	ja	nee	nee	ja
11	101	A101D11	huisarts	neutraal	niet_mee_eens	niet_mee_eens	mee_eens	helemaal_niet_mee_eens	helemaal_niet_mee_eens	neutraal	mee_eens	helemaal_niet_mee_eens	mee_eens	3	2	2	4	1	1	3	4	1	4	13	12	1	laag	hoog	hoog	hoog	laag	ja	ja	ja	ja	nee	nee	nee	ja	nee	ja	nee	nee	-	ja	ja	nee	ja	nee
12	101	A101D12	huisarts	helemaal_niet_mee_eens	niet_mee_eens	helemaal_niet_mee_eens	niet_mee_eens	helemaal_niet_mee_eens	niet_mee_eens	mee_eens	niet_mee_eens	niet_mee_eens	niet_mee_eens	1	2	1	2	1	2	4	2	2	2	9	10	-1	laag	hoog	laag	laag	laag	ja	ja	ja	ja	nee	nee	ja	ja	nee	ja	ja	ja	-	ja	ja	ja	ja	ja
2	111	A111D2	huisarts	neutraal	neutraal	neutraal	mee_eens	niet_mee_eens	mee_eens		mee_eens	neutraal	neutraal	3	3	3	4	2	4	0	4	3	3	11	18	-7	laag	laag	hoog	hoog	laag	ja	ja	ja	ja	ja	ja	ja	ja	ja	ja	ja	ja	-	ja	ja	ja	ja	ja
3	111	A111D3	huisarts	mee_eens	neutraal	neutraal	niet_mee_eens	neutraal	niet_mee_eens	neutraal	neutraal	niet_mee_eens	neutraal	4	3	3	2	3	2	3	3	2	3	16	12	4	hoog	hoog	hoog	laag	hoog	ja	ja	ja	ja	nee	ja	ja	nee	nee	ja	ja	ja	-	nee	ja	nee	nee	ja
13	111	A111D13	huisarts	niet_mee_eens	mee_eens	helemaal_niet_mee_eens	niet_mee_eens	niet_mee_eens	niet_mee_eens	niet_mee_eens	niet_mee_eens	niet_mee_eens	mee_eens	2	4	1	2	2	2	2	2	2	4	11	12	-1	laag	hoog	hoog	hoog	laag	ja	ja	ja	ja	nee	ja	ja	nee	nee	ja	nee	nee	-	ja	ja	nee	nee	nee
12	111	A111D12	huisarts	niet_mee_eens	mee_eens	niet_mee_eens	neutraal	niet_mee_eens	niet_mee_eens	niet_mee_eens	neutraal	neutraal	neutraal	2	4	2	3	2	2	2	3	3	3	11	15	-4	laag	laag	hoog	hoog	laag	ja	ja	ja	ja	ja	nee	ja	ja	nee	nee	nee	nee	-	nee	ja	nee	ja	ja
14	111	A111D14	huisarts	neutraal	neutraal	niet_mee_eens	niet_mee_eens	niet_mee_eens	niet_mee_eens	neutraal	niet_mee_eens	niet_mee_eens	mee_eens	3	3	2	2	2	2	3	2	2	4	14	11	3	laag	hoog	laag	laag	hoog	ja	nee	ja	ja	nee	ja	ja	ja	nee	nee	nee	nee	-	nee	ja	nee	nee	nee
15	111	A111D15	huisarts	neutraal	helemaal_niet_mee_eens	niet_mee_eens	helemaal_niet_mee_eens	niet_mee_eens	niet_mee_eens	mee_eens	helemaal_niet_mee_eens	helemaal_niet_mee_eens	neutraal	3	1	2	1	2	2	4	1	1	3	14	6	8	laag	hoog	laag	laag	hoog	ja	nee	ja	ja	nee	ja	ja	ja	nee	ja	ja	ja	-	nee	ja	nee	nee	nee
1	141	A141D1	huisarts	neutraal	niet_mee_eens	niet_mee_eens	niet_mee_eens	niet_mee_eens	niet_mee_eens	neutraal	niet_mee_eens	niet_mee_eens	neutraal	3	2	2	2	2	2	3	2	2	3	13	10	3	laag	laag	laag	laag	hoog	ja	ja	ja	ja	nee	ja	nee	ja	nee	nee	nee	nee	-	nee	ja	ja	nee	nee
2	141	A141D2	huisarts	niet_mee_eens	neutraal	mee_eens	neutraal	niet_mee_eens	neutraal	niet_mee_eens	neutraal	niet_mee_eens	neutraal	2	3	4	3	2	3	2	3	2	3	13	14	-1	laag	hoog	hoog	laag	laag	ja	ja	ja	nee	nee	ja	nee	ja	nee	ja	ja	nee	-	ja	ja	nee	nee	nee
3	141	A141D3	huisarts	mee_eens	niet_mee_eens	neutraal	mee_eens	niet_mee_eens	mee_eens	mee_eens	niet_mee_eens	neutraal	mee_eens	4	2	3	4	2	4	4	2	3	4	17	15	2	hoog	hoog	hoog	hoog	laag	ja	ja	ja	ja	nee	ja	ja	ja	nee	ja	ja	nee	toelichting vraag 8; wel bewaakt meestal niet besproken	nee	ja	nee	nee	nee
4	141	A141D4	huisarts	niet_mee_eens	neutraal	niet_mee_eens	niet_mee_eens	niet_mee_eens	niet_mee_eens	mee_eens	neutraal	helemaal_niet_mee_eens	mee_eens	2	3	2	2	2	2	4	3	1	4	14	11	3	laag	hoog	laag	laag	hoog	ja	ja	ja	ja	nee	nee	nee	ja	nee	nee	nee	nee	-	nee	ja	ja	nee	nee
5	141	A141D5	huisarts	mee_eens	neutraal	niet_mee_eens	neutraal	niet_mee_eens	niet_mee_eens	mee_eens	neutraal	helemaal_niet_mee_eens	mee_eens	4	3	2	3	2	2	4	3	1	4	16	12	4	hoog	hoog	hoog	laag	hoog	ja	nee	ja	ja	nee	ja	ja	ja	ja	ja	ja	ja	-	nee	ja	nee	nee	nee
16	27	A27D16	huisarts	neutraal	neutraal	helemaal_niet_mee_eens	mee_eens	niet_mee_eens	neutraal	mee_eens	neutraal	niet_mee_eens	neutraal	3	3	1	4	2	3	4	3	2	3	13	15	-2	laag	hoog	hoog	hoog	laag	nee	nee	nee	nee	nee	nee	nee	ja	nee	nee	nee	nee	-	nee	nee	nee	nee	nee
17	27	A27D17	huisarts	niet_mee_eens	helemaal_niet_mee_eens	niet_mee_eens	neutraal	helemaal_niet_mee_eens	helemaal_niet_mee_eens	neutraal	helemaal_niet_mee_eens	helemaal_niet_mee_eens	neutraal	2	1	2	3	1	1	3	1	1	3	11	7	4	laag	laag	laag	laag	hoog	ja	ja	ja	ja	nee	ja	nee	ja	nee	ja	nee	nee	-	nee	ja	nee	nee	nee
18	27	A27D18	huisarts	niet_mee_eens	niet_mee_eens	niet_mee_eens	niet_mee_eens	niet_mee_eens	niet_mee_eens	mee_eens	niet_mee_eens	niet_mee_eens	mee_eens	2	2	2	2	2	2	4	2	2	4	14	10	4	laag	hoog	laag	laag	hoog	ja	nee	ja	ja	nee	ja	ja	ja	nee	nee	nee	nee	-	nee	ja	nee	nee	nee
19	27	A27D19	huisarts	neutraal	niet_mee_eens	niet_mee_eens	neutraal	niet_mee_eens	mee_eens	mee_eens	niet_mee_eens	niet_mee_eens	niet_mee_eens	3	2	2	3	2	4	4	2	2	2	13	13	0	laag	hoog	hoog	hoog	laag	ja	ja	ja	ja	ja	ja	ja	nee	nee	ja	ja	ja	-	nee	ja	ja	nee	ja
20	27	A27D20	huisarts	niet_mee_eens	niet_mee_eens	helemaal_niet_mee_eens	niet_mee_eens	helemaal_niet_mee_eens	helemaal_niet_mee_eens	neutraal	niet_mee_eens	helemaal_niet_mee_eens	mee_eens	2	2	1	2	1	1	3	2	1	4	11	8	3	laag	hoog	laag	laag	hoog	ja	ja	ja	ja	nee	ja	ja	ja	nee	ja	ja	nee	-	nee	ja	nee	nee	nee
11	55	A55D11	huisarts	mee_eens	niet_mee_eens	helemaal_niet_mee_eens	neutraal	neutraal	helemaal_niet_mee_eens	mee_eens	neutraal	helemaal_niet_mee_eens	neutraal	4	2	1	3	3	1	4	3	1	3	15	10	5	hoog	hoog	laag	laag	hoog	ja	ja	ja	ja	nee	ja	ja	ja	nee	ja	ja	nee	-	nee	ja	nee	nee	nee
12	55	A55D12	huisarts	neutraal	neutraal	neutraal	mee_eens	niet_mee_eens	neutraal	mee_eens	neutraal	helemaal_niet_mee_eens	mee_eens	3	3	3	4	2	3	4	3	1	4	16	14	2	hoog	hoog	hoog	hoog	laag	ja	ja	nee	ja	nee	ja	nee	nee	nee	ja	nee	nee	-	nee	ja	nee	nee	nee
13	55	A55D13	huisarts	neutraal	niet_mee_eens	helemaal_niet_mee_eens	mee_eens	niet_mee_eens	niet_mee_eens	mee_eens	niet_mee_eens	niet_mee_eens	neutraal	3	2	1	4	2	2	4	2	2	3	13	12	1	laag	hoog	hoog	hoog	laag	nee	nee	nee	ja	nee	ja	ja	ja	nee	ja	nee	nee	-	nee	ja	nee	nee	nee
14	55	A55D14	huisarts	niet_mee_eens	niet_mee_eens	neutraal	niet_mee_eens	niet_mee_eens	niet_mee_eens	neutraal	niet_mee_eens	niet_mee_eens	neutraal	2	2	3	2	2	2	3	2	2	3	13	10	3	laag	laag	laag	laag	hoog	ja	ja	ja	ja	nee	ja	ja	ja	nee	nee	nee	nee	-	nee	ja	nee	nee	nee
15	55	A55D15	huisarts	niet_mee_eens	niet_mee_eens	niet_mee_eens	mee_eens	neutraal	niet_mee_eens	mee_eens	niet_mee_eens	niet_mee_eens	mee_eens	2	2	2	4	3	2	4	2	2	4	15	12	3	hoog	hoog	hoog	hoog	hoog	ja	ja	ja	ja	nee	ja	ja	ja	nee	ja	nee	nee	-	nee	ja	nee		ja
11	23	A23D11	huisarts	neutraal	neutraal	neutraal	neutraal	neutraal	neutraal	mee_eens	neutraal	neutraal	mee_eens	3	3	3	3	3	3	4	3	3	4	17	15	2	hoog	hoog	hoog	laag	laag	ja	ja	ja	ja	nee	ja	nee	nee	nee	ja	ja	nee	algemeen gezond gedrag ism HVZ	ja	ja	nee	nee	ja
12	23	A23D12	huisarts	neutraal	helemaal_niet_mee_eens	helemaal_niet_mee_eens	neutraal	helemaal_niet_mee_eens	helemaal_niet_mee_eens	mee_eens	helemaal_niet_mee_eens	helemaal_niet_mee_eens	neutraal	3	1	1	3	1	1	4	1	1	3	12	7	5	laag	hoog	laag	laag	hoog	ja	ja	nee	ja	nee	ja	ja	ja	nee	ja	ja	nee	-	nee	ja	nee	nee	ja
13	23	A23D13	huisarts	niet_mee_eens	neutraal	niet_mee_eens	neutraal	niet_mee_eens	neutraal	mee_eens	neutraal	neutraal	mee_eens	2	3	2	3	2	3	4	3	3	4	14	15	-1	laag	hoog	hoog	laag	laag	ja	ja	ja	ja	nee	nee	ja	ja	nee	ja	ja	nee	-		ja	ja	nee	ja
3	88	A88D3	huisarts	neutraal	neutraal	neutraal	mee_eens	neutraal	niet_mee_eens	neutraal	niet_mee_eens	mee_eens	mee_eens	3	3	3	4	3	2	3	2	4	4	16	15	1	hoog	hoog	hoog	hoog	laag	ja	ja	ja	ja	nee	ja	nee	ja	nee	ja	nee	ja	-	ja	ja	nee	ja	nee
2	88	A88D2	huisarts	niet_mee_eens	helemaal_mee_eens	niet_mee_eens	niet_mee_eens	niet_mee_eens	helemaal_niet_mee_eens	niet_mee_eens	neutraal	neutraal	neutraal	2	5	2	2	2	1	2	3	3	3	11	14	-3	laag	laag	hoog	hoog	laag	ja	ja	nee	ja	nee	ja	ja	ja	nee	ja	nee	ja	-	ja	ja	nee	nee	ja
7	88	A88D7	huisarts	niet_mee_eens	mee_eens	niet_mee_eens	mee_eens	niet_mee_eens	niet_mee_eens	niet_mee_eens	neutraal	mee_eens	mee_eens	2	4	2	4	2	2	2	3	4	4	12	17	-5	laag	hoog	hoog	hoog	laag	ja	ja	ja	ja	nee	nee	ja	nee	nee	ja	ja	nee	-	ja	ja	nee	nee	nee
4	88	A88D4	huisarts	neutraal	niet_mee_eens	niet_mee_eens	niet_mee_eens	neutraal	niet_mee_eens	mee_eens	neutraal	niet_mee_eens	mee_eens	3	2	2	2	3	2	4	3	2	4	16	11	5	hoog	hoog	laag	laag	hoog	ja	ja	nee	ja	nee	ja	nee	ja	nee	ja	nee	nee	-	nee	ja	nee	nee	ja
6	88	A88D6	huisarts	neutraal	niet_mee_eens	neutraal	mee_eens	niet_mee_eens	niet_mee_eens	neutraal	helemaal_niet_mee_eens	niet_mee_eens	mee_eens	3	2	3	4	2	2	3	1	2	4	15	11	4	hoog	hoog	laag	hoog	hoog	ja	ja	nee	ja	nee	ja	ja	nee	nee	ja	nee	nee	-	nee	ja	nee	ja	nee
1	88	A88D1	huisarts	mee_eens	niet_mee_eens	neutraal	niet_mee_eens	niet_mee_eens	niet_mee_eens	mee_eens	niet_mee_eens	niet_mee_eens	mee_eens	4	2	3	2	2	2	4	2	2	4	17	10	7	hoog	hoog	laag	laag	hoog	ja	nee	nee	ja	nee	ja	ja	ja	nee	ja	nee	nee	-	nee	ja	nee	ja	ja
5	88	A88D5	huisarts	mee_eens	neutraal	helemaal_niet_mee_eens	neutraal	helemaal_niet_mee_eens	niet_mee_eens	mee_eens	neutraal	niet_mee_eens	mee_eens	4	3	1	3	1	2	4	3	2	4	14	13	1	laag	hoog	hoog	laag	laag	ja	ja	ja	ja	nee	ja	ja	ja	nee	ja	ja	nee	-	ja	ja	nee	nee	nee
1	7	A7D1	huisarts	niet_mee_eens	niet_mee_eens	niet_mee_eens	mee_eens	helemaal_niet_mee_eens	niet_mee_eens	neutraal	neutraal	helemaal_niet_mee_eens	mee_eens	2	2	2	4	1	2	3	3	1	4	12	12	0	laag	hoog	hoog	hoog	laag	ja	ja	ja	ja	nee	ja	ja	nee	nee	ja	ja	nee	-	nee	ja	ja	ja	ja
2	7	A7D2	huisarts	helemaal_niet_mee_eens	mee_eens	neutraal	mee_eens	neutraal	niet_mee_eens	neutraal	niet_mee_eens	helemaal_niet_mee_eens	neutraal	1	4	3	4	3	2	3	2	1	3	13	13	0	laag	laag	hoog	hoog	laag	ja	ja	ja	ja	nee	ja	ja	ja	nee	ja	ja	nee	-	nee	ja	nee	nee	ja
3	7	A7D3	huisarts	helemaal_niet_mee_eens	mee_eens	helemaal_niet_mee_eens	helemaal_mee_eens	helemaal_niet_mee_eens	neutraal	niet_mee_eens	mee_eens	mee_eens	niet_mee_eens	1	4	1	5	1	3	2	4	4	2	7	20	-13	laag	laag	hoog	hoog	laag	ja	ja	nee	ja	nee	ja	ja	nee	nee	nee	nee	nee	-		nee	nee	nee	ja
4	7	A7D4	huisarts	mee_eens	niet_mee_eens	helemaal_niet_mee_eens	niet_mee_eens	niet_mee_eens	helemaal_niet_mee_eens	mee_eens	niet_mee_eens	helemaal_niet_mee_eens	mee_eens	4	2	1	2	2	1	4	2	1	4	15	8	7	hoog	hoog	laag	laag	hoog	ja	ja	ja	ja	nee	ja	ja	ja	nee	ja	ja	ja	Uitleg over hoog cholesterol als onderdeel van cardiovasculair risico. Risicofactoren bespreken.	nee	ja	nee	nee	ja
5	7	A7D5	huisarts	neutraal	niet_mee_eens	niet_mee_eens	niet_mee_eens	helemaal_niet_mee_eens	niet_mee_eens	mee_eens	niet_mee_eens	niet_mee_eens	neutraal	3	2	2	2	1	2	4	2	2	3	13	10	3	laag	hoog	laag	laag	hoog	ja	ja	ja	ja	nee	ja	ja	ja	nee	ja	nee	nee	-	nee	ja	nee	nee	ja
1	1	A1D1	huisarts	niet_mee_eens	mee_eens	helemaal_niet_mee_eens	mee_eens	niet_mee_eens	neutraal	neutraal	mee_eens	niet_mee_eens	neutraal	2	4	1	4	2	3	3	4	2	3	11	17	-6	laag	laag	hoog	hoog	laag	ja	ja	ja	ja	ja	ja	ja	nee	nee	nee	nee	nee	-	ja	ja	nee	ja	ja
2	1	A1D2	huisarts	neutraal	mee_eens	helemaal_niet_mee_eens	niet_mee_eens	niet_mee_eens	neutraal	neutraal	mee_eens	niet_mee_eens	neutraal	3	4	1	2	2	3	3	4	2	3	12	15	-3	laag	laag	hoog	hoog	laag	ja	ja	ja	ja	nee	ja	ja	nee	nee	nee	nee	nee	-	nee	ja	nee	ja	ja
3	1	A1D3	huisarts	helemaal_niet_mee_eens	niet_mee_eens	niet_mee_eens	mee_eens	helemaal_niet_mee_eens	mee_eens	mee_eens	neutraal	niet_mee_eens	mee_eens	1	2	2	4	1	4	4	3	2	4	12	15	-3	laag	hoog	hoog	hoog	laag	ja	nee	ja	ja	nee	ja	ja	nee	nee	ja	ja	nee	-	nee	ja	nee	nee	nee
4	1	A1D4	huisarts	mee_eens	niet_mee_eens	niet_mee_eens	niet_mee_eens	helemaal_niet_mee_eens	helemaal_niet_mee_eens	helemaal_mee_eens	neutraal	niet_mee_eens	helemaal_mee_eens	4	2	2	2	1	1	5	3	2	5	17	10	7	hoog	hoog	laag	laag	hoog	ja	ja	ja	ja	nee	ja	nee	nee	nee	ja	nee	nee	-	nee	ja	nee	nee	ja
5	1	A1D5	huisarts	niet_mee_eens	neutraal	helemaal_niet_mee_eens	helemaal_niet_mee_eens	niet_mee_eens	niet_mee_eens	mee_eens	niet_mee_eens	helemaal_niet_mee_eens	niet_mee_eens	2	3	1	1	2	2	4	2	1	2	11	9	2	laag	hoog	laag	laag	laag	ja	nee	ja	ja	nee	ja	ja	nee	nee	ja	nee	nee	-	nee	ja	ja	ja	ja
14	77	A77D14	cardioloog	mee_eens	niet_mee_eens	neutraal	niet_mee_eens	neutraal	helemaal_niet_mee_eens	helemaal_mee_eens	helemaal_niet_mee_eens	helemaal_niet_mee_eens	helemaal_mee_eens	4	2	3	2	3	1	5	1	1	5	20	7	13	hoog	hoog	laag	laag	hoog	ja	ja	ja	ja	nee	ja	ja	nee	nee	ja	ja	nee	aard en ernst bijwerkinge en hoe hiermee om te gaan	nee	ja	nee	ja	nee
13	77	A77D13	internist	niet_mee_eens	neutraal	niet_mee_eens	niet_mee_eens	niet_mee_eens	niet_mee_eens	mee_eens	niet_mee_eens	niet_mee_eens	mee_eens	2	3	2	2	2	2	4	2	2	4	14	11	3	laag	hoog	laag	laag	hoog	ja	ja	ja	ja	nee	ja	ja	ja	nee	ja	ja	nee	-	ja	ja	nee	nee	nee
11	77	A77D11	cardioloog	mee_eens	helemaal_niet_mee_eens	mee_eens	niet_mee_eens	neutraal	helemaal_mee_eens	mee_eens	niet_mee_eens	niet_mee_eens	mee_eens	4	1	4	2	3	5	4	2	2	4	19	12	7	hoog	hoog	hoog	hoog	hoog	ja	ja	ja	ja	nee	nee	nee	ja	nee	ja	ja	nee	nut van antitrombotica	ja	ja	nee	nee	nee
1	11	A11D1	huisarts	mee_eens	niet_mee_eens	neutraal	neutraal	mee_eens	helemaal_niet_mee_eens	mee_eens	helemaal_niet_mee_eens	helemaal_niet_mee_eens	mee_eens	4	2	3	3	4	1	4	1	1	4	19	8	11	hoog	hoog	laag	laag	hoog	ja	ja	ja	ja	nee	ja	ja	ja	nee	ja	ja	nee	stoppen met roken behandeling andere risicofactoren als overgewicht, hypertensie, te weinig bewegen	nee	ja	nee	nee	ja
2	11	A11D2	huisarts	neutraal	niet_mee_eens	helemaal_niet_mee_eens	helemaal_niet_mee_eens	niet_mee_eens	niet_mee_eens	mee_eens	helemaal_niet_mee_eens	helemaal_niet_mee_eens	mee_eens	3	2	1	1	2	2	4	1	1	4	14	7	7	laag	hoog	laag	laag	hoog	ja	ja	ja	ja	ja	ja	ja	ja	nee	ja	ja	ja	deze uitleg wordt (hoop ik) gegeven door de POH	nee	ja	nee	nee	ja
3	11	A11D3	huisarts	neutraal	helemaal_niet_mee_eens	helemaal_niet_mee_eens	helemaal_niet_mee_eens	neutraal	helemaal_niet_mee_eens	mee_eens	neutraal	helemaal_niet_mee_eens	mee_eens	3	1	1	1	3	1	4	3	1	4	15	7	8	hoog	hoog	laag	laag	hoog	nee	nee	ja	ja	nee	ja	ja	ja	ja	nee	nee	ja	-	ja	nee	ja	ja	nee
4	11	A11D4	huisarts	niet_mee_eens	niet_mee_eens	niet_mee_eens	niet_mee_eens	niet_mee_eens	neutraal	mee_eens	niet_mee_eens	niet_mee_eens	mee_eens	2	2	2	2	2	3	4	2	2	4	14	11	3	laag	hoog	laag	laag	hoog	ja	nee	ja	ja	nee	ja	ja	ja	nee	nee	nee	nee	-	nee	ja	nee	nee	ja
5	11	A11D5	huisarts	niet_mee_eens	mee_eens	helemaal_niet_mee_eens	neutraal	helemaal_niet_mee_eens	helemaal_niet_mee_eens	neutraal	neutraal	helemaal_niet_mee_eens	mee_eens	2	4	1	3	1	1	3	3	1	4	11	12	-1	laag	hoog	hoog	hoog	laag	ja	ja	ja	ja	nee	ja	ja	ja	nee	ja	ja	ja	-	ja	ja	nee	nee	nee
11	99	A99D11	huisarts	neutraal	niet_mee_eens	neutraal	mee_eens	neutraal	helemaal_niet_mee_eens	mee_eens	niet_mee_eens	neutraal	mee_eens	3	2	3	4	3	1	4	2	3	4	17	12	5	hoog	hoog	hoog	hoog	hoog	ja	ja	ja	ja	nee	ja	ja	ja	nee	ja	ja	ja	-		ja	nee	nee	ja
7	99	A99D7	huisarts	mee_eens	niet_mee_eens	niet_mee_eens	neutraal	niet_mee_eens	niet_mee_eens	mee_eens	helemaal_niet_mee_eens	helemaal_niet_mee_eens	mee_eens	4	2	2	3	2	2	4	1	1	4	16	9	7	hoog	hoog	laag	laag	hoog	ja	nee	ja	ja	nee	ja	ja	ja	nee	ja	ja	ja	-	nee	ja	nee	ja	nee
8	99	A99D8	huisarts	neutraal	niet_mee_eens	niet_mee_eens	neutraal	niet_mee_eens	niet_mee_eens	mee_eens	niet_mee_eens	niet_mee_eens	mee_eens	3	2	2	3	2	2	4	2	2	4	15	11	4	hoog	hoog	laag	laag	hoog	ja	ja	ja	ja	nee	ja	ja	ja	nee	ja	ja	nee	-	nee	ja	ja	nee	nee
9	99	A99D9	huisarts	mee_eens	niet_mee_eens	niet_mee_eens	neutraal	niet_mee_eens	niet_mee_eens	mee_eens	niet_mee_eens	niet_mee_eens	mee_eens	4	2	2	3	2	2	4	2	2	4	16	11	5	hoog	hoog	laag	laag	hoog	ja	ja	ja	ja	nee	nee	ja	ja	nee	ja	nee	nee	-	nee	ja	nee	nee	nee
10	99	A99D10	huisarts	niet_mee_eens	niet_mee_eens	mee_eens	niet_mee_eens	neutraal	niet_mee_eens	mee_eens	niet_mee_eens	niet_mee_eens	mee_eens	2	2	4	2	3	2	4	2	2	4	17	10	7	hoog	hoog	laag	laag	hoog	ja	nee	ja	ja	nee	ja	ja	nee	nee	ja	ja	nee	-	nee	ja	nee	nee	nee
		AD
		AD
		AD
		AD
		AD
		AD
		AD
		AD
		AD
		AD
		AD
		AD
		AD
		AD
		AD
		AD
		AD
		AD
		AD
		AD
		AD
		AD
		AD
		AD
		AD
		AD
		AD
		AD
		AD
		AD
		AD
		AD
		AD
		AD
		AD
		AD
		AD
		AD
		AD
		AD
		AD
		AD
		AD
		AD
		AD
		AD
		AD
		AD
		AD
		AD
		AD
		AD
		AD
		AD
		AD
		AD
		AD
		AD
		AD
		AD
		AD
		AD
		AD
		AD
		AD
		AD
		AD
		AD
		AD
		AD
		AD
		AD
		AD
		AD
		AD
		AD
		AD
		AD
		AD
		AD
		AD
		AD
		AD
		AD
		AD
		AD
		AD
		AD
		AD
		AD
		AD
		AD
		AD
		AD
		AD
		AD
		AD
		AD
		AD
		AD
		AD
		AD
		AD
		AD
		AD
		AD
		AD
		AD
		AD
		AD
		AD
		AD
		AD
		AD
		AD
		AD
		AD
		AD
		AD
		AD
		AD
		AD
		AD
		AD
		AD
		AD
		AD
		AD
		AD
		AD
		AD
		AD
		AD
		AD
		AD
		AD
		AD
		AD
		AD
		AD
		AD
		AD
		AD
		AD
		AD
		AD
		AD
		AD
		AD
		AD
		AD
		AD
		AD
		AD
		AD
		AD
		AD
		AD
		AD
		AD
		AD
		AD
		AD
		AD
		AD
		AD
		AD
		AD
		AD
		AD
		AD
		AD
		AD
		AD
		AD
		AD
		AD
		AD
		AD
		AD
		AD
		AD
		AD
		AD
		AD
		AD
		AD
		AD
		AD
		AD
		AD
		AD
		AD
		AD
		AD
		AD
		AD
		AD
		AD
		AD
		AD
		AD
		AD
		AD
		AD
		AD
		AD
		AD
		AD
		AD
		AD
		AD
		AD
		AD
		AD
		AD
		AD
		AD
		AD
		AD
		AD
		AD
		AD
		AD
		AD
		AD
		AD
		AD
		AD
		AD
		AD
		AD
		AD
		AD
		AD
		AD
		AD
		AD
		AD
		AD
		AD
		AD
		AD
		AD
		AD
		AD
		AD
		AD
		AD
		AD
		AD
		AD
		AD
		AD
		AD
		AD
		AD
		AD
		AD
		AD
		AD
		AD
		AD
		AD
		AD
		AD
		AD
		AD
		AD
		AD
		AD
		AD
		AD
		AD
		AD
		AD
		AD
		AD
		AD
		AD
		AD
		AD
		AD
		AD
		AD
		AD
		AD
		AD
		AD
		AD
		AD
		AD
		AD
		AD
		AD
		AD
		AD
		AD
		AD
		AD
		AD
		AD
		AD
		AD
		AD
		AD
		AD
		AD
		AD
		AD
		AD
		AD
		AD
		AD
		AD
		AD
		AD
		AD
		AD
		AD
		AD
		AD
		AD
		AD
		AD
		AD
		AD
		AD
		AD
		AD
		AD
		AD
		AD
		AD
		AD
		AD
		AD
		AD
		AD
		AD
		AD
		AD
		AD
		AD
		AD
		AD
		AD
		AD
		AD
		AD
		AD
		AD
		AD
		AD
		AD
		AD
		AD
		AD
		AD
		AD
		AD
		AD
		AD
		AD
		AD
		AD
		AD
		AD
		AD
		AD
		AD
		AD
		AD
		AD
		AD
		AD
		AD
		AD
		AD
		AD
		AD
		AD
		AD
		AD
		AD
		AD
		AD
		AD
		AD
		AD
		AD
		AD
		AD
		AD
		AD
		AD
		AD
		AD
		AD
		AD
		AD
		AD
		AD
		AD
		AD
		AD
		AD
		AD
		AD
		AD
		AD
		AD
		AD
		AD
		AD
		AD
		AD
		AD
		AD
		AD
		AD
		AD
		AD
		AD
		AD
		AD
		AD
		AD
		AD
		AD
		AD
		AD
		AD
		AD
		AD
		AD
		AD
		AD
		AD
		AD
		AD
		AD
		AD
		AD
		AD
		AD
		AD
		AD
		AD
		AD
		AD
		AD
		AD
		AD
		AD
		AD
		AD
		AD
		AD
		AD
		AD
		AD
		AD
		AD
		AD
		AD
		AD
		AD
		AD
		AD
		AD
		AD
		AD
		AD
		AD
		AD
		AD
		AD
		AD
		AD
		AD
		AD
		AD
		AD
		AD
		AD
		AD
		AD
		AD
		AD
		AD
		AD
		AD
		AD
		AD
		AD
		AD
		AD
		AD
		AD
		AD
		AD
		AD
		AD
		AD
		AD
		AD
		AD
		AD
		AD
		AD
		AD
		AD
		AD
		AD
		AD
		AD
		AD
[truncated: 35 more columns]

## Sheet: apotheekmedewerkers
apotheekmedewerkernummer	apotheeknummer	apotheekmedewerkernummer_uniek	type_medewerker	bmq1	bmq2	bmq3	bmq4	bmq5	bmq6	bmq7	bmq8	bmq9	bmq10	usual_care1	usual_care2	usual_care3	usual_care4	usual_care5	usual_care6	usual_care7	usual_care8	usual_care9	usual_care10	usual_care11	usual_care12	usual_care13	usual_care14	usual_care15	usual_care16	usual_care17	usual_care18	usual_care19	usual_care20	usual_care21	usual_care22	usual_care23	usual_care24	usual_care25	usual_care26	usual_care27	usual_care28	usual_care29	usual_care30	usual_care31	usual_care32	usual_care33	usual_care34	usual_care35	usual_care36
1	3	A3M1	apotheker	mee_eens	neutraal	helemaal_niet_mee_eens	neutraal	neutraal	helemaal_niet_mee_eens	mee_eens	niet_mee_eens	helemaal_niet_mee_eens	mee_eens	ja	ja	ja	ja	ja	ja	ja	ja	ja	ja	ja	ja	-	nee	ja	nee	ja	nee	-	ja	ja	ja	ja	ja	ja	nee	nee	ja	-	nee	ja	nee	ja	ja	ja	ja
2	3	A3M2	apotheker	neutraal	niet_mee_eens	niet_mee_eens	niet_mee_eens	neutraal	helemaal_niet_mee_eens	mee_eens	niet_mee_eens	helemaal_niet_mee_eens	mee_eens	ja	ja	ja	ja	ja	ja	ja	ja	ja	ja	ja	ja	-	nee	ja	nee	ja	nee	-	ja	ja	ja	ja	ja	ja	nee	ja	ja	-	nee	ja	nee	ja	ja	ja	ja
13	3	A3M13	apothekersassistente	mee_eens	helemaal_niet_mee_eens	neutraal	neutraal	neutraal	niet_mee_eens	mee_eens	niet_mee_eens	helemaal_niet_mee_eens	mee_eens	ja	ja	ja	ja	ja	ja	ja	ja	nee	ja	ja	ja	-	nee	ja	nee	ja	nee	-	ja	nee	ja	nee	nee	nee	nee	nee	nee	-	nee	ja	nee	ja	ja	ja	ja
14	3	A3M14	apothekersassistente	mee_eens	niet_mee_eens	neutraal	neutraal	neutraal	niet_mee_eens	mee_eens	niet_mee_eens	niet_mee_eens	mee_eens	ja	ja	ja	ja	ja	ja	ja	ja	nee	ja	nee	nee	-	nee	ja	nee	ja	nee	-	ja	nee	ja	nee	nee	nee	nee	nee	nee	-	nee	ja	nee	ja	ja	ja	nee
15	3	A3M15	apothekersassistente	niet_mee_eens	niet_mee_eens	niet_mee_eens	mee_eens	niet_mee_eens	niet_mee_eens	mee_eens	niet_mee_eens	niet_mee_eens	mee_eens	nee	nee	ja	ja	ja	ja	ja	ja	nee	ja	ja	ja	-	ja	ja	nee	ja	nee	-	ja	nee	nee	ja	nee	ja	ja	nee	nee	-	nee	nee	ja	ja	ja	ja	nee
16	3	A3M16	apothekersassistente	niet_mee_eens	neutraal	niet_mee_eens	mee_eens	niet_mee_eens	niet_mee_eens	mee_eens	niet_mee_eens	niet_mee_eens	mee_eens	ja	ja	ja	ja	ja	ja	ja	ja	ja	ja	ja	ja	-	nee	nee	nee	nee	nee	-	ja	nee	nee	nee	nee	nee	nee	nee	nee	-	nee	ja	ja	ja	ja	nee	nee
17	3	A3M17	apothekersassistente	neutraal	neutraal	niet_mee_eens	niet_mee_eens	niet_mee_eens	neutraal	neutraal	neutraal	niet_mee_eens	neutraal	ja	ja	ja	ja	ja	ja	ja	ja	ja	ja	ja	ja	-	nee	ja	ja	ja	nee	-	ja	ja	ja	ja	ja	ja	ja	nee	ja	-	nee	ja	ja	ja	ja	ja	ja
18	3	A3M18	apothekersassistente	mee_eens	niet_mee_eens	neutraal	neutraal	niet_mee_eens	helemaal_niet_mee_eens	mee_eens	niet_mee_eens	niet_mee_eens	niet_mee_eens	ja	ja	ja	ja	ja	ja	ja	ja	ja	ja	nee	nee	-	nee	ja	nee	ja	nee	-	nee	nee	nee	ja	ja	ja	nee	nee	nee	-	ja	nee	nee	ja	ja	ja	nee
19	3	A3M19	apothekersassistente	niet_mee_eens	neutraal	niet_mee_eens	mee_eens	niet_mee_eens	niet_mee_eens	niet_mee_eens	neutraal	niet_mee_eens	mee_eens	ja	ja	ja	ja	ja	ja	ja	ja	nee	ja	nee	nee	-	nee	ja	nee	ja	nee	-	ja	nee	nee	nee	nee	ja	nee	nee	nee	-	nee	nee	nee	ja	ja	ja	nee
20	3	A3M20	apothekersassistente	mee_eens	niet_mee_eens	niet_mee_eens	niet_mee_eens	helemaal_niet_mee_eens		mee_eens	niet_mee_eens	niet_mee_eens	niet_mee_eens	ja	ja	ja	ja	ja	ja	ja	ja	ja	ja	ja	ja	-	nee	ja	nee	ja	nee	-	ja	nee	ja	nee	nee	ja	ja	nee	nee	-	ja	nee	nee	ja	ja	nee	nee
6	8	A8M6	apotheker	niet_mee_eens	helemaal_niet_mee_eens	helemaal_niet_mee_eens	neutraal	helemaal_niet_mee_eens	niet_mee_eens	neutraal	helemaal_niet_mee_eens	helemaal_niet_mee_eens	neutraal	ja	ja	ja	ja	ja	ja	ja	ja	ja	ja	ja	nee	-	nee	ja	nee	ja	nee	-	ja	nee	nee	nee	nee	ja	nee	nee	ja	-	nee	nee	ja	ja	ja	ja	ja
7	8	A8M7	apotheker	mee_eens	mee_eens	niet_mee_eens	helemaal_niet_mee_eens	niet_mee_eens	helemaal_niet_mee_eens	mee_eens	neutraal	helemaal_niet_mee_eens	mee_eens	nee	ja	ja	ja	ja	ja	ja	ja	nee	ja	nee	nee	-	nee	ja	nee	ja	nee	-	ja	nee	nee	nee	nee	nee	nee	nee	nee	-	nee	nee	ja	nee	ja	nee	nee
8	8	A8M8	apotheker	mee_eens	niet_mee_eens	niet_mee_eens	niet_mee_eens	neutraal	helemaal_niet_mee_eens	mee_eens	niet_mee_eens	niet_mee_eens	helemaal_mee_eens	nee	ja	ja	ja	ja	ja	ja	ja	nee	ja	ja	nee	geen grapefruitsap gebruiken, tijdstip van inname	nee	ja	nee	ja	nee	-	ja	nee	ja	nee	nee	nee	nee	nee	ja	-	nee	ja	nee	ja	ja	ja	nee
9	8	A8M9	farmaceutisch consulent	mee_eens	neutraal	niet_mee_eens	mee_eens	neutraal	niet_mee_eens	helemaal_mee_eens	neutraal	niet_mee_eens	helemaal_mee_eens	ja	ja	ja	ja	ja	ja	ja	ja	nee	ja	nee	nee	-	ja	ja	nee	ja	nee	-	nee	nee	nee	nee	nee	nee	nee	nee	nee	-	nee	nee	nee	ja	nee	ja	nee
10	8	A8M10	farmaceutisch consulent	neutraal	niet_mee_eens	mee_eens	niet_mee_eens	neutraal	niet_mee_eens	helemaal_mee_eens	neutraal	helemaal_niet_mee_eens	mee_eens	ja	ja	ja	ja	ja	ja	ja	ja	nee	ja	nee	nee	-	nee	ja	nee	ja	nee	-	ja	nee	nee	nee	nee	nee	nee	nee	ja	Actie controle therapietrouw in de computer om na te bellen indien nodig	nee	nee	nee	nee	ja	nee	nee
11	8	A8M11	apothekersassistente	mee_eens	neutraal	neutraal	niet_mee_eens	niet_mee_eens	niet_mee_eens	mee_eens	niet_mee_eens	niet_mee_eens	mee_eens	ja	ja	ja	ja	ja	ja	ja	ja	nee	ja	ja	ja	-	nee	ja	nee	ja	nee	-	ja	nee	nee	nee	nee	nee	nee	nee	nee	-	nee	nee	nee	ja	ja	ja	ja
12	8	A8M12	apothekersassistente	niet_mee_eens	neutraal	helemaal_niet_mee_eens	niet_mee_eens	helemaal_niet_mee_eens	neutraal	neutraal	niet_mee_eens	niet_mee_eens	niet_mee_eens	nee	nee	ja	ja	ja	ja	ja	ja	nee	ja	nee	nee	-	nee	ja	nee	ja	nee	-	ja	nee	ja	nee	nee	nee	nee	nee	ja	-	nee	nee	nee	nee	ja	nee	nee
13	8	A8M13	apothekersassistente	neutraal	neutraal	neutraal	neutraal	neutraal	neutraal	neutraal	neutraal	neutraal	neutraal	nee	ja	ja	ja	ja	ja	ja	ja	nee	ja	ja	nee	-	nee	ja	nee	ja	nee	-	ja	nee	ja	ja	nee	nee	nee	nee	nee	-	nee	nee	nee	nee	ja	nee	nee
14	8	A8M14	apothekersassistente	niet_mee_eens	niet_mee_eens	niet_mee_eens	neutraal	niet_mee_eens	niet_mee_eens	niet_mee_eens	niet_mee_eens	niet_mee_eens	mee_eens	ja	ja	ja	ja	ja	ja	nee	ja	ja	ja	ja	ja	-	nee	ja	nee	ja	nee	-	ja	nee	nee	ja	nee	nee	nee	nee	nee	-	nee	ja	nee	ja	ja	ja	nee
15	8	A8M15	apothekersassistente	neutraal	niet_mee_eens	niet_mee_eens	neutraal	niet_mee_eens	neutraal	neutraal	niet_mee_eens	neutraal	neutraal	nee	ja	ja	ja	ja	ja	ja	ja	ja	ja	nee	nee	-	nee	ja	nee	ja	nee	-	nee	nee	nee	nee	nee	nee	nee	nee	nee	-	nee	nee	nee	ja	ja	ja	ja
16	8	A8M16	apothekersassistente	neutraal	helemaal_niet_mee_eens	niet_mee_eens	neutraal	niet_mee_eens	neutraal	mee_eens	mee_eens	helemaal_niet_mee_eens	mee_eens	ja	nee	ja	ja	ja	ja	ja	ja	ja	ja	nee	ja	-	nee	ja	nee	ja	nee	-	ja	nee	ja	ja	nee	nee	ja	nee	ja	-	nee	nee	nee	ja	ja	ja	ja
17	8	A8M17	apothekersassistente	neutraal	mee_eens	neutraal	mee_eens	niet_mee_eens	neutraal	niet_mee_eens	niet_mee_eens	niet_mee_eens	neutraal	ja	ja	ja	ja	ja	ja	ja	ja	ja	ja	ja	ja	-	ja	ja	nee	ja	nee	-	ja	ja	ja	ja	nee	ja	ja	nee	ja	-	ja	ja	nee	ja	ja	ja	ja
18	8	A8M18	apothekersassistente	neutraal	neutraal	neutraal	mee_eens	neutraal	niet_mee_eens	mee_eens	niet_mee_eens	niet_mee_eens	mee_eens	nee	ja	ja	ja	ja	ja	ja	ja	nee	ja	ja	nee	-	nee	ja	nee	ja	nee	-	ja	nee	nee	nee	ja	nee	nee	nee	nee	-	nee	nee	nee	ja	ja	ja	ja
19	8	A8M19	apothekersassistente	neutraal	neutraal	niet_mee_eens	mee_eens	helemaal_niet_mee_eens	niet_mee_eens	neutraal	niet_mee_eens	niet_mee_eens	niet_mee_eens	nee	ja	ja	ja	ja	ja	ja	ja	nee	ja	ja	ja	-	nee	ja	nee	ja	nee	-	ja	nee	nee	ja	nee	nee	nee	nee	nee	-	nee	nee	nee	ja	ja	ja	ja
20	8	A8M20	apothekersassistente	neutraal	helemaal_niet_mee_eens	niet_mee_eens	neutraal	helemaal_niet_mee_eens	helemaal_niet_mee_eens	mee_eens	niet_mee_eens	helemaal_niet_mee_eens	mee_eens	ja	nee	ja	ja	ja	ja	ja	ja	ja	ja	ja	ja	-	nee	ja	nee	ja	nee	-	ja	nee	nee	nee	ja	nee	nee	nee	ja	-	nee	nee	nee	ja	ja	ja	ja
21	8	A8M21	apothekersassistente	neutraal	neutraal	niet_mee_eens	niet_mee_eens	niet_mee_eens	neutraal	neutraal	neutraal	neutraal	neutraal	nee	ja	ja	ja	ja	ja	ja	ja	nee	ja	nee	nee	-	nee	ja	nee	ja	nee	-	ja	nee	nee	nee	nee	nee	nee	nee	nee	-	nee	nee	nee	ja	ja	ja	nee
22	8	A8M22	apothekersassistente	neutraal	neutraal	niet_mee_eens	niet_mee_eens	neutraal	niet_mee_eens	neutraal	neutraal	neutraal	neutraal	ja	ja	ja	ja	ja	ja	ja	ja	nee	ja	nee	ja	-	nee	ja	nee	ja	ja	-	ja	ja	ja	ja	nee	nee	nee	nee	nee	-	nee	nee	nee	ja	ja	nee	nee
6	131	A131M6	apotheker	neutraal	niet_mee_eens	niet_mee_eens	niet_mee_eens	neutraal	niet_mee_eens	mee_eens	helemaal_niet_mee_eens	helemaal_niet_mee_eens	mee_eens	ja	ja	ja	ja	ja	ja	ja	ja	nee	ja	ja	ja	-	nee	ja	nee	ja	nee	-	ja	ja	ja	ja	ja	ja	nee	nee	ja	-	nee	nee	ja	ja	ja	ja	nee
7	131	A131M7	apotheker	mee_eens	helemaal_niet_mee_eens	niet_mee_eens	helemaal_niet_mee_eens	niet_mee_eens	helemaal_niet_mee_eens	helemaal_mee_eens	niet_mee_eens	helemaal_niet_mee_eens	mee_eens	ja	ja	ja	ja	ja	ja	ja	ja	ja	ja	ja	ja	medicatiereview	nee	ja	nee	ja	nee	-	ja	ja	ja	ja	ja	nee	nee	ja	ja	-	nee	ja	ja	ja	ja	nee	nee
9	131	A131M9	apothekersassistente	niet_mee_eens	niet_mee_eens	niet_mee_eens	niet_mee_eens	niet_mee_eens	niet_mee_eens	niet_mee_eens	niet_mee_eens	niet_mee_eens	niet_mee_eens	nee	ja	ja	ja	ja	ja	ja	ja	ja	ja	ja	ja	-	nee	ja	nee	ja	nee	-	nee	nee	nee	ja	nee	nee	nee	nee	nee	-	nee	nee	nee	ja	nee	ja	nee
8	131	A131M8	apothekersassistente	mee_eens	niet_mee_eens	neutraal	mee_eens	niet_mee_eens	niet_mee_eens	mee_eens	neutraal	neutraal	mee_eens	ja	ja	nee	ja	ja	ja	ja	ja	nee	ja	ja	nee	letten op eten. Evt. dieet advies (dietist)	ja	ja	nee	ja	nee	-	ja	ja	ja	ja	nee	ja	nee	ja	ja	-	ja	ja	nee	ja	ja	ja	ja
11	131	A131M11	apothekersassistente	helemaal_niet_mee_eens	niet_mee_eens	niet_mee_eens	neutraal	helemaal_niet_mee_eens	niet_mee_eens	neutraal	niet_mee_eens	helemaal_niet_mee_eens	mee_eens	ja	ja	nee	ja	ja	ja	ja	ja	nee	ja	ja	ja	-	nee	ja	nee	ja	nee	-	ja	ja	ja	ja	nee	ja	nee	nee	nee	-	nee		nee		ja	ja	ja
14	131	A131M14	apothekersassistente	mee_eens	niet_mee_eens	niet_mee_eens	niet_mee_eens	helemaal_niet_mee_eens	niet_mee_eens	mee_eens	niet_mee_eens	niet_mee_eens	mee_eens	nee	ja	ja	ja	ja	ja	ja	ja	nee	ja	nee	nee	-	nee	ja	nee	ja	nee	-	ja	nee	nee	nee	nee	nee	nee	nee	nee	-	nee	nee	ja	ja	ja	ja	nee
15	131	A131M15	apothekersassistente	niet_mee_eens	neutraal	niet_mee_eens	mee_eens	helemaal_niet_mee_eens	mee_eens	neutraal	niet_mee_eens	niet_mee_eens	mee_eens	nee	nee	nee	ja	ja	ja	ja	ja	nee	ja	nee	nee	-	ja	ja	nee	ja	nee	-	ja	ja	ja	ja	nee	ja	ja	ja		-	ja	nee	nee	ja	ja	ja	ja
16	131	A131M16	apothekersassistente	mee_eens	helemaal_niet_mee_eens	niet_mee_eens	helemaal_niet_mee_eens	niet_mee_eens	helemaal_niet_mee_eens	helemaal_mee_eens	niet_mee_eens	helemaal_niet_mee_eens	helemaal_mee_eens	ja	ja	ja	ja	ja	ja	ja	ja	nee	ja	nee	nee	-	nee	ja	nee	ja	nee	-	ja	nee	ja	nee	nee	nee	nee	nee	nee	-	nee	nee	nee	ja	ja	nee	nee
17	131	A131M17	apothekersassistente	niet_mee_eens	neutraal	niet_mee_eens	helemaal_niet_mee_eens	helemaal_niet_mee_eens	neutraal	mee_eens	neutraal	mee_eens	niet_mee_eens	nee	ja	ja	ja	ja	ja	ja	ja	nee	nee	nee	nee	-	nee	ja	nee	ja	nee	-	nee	nee	nee	nee	nee	ja	nee	nee	nee	-	nee	nee	nee	ja	ja	nee	nee
18	131	A131M18	apothekersassistente	mee_eens	mee_eens	neutraal	neutraal	niet_mee_eens	niet_mee_eens	mee_eens	neutraal	helemaal_niet_mee_eens	helemaal_niet_mee_eens	nee	ja	ja	nee	ja	ja	ja	ja	nee	nee	nee	nee	-	nee	ja	nee	ja	nee	-	ja	nee	nee	nee	nee	ja	nee	nee	ja	-	ja	nee	nee	ja	ja	ja	nee
19	131	A131M19	apothekersassistente	helemaal_mee_eens	mee_eens	mee_eens	neutraal	niet_mee_eens	helemaal_niet_mee_eens	mee_eens	niet_mee_eens	helemaal_niet_mee_eens	helemaal_mee_eens	ja	ja	ja	ja	ja	ja	ja	ja	nee	ja	ja	ja	-	nee	ja	nee	ja	nee	-	ja	nee	nee	nee	nee	ja	nee	nee	nee	-	nee	ja	nee	ja	ja	ja	nee
20	131	A131M20	apothekersassistente	mee_eens	niet_mee_eens	neutraal	niet_mee_eens	niet_mee_eens	mee_eens	neutraal	niet_mee_eens	niet_mee_eens	mee_eens	ja	ja	ja	ja	ja	ja	ja	ja	ja	ja	ja	ja	-	ja	ja	nee	ja	nee	-	ja	nee	nee	nee	nee	nee	nee	nee	ja	-	nee	nee	nee	ja	ja	nee	nee
14	10	A10M14	apothekersassistente		niet_mee_eens	niet_mee_eens	mee_eens	niet_mee_eens	helemaal_niet_mee_eens	neutraal	niet_mee_eens	helemaal_niet_mee_eens	mee_eens	nee	ja	ja		ja	ja	ja	ja	ja	ja	ja	ja	-	nee	ja	nee	ja	nee	-	ja	nee		ja	ja	ja	ja	ja	ja	-		ja	nee	ja	ja	ja	nee
2	10	A10M2	apothekersassistente	neutraal	niet_mee_eens	niet_mee_eens	mee_eens	niet_mee_eens	niet_mee_eens	niet_mee_eens	niet_mee_eens	niet_mee_eens	mee_eens	nee	ja	ja	ja	ja	ja	ja	ja	ja	ja	ja	ja	-	nee	ja	nee	ja	nee	-	ja	nee	nee		ja	ja	ja	ja		Baxterrol, innemen op vast tijdstip (bij het eten.	nee	nee	nee	ja	ja	ja	nee
3	10	A10M3	apothekersassistente	neutraal	niet_mee_eens	neutraal	mee_eens	niet_mee_eens	mee_eens	helemaal_mee_eens	helemaal_niet_mee_eens	helemaal_niet_mee_eens	niet_mee_eens	ja	nee	ja	ja	ja	ja	nee	ja	nee	ja	nee	nee	niet met grapefruitsap innemen	nee	ja	nee	ja	nee	-	ja	nee	ja	nee	nee	nee	nee	nee	nee	-	nee	ja	ja	ja	ja	nee	nee
4	10	A10M4	apothekersassistente	mee_eens	niet_mee_eens	niet_mee_eens	mee_eens	niet_mee_eens	niet_mee_eens	mee_eens	niet_mee_eens	niet_mee_eens	mee_eens	nee	nee	ja	ja	ja	ja	ja	ja	ja	ja	ja	ja	-	nee	ja	nee	ja	nee	-	nee	nee	nee	nee	nee	nee	nee	nee	nee	-	nee	nee	nee	ja	nee	nee	nee
1	10	A10M1	apothekersassistente	mee_eens	mee_eens	mee_eens	helemaal_mee_eens	mee_eens	niet_mee_eens	helemaal_mee_eens	neutraal	mee_eens	helemaal_mee_eens	nee	ja	ja		ja	ja	ja	ja	nee	ja	nee	nee	-	nee	ja	nee	ja	nee	-	ja	nee	nee	nee	nee	ja	nee	nee	ja	-	nee	nee	nee	ja	ja	ja	ja
5	10	A10M5	apothekersassistente	mee_eens	niet_mee_eens	niet_mee_eens	mee_eens	niet_mee_eens	niet_mee_eens	mee_eens	helemaal_niet_mee_eens	helemaal_niet_mee_eens	mee_eens	nee	nee	ja	ja	ja	ja	ja	ja	ja	ja	ja	ja	-	nee	ja	nee	ja	nee	-	nee	nee	nee	nee	nee	nee	nee	nee	nee	-	nee	nee	nee	nee	nee	nee	nee
6	10	A10M6	apothekersassistente	niet_mee_eens	mee_eens	niet_mee_eens	mee_eens	helemaal_niet_mee_eens	niet_mee_eens	mee_eens	niet_mee_eens	niet_mee_eens	mee_eens	nee	nee	ja	ja	ja	ja	ja	ja	nee	ja	nee	nee	-	nee	ja	nee	ja	nee	-	ja	nee	ja	nee	nee	nee	nee	nee	nee	-	nee	nee	nee	ja	ja	ja	nee
7	10	A10M7	apotheker	mee_eens	niet_mee_eens	helemaal_niet_mee_eens	niet_mee_eens	niet_mee_eens	helemaal_niet_mee_eens	mee_eens	niet_mee_eens	niet_mee_eens	neutraal	nee	ja	ja	ja	nee	ja	ja	ja	nee	ja	ja	ja	-	nee	ja	nee	nee	nee	-	ja	nee	nee	nee	nee	nee	nee	nee	nee	-	nee	ja	nee	ja	ja	nee	nee
8	10	A10M8	apotheker	neutraal	niet_mee_eens	helemaal_niet_mee_eens	helemaal_mee_eens	helemaal_niet_mee_eens	helemaal_niet_mee_eens	mee_eens	niet_mee_eens	niet_mee_eens	mee_eens	ja	ja	ja	ja	nee	ja	ja	ja	ja	ja	ja	nee	-	nee	ja	nee	nee	nee	-	ja	nee	nee	nee	nee	nee	nee	ja	ja	-	nee	ja	nee	ja	ja	ja	ja
9	10	A10M9	apotheker	mee_eens	niet_mee_eens	niet_mee_eens	helemaal_niet_mee_eens	helemaal_niet_mee_eens	helemaal_niet_mee_eens	mee_eens	niet_mee_eens	niet_mee_eens	mee_eens	ja	ja	ja	ja	ja	ja	ja	ja	nee	ja	ja	nee	-	nee	ja	nee	nee	nee	-	ja	ja	nee	nee	ja	ja	nee	nee	nee	-	nee	ja	ja	ja	ja	nee	nee
10	10	A10M10	apothekersassistente	neutraal	niet_mee_eens	mee_eens	neutraal	neutraal	niet_mee_eens	helemaal_mee_eens	helemaal_niet_mee_eens	neutraal	mee_eens	nee	nee	ja	ja	ja	ja	nee	ja	ja	ja	nee	nee	-	nee	ja	nee	ja	nee	-	ja	nee	ja	nee	nee	ja	nee	nee	nee	baxters	nee	nee	nee	ja	nee	ja	nee
13	10	A10M13	apothekersassistente	mee_eens	mee_eens	neutraal	mee_eens	niet_mee_eens	niet_mee_eens	niet_mee_eens	niet_mee_eens	mee_eens	niet_mee_eens	ja	ja	ja	ja	ja	ja	ja	ja	ja	nee	nee	nee	-	ja	ja	nee	ja	nee	-	ja	ja	ja	ja	nee	ja	nee	nee	nee	-	ja	ja	ja	ja	ja	ja	ja
16	10	A10M16	apothekersassistente	niet_mee_eens	niet_mee_eens	niet_mee_eens	mee_eens	niet_mee_eens	mee_eens	mee_eens	niet_mee_eens	helemaal_niet_mee_eens	mee_eens	ja	ja	ja	ja	nee	ja		ja	ja	ja	ja	ja	-	nee	ja	nee	nee	nee	-	ja	nee	ja	ja	nee	ja	ja	ja	ja	-	nee	ja	ja	ja	nee	ja	ja
17	10	A10M17	apothekersassistente	mee_eens	niet_mee_eens	niet_mee_eens	niet_mee_eens	neutraal	niet_mee_eens	mee_eens	niet_mee_eens	niet_mee_eens	mee_eens	nee	nee	ja	ja	ja	ja	ja	ja	ja	ja	nee	nee	-	nee	ja	nee	ja	nee	-	ja	nee	ja	nee	nee	ja	ja	nee	ja	-	nee	nee	nee	ja	ja	ja	ja
20	10	A10M20	apothekersassistente	niet_mee_eens	niet_mee_eens	niet_mee_eens	mee_eens	niet_mee_eens	niet_mee_eens	niet_mee_eens	niet_mee_eens	niet_mee_eens	niet_mee_eens	nee	ja	ja	ja	ja	ja	ja	ja	ja	ja	ja	ja	-	nee	ja	nee	ja	nee	-	ja	nee	nee	nee	nee	ja	ja	nee	nee	-	nee	ja	nee	ja	ja	ja	ja
6	100	A100M6	apotheker	niet_mee_eens	helemaal_niet_mee_eens	niet_mee_eens	neutraal	helemaal_niet_mee_eens	helemaal_mee_eens	mee_eens	niet_mee_eens	helemaal_niet_mee_eens	niet_mee_eens	ja	ja	ja	ja	ja	ja	ja	ja	nee	nee	nee	nee	-	nee	ja	nee	ja	ja	-	ja	ja	ja	nee	nee	ja	nee	ja	nee	-	nee	ja	nee	ja	nee	ja	ja
7	100	A100M7	apotheker	neutraal	niet_mee_eens	niet_mee_eens	niet_mee_eens	niet_mee_eens	helemaal_niet_mee_eens	neutraal	neutraal	niet_mee_eens	neutraal	nee	ja	ja	ja	ja	ja	ja	ja	ja	nee	nee	nee	-	nee	ja	nee	ja	nee	-	nee	nee	ja	ja	nee	nee	nee	nee	nee	-		nee	nee	ja	ja	nee	nee
8	100	A100M8	apothekersassistente	neutraal	niet_mee_eens	helemaal_niet_mee_eens	mee_eens	niet_mee_eens	helemaal_niet_mee_eens	neutraal	helemaal_niet_mee_eens	helemaal_niet_mee_eens	mee_eens	nee	ja	ja	nee	ja	ja	ja	ja	ja	ja	nee	nee	-	nee	ja	nee	ja	nee	-	ja	nee	ja	nee	nee	nee	nee	nee	nee	-	nee	ja	nee	ja	ja	nee	nee
9	100	A100M9	apothekersassistente	mee_eens	neutraal	neutraal	neutraal	mee_eens	niet_mee_eens	neutraal	mee_eens	mee_eens	mee_eens	ja	ja	ja	ja	ja	ja	ja	ja	nee	ja	ja	nee	-	nee	ja	nee	ja	nee	-	nee	ja	ja	ja	nee	ja	nee	nee	nee	-	nee	nee	nee	ja	ja	ja	nee
10	100	A100M10	apothekersassistente	mee_eens	niet_mee_eens	helemaal_niet_mee_eens	helemaal_niet_mee_eens	helemaal_niet_mee_eens	niet_mee_eens	niet_mee_eens	neutraal	helemaal_niet_mee_eens	mee_eens	nee	ja	ja	ja	ja	ja	ja	nee	nee	ja	nee	nee	-	nee	ja	nee	ja	nee	-	ja	nee	nee	ja	nee	ja	nee	nee	nee	-	nee	nee	ja	ja	ja	nee	nee
11	100	A100M11	apothekersassistente	neutraal	niet_mee_eens	niet_mee_eens	niet_mee_eens	niet_mee_eens	niet_mee_eens	neutraal	niet_mee_eens	helemaal_niet_mee_eens	mee_eens	nee	ja	ja	ja	ja	ja	ja	ja	nee	nee	nee	ja	-	nee	ja	nee	ja	nee	-	ja	nee	nee	nee	nee	nee	nee	nee	nee	-	nee	nee	nee	ja	ja	ja	nee
14	100	A100M14	apothekersassistente	mee_eens	neutraal	niet_mee_eens	neutraal	niet_mee_eens	niet_mee_eens	mee_eens	niet_mee_eens	niet_mee_eens	mee_eens	nee	ja	ja	ja	ja	ja	nee	ja	nee	ja	nee	nee	-	nee	ja	nee	ja	nee	-	ja	nee	nee	nee	nee	nee	nee	nee	nee	-	nee	ja	nee	ja	nee	ja	nee
16	100	A100M16	apothekersassistente	neutraal	neutraal	niet_mee_eens	niet_mee_eens	niet_mee_eens	helemaal_niet_mee_eens	niet_mee_eens	niet_mee_eens	niet_mee_eens	niet_mee_eens	nee	ja	ja	ja	ja	ja	ja	ja	nee	nee	nee		-	nee					-		nee	nee	nee	nee	ja	nee	nee	nee	-	nee	ja	nee	ja	ja	ja	nee
15	100	A100M15	apothekersassistente	neutraal	niet_mee_eens	neutraal	niet_mee_eens	niet_mee_eens	niet_mee_eens	neutraal	niet_mee_eens	niet_mee_eens	neutraal	nee	ja	ja	ja	ja	ja	ja	ja	nee	ja	ja	ja	-	nee	ja	nee	ja	nee	-	nee	nee	nee	ja	nee	ja	nee	nee	nee	-	ja	nee	nee	ja	ja	ja	nee
1	101	A101M1	apotheker	neutraal	niet_mee_eens	neutraal	niet_mee_eens	neutraal	niet_mee_eens	helemaal_mee_eens	helemaal_niet_mee_eens	helemaal_niet_mee_eens	mee_eens	ja	ja	nee	ja	ja	ja	ja	ja	nee	nee	nee	nee	-	nee	ja	nee	ja	nee	-	nee	nee	nee	nee	nee	nee	nee	nee	nee	-	nee	nee	nee	ja	ja	nee	nee
2	101	A101M2	apotheker	mee_eens	helemaal_niet_mee_eens	mee_eens	niet_mee_eens	neutraal	helemaal_niet_mee_eens	mee_eens	helemaal_niet_mee_eens	helemaal_niet_mee_eens	mee_eens	nee	ja	ja	ja	ja	ja	ja	ja	nee	ja	ja	ja	-	nee	ja	nee	ja	nee	-	ja	nee	nee	nee	nee	nee	nee	nee	nee	-	nee	ja	nee	ja	nee	nee	nee
3	101	A101M3	apothekersassistente	mee_eens	neutraal	niet_mee_eens	mee_eens	neutraal	niet_mee_eens	mee_eens	helemaal_niet_mee_eens	niet_mee_eens	neutraal	nee	nee	nee	nee	ja	ja	ja	ja	nee	nee	nee	ja	-	nee	ja	nee	ja	nee	-	nee	nee	nee	nee	nee	nee	nee	nee	nee	-	nee	nee	nee	ja	ja	nee	nee
4	101	A101M4	apothekersassistente	mee_eens	neutraal	neutraal	neutraal	neutraal	niet_mee_eens	neutraal	neutraal	neutraal	mee_eens	nee	nee	ja	ja	ja	ja	ja	ja	nee	ja	ja	nee	-	nee	ja	nee	ja	nee	-	nee	nee	nee	ja	nee	nee	nee	nee	nee	-	nee	nee	nee	nee	ja	nee	nee
5	101	A101M5	apothekersassistente	mee_eens	mee_eens	mee_eens	mee_eens	mee_eens	helemaal_niet_mee_eens	mee_eens	helemaal_niet_mee_eens	mee_eens	mee_eens	ja	ja	nee	ja	ja	ja	ja	ja	nee	nee	nee	nee	-	nee	ja	nee	ja	nee	-	ja	nee	nee	nee	ja	ja	ja	ja	nee	-	nee	ja	nee	nee	ja	ja	ja
6	101	A101M6	apothekersassistente	mee_eens	niet_mee_eens	neutraal	niet_mee_eens	neutraal	helemaal_niet_mee_eens	neutraal	neutraal	niet_mee_eens	helemaal_mee_eens	ja	ja	nee	ja	ja	ja	ja	ja	ja	ja	nee	ja	-	nee	ja	nee	ja	ja	-	nee	nee	ja	nee	ja	ja	ja	nee	nee	-	nee	ja	nee	ja	nee	ja	ja
7	101	A101M7	apothekersassistente	niet_mee_eens	mee_eens	niet_mee_eens	neutraal	neutraal	mee_eens	neutraal	neutraal	mee_eens	neutraal	nee	nee	nee	nee	nee	nee	nee	ja	nee	nee	nee	nee	-	nee	nee	nee	nee	nee	-	nee	nee	nee	nee	nee	nee	nee	nee	nee	-	nee	nee	nee	nee	nee	nee	nee
1	111	A111M1	apotheker	neutraal	helemaal_niet_mee_eens	niet_mee_eens	niet_mee_eens	neutraal	helemaal_mee_eens	mee_eens	helemaal_niet_mee_eens	niet_mee_eens	mee_eens	ja	ja	ja	ja	ja	ja	ja	ja	nee	nee	nee	nee	-	nee	ja	nee	ja	nee	-	nee	nee	nee	ja	nee	nee	nee	nee	nee	-	nee	nee	nee	ja	ja	ja	ja
4	111	A111M4	apothekersassistente	mee_eens	neutraal	neutraal	mee_eens	neutraal	helemaal_niet_mee_eens	mee_eens	helemaal_niet_mee_eens	helemaal_niet_mee_eens	neutraal	nee	ja	ja	ja	ja	ja	ja	ja	nee		ja	ja	-	nee	ja	nee	ja	nee	-	ja	nee	nee	nee	nee	nee	nee	nee	nee	-	nee	nee	nee	ja	nee	ja	ja
5	111	A111M5	apothekersassistente	neutraal	neutraal	neutraal	mee_eens	neutraal	neutraal	neutraal	neutraal	mee_eens	mee_eens	nee	ja	ja	nee	ja	ja	ja	ja	nee		nee	ja	-	nee	nee	nee	ja	nee	-	ja	nee	nee	nee	nee	nee	ja	nee	nee	-	nee	nee	nee	ja	ja	ja	nee
6	111	A111M6	apothekersassistente	niet_mee_eens	niet_mee_eens	niet_mee_eens	mee_eens	niet_mee_eens	niet_mee_eens	mee_eens	neutraal	mee_eens	mee_eens	ja	ja	nee	ja	ja	ja	ja	ja	nee	ja	nee	nee	-	ja	ja	nee	ja	ja	-	ja	nee	nee	nee	nee	nee	nee	nee	nee	-	ja	nee	nee	ja	nee	ja	nee
7	111	A111M7	apothekersassistente	neutraal	neutraal	neutraal	mee_eens	niet_mee_eens	helemaal_niet_mee_eens	mee_eens	niet_mee_eens	helemaal_niet_mee_eens	mee_eens	ja	ja	ja	ja	ja	ja	ja	ja	nee	ja	ja	nee	-	ja	ja	nee	ja	ja	-	ja	ja	ja	nee	nee	nee	ja	nee	nee	-		nee	nee	ja	nee	nee	nee
8	111	A111M8	apothekersassistente	neutraal	neutraal	neutraal	neutraal	neutraal	niet_mee_eens	neutraal	neutraal	mee_eens	neutraal	ja	ja	ja	ja	ja	ja	ja	ja	ja	ja	ja	ja	inhalatie	nee	ja	nee	ja	nee	-	ja	nee	nee	nee	nee	ja	nee	ja	nee	-	nee	nee	nee	ja	ja	ja	nee
9	111	A111M9	apothekersassistente	neutraal	helemaal_niet_mee_eens	neutraal	mee_eens	neutraal	niet_mee_eens	neutraal	neutraal	mee_eens	niet_mee_eens	nee	nee	nee	ja	ja	nee	ja	ja	nee	ja	ja	nee	-	nee	ja	nee	ja	nee	-	nee	nee	nee	nee	nee	ja	nee	nee	nee	-	nee	nee	nee	ja	nee	ja	ja
10	111	A111M10	apothekersassistente	neutraal	niet_mee_eens	niet_mee_eens	mee_eens	niet_mee_eens	mee_eens	neutraal	helemaal_niet_mee_eens	niet_mee_eens	neutraal	ja	ja	ja	ja	ja	ja	ja	ja	nee	ja	ja	nee	-	nee	ja	nee	ja	nee	-	ja	nee		nee	nee	nee	nee	nee	nee	-	nee	ja	nee	ja	ja	nee	nee
11	111	A111M11	apotheker	helemaal_mee_eens	mee_eens	neutraal	mee_eens	neutraal	helemaal_niet_mee_eens	mee_eens	niet_mee_eens	helemaal_niet_mee_eens	helemaal_mee_eens	ja	ja	ja	ja	ja	ja	ja	ja	nee	ja	ja	ja	tijdstip van inname	nee	ja	nee	ja	nee	-	ja	nee	ja	ja	nee	nee	nee	nee	nee	-	nee	ja	nee	ja	ja	ja	nee
16	141	A141M16	apothekersassistente	niet_mee_eens	helemaal_niet_mee_eens	niet_mee_eens	helemaal_niet_mee_eens	neutraal	niet_mee_eens	niet_mee_eens	helemaal_niet_mee_eens	helemaal_niet_mee_eens	mee_eens	ja	ja	ja	ja	ja	ja	ja	ja	nee	ja	ja	nee	-	nee	ja	nee	ja	nee	-	ja	nee	ja	nee	nee	nee	nee	nee	nee	-	nee	nee	nee	ja	ja	ja	nee
6	141	A141M6	apotheker	mee_eens	niet_mee_eens	mee_eens	niet_mee_eens	mee_eens	helemaal_niet_mee_eens	mee_eens	neutraal	helemaal_niet_mee_eens	mee_eens	ja	ja	ja	ja	ja	ja	ja	ja	ja	ja	nee	ja	-	nee	ja	nee	ja	nee	-	ja	nee	nee	nee	nee	ja	nee	nee	ja	-	nee	ja	nee	ja	ja	ja	ja
7	141	A141M7	apotheker	mee_eens	niet_mee_eens	niet_mee_eens	mee_eens	niet_mee_eens	helemaal_niet_mee_eens	helemaal_mee_eens	helemaal_niet_mee_eens	niet_mee_eens	helemaal_mee_eens	ja	ja	nee	ja	ja	ja	ja	ja	nee	ja		nee	tijdstip	ja	ja	nee	ja	nee	-	ja	ja	ja	nee	nee	nee	nee	ja	ja	-	nee	ja	nee	ja	ja	ja	ja
8	141	A141M8	apothekersassistente	niet_mee_eens	niet_mee_eens	niet_mee_eens	niet_mee_eens	neutraal	niet_mee_eens	mee_eens	niet_mee_eens	niet_mee_eens	mee_eens	ja	ja	ja	ja	ja	ja	ja	ja	nee	ja	nee	nee	-	nee	ja	nee	ja	nee	-	ja	nee	nee	nee	nee	nee	nee	ja	nee	-	nee	ja	nee	ja	ja	ja	nee
9	141	A141M9	apothekersassistente	helemaal_niet_mee_eens	neutraal	niet_mee_eens	helemaal_mee_eens	neutraal	neutraal	niet_mee_eens	neutraal	mee_eens	niet_mee_eens	ja	ja	ja	ja	nee	ja	ja	ja	nee	nee	nee	nee	-	nee	ja	nee	ja	nee	-	nee	nee	ja	nee	nee	nee	nee	nee	nee	-	nee	nee	nee	ja	ja	ja	ja
10	141	A141M10	apothekersassistente	neutraal	mee_eens	neutraal	mee_eens	niet_mee_eens	niet_mee_eens	neutraal	neutraal	niet_mee_eens	neutraal	ja	ja	nee	ja	ja	ja	nee	ja	nee	ja	nee	nee	-	ja	ja	nee	ja	nee	-	ja	nee	ja	nee	nee	nee	nee	ja	ja	-	ja	ja	nee	ja	ja	ja	nee
11	141	A141M11	apothekersassistente	niet_mee_eens	niet_mee_eens	niet_mee_eens	helemaal_niet_mee_eens	helemaal_niet_mee_eens	niet_mee_eens	mee_eens	niet_mee_eens	niet_mee_eens	mee_eens	nee	ja	ja	ja	nee	ja	ja	ja	nee	ja	ja	nee	-	nee	ja	nee	ja	nee	-	ja	nee	nee	nee	nee	nee	nee	nee	nee	-	nee	nee	nee	ja	ja	ja	nee
12	141	A141M12	apothekersassistente	mee_eens	niet_mee_eens	mee_eens	neutraal	mee_eens	neutraal	mee_eens	niet_mee_eens	niet_mee_eens	mee_eens	ja	ja	ja	ja	ja	ja	ja	ja	ja	ja	ja	nee	-	ja	ja	nee	ja	nee	-	ja	nee	ja	ja	nee	ja	ja	nee	ja	-	nee	ja	nee	ja	ja	ja	ja
13	141	A141M13	apothekersassistente	neutraal	niet_mee_eens	neutraal	niet_mee_eens	niet_mee_eens	niet_mee_eens	neutraal	neutraal	niet_mee_eens	neutraal	ja	ja	ja	ja	ja	ja	ja	ja	ja	ja	ja	ja	Op gebied van statines? Leefregels	ja	ja	nee	ja	nee	-	ja	ja	ja	ja	nee	ja	nee	ja	ja	-	ja	ja	nee	ja	ja	ja	ja
14	141	A141M14	apothekersassistente	mee_eens	niet_mee_eens	neutraal	niet_mee_eens	mee_eens	niet_mee_eens	mee_eens	helemaal_niet_mee_eens	helemaal_niet_mee_eens	niet_mee_eens	nee	ja	ja	ja	ja	ja	ja	ja	ja	ja	nee	nee	-	nee	ja	nee	ja	nee	-	ja	nee	nee	nee	nee	nee	nee	nee	nee	-	nee	ja	nee	ja	ja	ja	nee
15	141	A141M15	apothekersassistente	niet_mee_eens	niet_mee_eens	niet_mee_eens	niet_mee_eens	niet_mee_eens	niet_mee_eens	mee_eens	neutraal	helemaal_niet_mee_eens	mee_eens	ja	ja	ja	ja	ja	ja	ja	ja	ja	ja	ja	ja	-	ja	ja	nee	ja	nee	-	ja	nee	ja	ja	nee	nee	nee	ja	ja	-		ja	nee	ja	ja	ja	ja
1	27	A27M1	apotheker	niet_mee_eens	helemaal_niet_mee_eens	neutraal	helemaal_niet_mee_eens	mee_eens	helemaal_niet_mee_eens	helemaal_mee_eens	helemaal_niet_mee_eens	helemaal_niet_mee_eens	helemaal_mee_eens	nee	ja	ja	ja	ja	ja	ja	ja	nee	ja	ja	nee	-	ja	ja	nee	ja	nee	-	ja	nee	nee	nee	nee	nee	nee	ja	ja	Via het GFZ (interventieprogramma) van mediq therapieontrouwe patienten opsporen en benaderen (therapietrouw aansporen) (niet bij EU maar chronisch)	nee	nee	nee	ja	ja	ja	nee
2	27	A27M2	apotheker	neutraal	niet_mee_eens	niet_mee_eens	mee_eens	helemaal_niet_mee_eens	helemaal_niet_mee_eens	helemaal_mee_eens	helemaal_niet_mee_eens	niet_mee_eens	helemaal_mee_eens	ja	ja	ja	ja	ja	ja	ja	ja	nee	ja	ja	nee	-	nee	ja	nee	ja	nee	-	ja	nee	nee	nee	ja	ja	nee	nee	ja	-	nee	nee	nee	nee	ja	nee	nee
3	27	A27M3	apothekersassistente	mee_eens	neutraal	mee_eens	neutraal	neutraal	niet_mee_eens	mee_eens	niet_mee_eens	niet_mee_eens	mee_eens	ja	ja	nee	ja	ja	ja	ja	ja	nee	ja	ja	nee	-	nee	ja	nee	ja	nee	-	ja	nee	nee	nee	nee	nee	nee	nee	nee	-	nee	nee	nee	ja	ja	nee	nee
5	27	A27M5	apothekersassistente	helemaal_mee_eens	helemaal_niet_mee_eens	neutraal	niet_mee_eens	niet_mee_eens	helemaal_niet_mee_eens	mee_eens	niet_mee_eens	niet_mee_eens	mee_eens	ja	ja	nee	ja	ja	ja	ja	ja	ja	ja	nee	nee	-	nee	ja	nee	ja	nee	folders	nee	nee	nee	nee	nee	nee	nee	nee	nee	-	nee	nee	nee	ja	ja	nee	nee
6	27	A27M6	apothekersassistente	mee_eens	niet_mee_eens	helemaal_niet_mee_eens	niet_mee_eens	niet_mee_eens	helemaal_niet_mee_eens	mee_eens	niet_mee_eens	helemaal_niet_mee_eens	neutraal	nee	nee	ja	ja	ja	ja	ja	ja	nee	ja	nee	nee	-	nee	ja	nee	ja	nee	-	ja	nee	nee	nee	nee	nee	nee	nee	nee	-	nee	nee	nee	nee	ja	nee	nee
7	27	A27M7	apothekersassistente	neutraal	niet_mee_eens	niet_mee_eens	niet_mee_eens	niet_mee_eens	neutraal	mee_eens	neutraal	neutraal	mee_eens	nee	ja	nee	ja	ja	ja	ja	ja	nee	nee	nee	nee	-	nee	ja	nee	ja	nee	-	nee	nee	nee	ja	nee	nee	nee	nee	nee	-	nee	nee	nee	ja	ja	ja	nee
8	27	A27M8	apothekersassistente	neutraal	neutraal	neutraal	niet_mee_eens	niet_mee_eens	niet_mee_eens	helemaal_mee_eens	niet_mee_eens	helemaal_niet_mee_eens	helemaal_mee_eens	ja	ja	ja	ja	ja	ja	ja	ja	nee	ja	ja	ja	-	ja	ja	nee	ja	nee	-	ja	ja	nee	ja	nee	nee	ja	nee	ja	-	ja	nee	nee	ja	ja	nee	nee
9	27	A27M9	apothekersassistente	neutraal	niet_mee_eens	helemaal_niet_mee_eens	mee_eens	helemaal_niet_mee_eens	helemaal_niet_mee_eens	helemaal_niet_mee_eens	niet_mee_eens	helemaal_niet_mee_eens	helemaal_niet_mee_eens	nee	ja	nee	ja	ja	ja	ja	ja	nee	nee	nee	nee	-	nee	ja	nee	ja	nee	-	nee	nee	nee	nee	nee	nee	nee	nee	nee	-	nee	nee	nee	ja	nee	nee	nee
10	27	A27M10	apothekersassistente	neutraal	niet_mee_eens	niet_mee_eens	neutraal	niet_mee_eens	niet_mee_eens	mee_eens	niet_mee_eens	niet_mee_eens	neutraal	nee	ja	nee	ja	ja	ja	ja	ja	nee	ja	nee	nee	-	nee	ja	nee	ja	nee	-	ja	nee	ja	nee	nee	ja	nee	ja	nee	-	nee	nee	ja	ja	ja	nee	nee
11	27	A27M11	apothekersassistente	mee_eens	niet_mee_eens	neutraal	mee_eens	mee_eens	niet_mee_eens	mee_eens	neutraal	neutraal	mee_eens	nee	ja	ja	ja	ja	ja	ja	ja	ja	ja	ja	ja	-	ja	ja	nee	ja	nee	-	ja	nee	ja	nee	nee	nee	nee	nee	ja	-	ja	ja	nee	ja	ja	ja	nee
12	27	A27M12	apothekersassistente	neutraal	niet_mee_eens	niet_mee_eens	mee_eens	niet_mee_eens	helemaal_niet_mee_eens	mee_eens	neutraal	niet_mee_eens	mee_eens	nee	ja	ja	ja	ja	ja	ja	ja	nee	ja	nee	nee	-	ja	ja	nee	ja	nee	-	nee	nee	nee	nee	nee	nee	nee	nee	nee	-	ja	nee	nee	ja	ja	nee	ja
13	27	A27M13	apothekersassistente	helemaal_niet_mee_eens	helemaal_niet_mee_eens	helemaal_niet_mee_eens	niet_mee_eens	niet_mee_eens	niet_mee_eens	niet_mee_eens	niet_mee_eens	niet_mee_eens	neutraal	nee	ja	ja	ja	nee	ja	ja	ja	nee	ja	nee	nee	-	nee	ja	nee	ja	nee	-		nee	nee	nee	nee	nee	nee	nee	nee	-	nee	ja	nee	ja	ja	ja	nee
14	27	A27M14	apothekersassistente	neutraal	niet_mee_eens	helemaal_mee_eens	neutraal	mee_eens	niet_mee_eens	mee_eens	neutraal	neutraal	mee_eens	nee	nee	ja	ja	ja	ja	nee	ja	ja	nee	nee	nee	-		ja	nee	ja	nee	-	ja	nee	nee	nee	nee	nee	nee	ja	nee	-		nee	nee	ja	nee	ja	nee
1	55	A55M1	apothekersassistente	neutraal	helemaal_niet_mee_eens	niet_mee_eens	niet_mee_eens	niet_mee_eens	helemaal_niet_mee_eens	helemaal_mee_eens	niet_mee_eens	helemaal_niet_mee_eens	neutraal	ja	ja	ja	ja	nee	ja	ja	ja	ja	ja	ja	nee	-	nee	ja	nee	ja	nee	-	ja	nee	ja	nee	nee	ja	nee	nee	nee	-	nee	nee	nee	ja	ja	ja	nee
2	55	A55M2	apothekersassistente	neutraal	neutraal	niet_mee_eens	mee_eens	niet_mee_eens	niet_mee_eens	niet_mee_eens	niet_mee_eens	neutraal	mee_eens	nee	ja	ja	ja	ja	ja	ja	ja	ja	ja	nee	nee	-	nee	ja	nee	ja	nee	-	ja	nee	nee	nee	nee	ja	ja	nee	nee	-	nee	ja	nee	ja	nee	ja	nee
3	55	A55M3	apothekersassistente	neutraal	neutraal	neutraal	mee_eens	neutraal	neutraal	mee_eens	mee_eens	neutraal	mee_eens	ja	nee	ja	ja	ja	ja	ja	ja	ja	ja	nee	ja	-	nee	ja	nee	ja	nee	-	ja	nee	nee	nee	nee	nee	nee	nee	nee	-	nee	nee	nee	ja	ja	nee	nee
4	55	A55M4	apothekersassistente	mee_eens	neutraal	neutraal	neutraal	neutraal	niet_mee_eens	niet_mee_eens	niet_mee_eens	niet_mee_eens	neutraal	ja	ja	nee	ja	ja	ja	ja	ja	ja	ja	ja	ja	-	ja	ja	nee	ja	nee	-	ja	nee	ja	ja	ja	ja	ja	ja	ja	-	ja	ja	nee	ja	ja	ja	ja
5	55	A55M5	apothekersassistente	mee_eens	niet_mee_eens	mee_eens	niet_mee_eens	mee_eens	helemaal_niet_mee_eens	mee_eens	helemaal_niet_mee_eens	helemaal_niet_mee_eens	mee_eens	ja	ja	ja	ja	ja	ja	ja	ja	ja	ja	ja	ja	-		ja	nee	ja	nee	-	ja	nee	ja	ja	ja	nee	nee	ja	ja	doseerdoos of baxterrol		ja	nee	ja	ja	ja	ja
6	55	A55M6	apothekersassistente	helemaal_mee_eens	helemaal_niet_mee_eens	neutraal	neutraal	neutraal	neutraal	mee_eens	neutraal	neutraal	mee_eens	nee	ja	ja	ja	ja	ja	ja	ja	nee	ja	ja	nee	-	nee	ja	nee	nee	nee	-	ja	nee	nee	nee	nee	nee	nee	nee	nee	-		nee	nee	ja	ja	nee	nee
7	55	A55M7	apothekersassistente											nee	nee	nee	ja	ja	ja	ja	ja	nee	ja	nee	nee	-	nee	ja	nee	ja	nee	-	ja	nee	nee	nee	nee	nee	nee	nee	nee	-	nee	ja	nee	ja	ja	nee	nee
8	55	A55M8	apothekersassistente	mee_eens	niet_mee_eens	neutraal	niet_mee_eens	niet_mee_eens	niet_mee_eens	mee_eens	helemaal_niet_mee_eens	helemaal_niet_mee_eens	mee_eens	nee	nee	ja	ja	ja	ja	ja	ja	nee	ja	nee	nee	-	nee	ja	nee	ja	nee	-	ja	nee	ja	nee	nee	nee	nee	nee	nee	-	nee	ja	nee	ja		nee	nee
9	55	A55M9	apotheker	mee_eens	niet_mee_eens	niet_mee_eens	niet_mee_eens	niet_mee_eens	niet_mee_eens	mee_eens	niet_mee_eens	niet_mee_eens	mee_eens	nee	ja	ja	ja	ja	ja	ja	ja	nee	ja	ja	nee	-	nee	ja	nee	ja	nee	-	ja	nee	nee	nee	nee	ja	nee	nee	ja	-	nee	ja	ja	ja	ja	ja	ja
10	55	A55M10	apotheker	mee_eens	niet_mee_eens	mee_eens	neutraal	neutraal	helemaal_niet_mee_eens	mee_eens	neutraal	niet_mee_eens	mee_eens	nee	ja	nee	ja	ja	ja	ja	ja	nee	nee	nee	nee	-	nee	ja	nee	ja	nee	-	nee	nee	ja	ja	nee	ja	nee	nee	nee	-	nee	ja	ja	ja	ja	ja	nee
1	23	A23M1	apotheker	neutraal	niet_mee_eens		niet_mee_eens	niet_mee_eens	mee_eens	mee_eens	niet_mee_eens	niet_mee_eens	mee_eens	ja	ja	ja	ja	ja	ja	ja	ja	ja	ja	ja	ja	-	nee	ja	nee	ja	ja	-	ja	nee	ja	nee	nee	nee	nee	ja	nee	-	nee	nee	nee	ja	ja	ja	nee
2	23	A23M2	apotheker	mee_eens	niet_mee_eens	helemaal_niet_mee_eens	neutraal	helemaal_niet_mee_eens	helemaal_niet_mee_eens	mee_eens	niet_mee_eens	helemaal_niet_mee_eens	neutraal	ja	ja	ja	ja	ja	ja	nee	ja	nee	nee	nee	ja	-	nee	ja	nee	ja	nee	-	nee	ja	nee	ja	nee	nee	nee	nee	nee	-	nee	ja	nee	ja	ja	ja	nee
3	23	A23M3	apothekersassistente	neutraal	neutraal	niet_mee_eens	niet_mee_eens	niet_mee_eens	niet_mee_eens	mee_eens	niet_mee_eens	niet_mee_eens	mee_eens	nee	ja	ja	ja	ja	ja	ja	ja	ja	ja	ja	ja	-	nee	ja	nee	ja	nee	-	ja	nee	nee	nee	nee	ja	nee	nee	nee	-	nee	nee	nee	ja	ja	ja	ja
4	23	A23M4	apothekersassistente		helemaal_niet_mee_eens	helemaal_niet_mee_eens	helemaal_niet_mee_eens	niet_mee_eens	niet_mee_eens	niet_mee_eens	helemaal_niet_mee_eens	helemaal_niet_mee_eens	neutraal	ja	nee	nee	ja	ja	ja	ja	ja	nee	ja	nee	nee	-	nee	ja	nee	ja	nee	-	ja	nee	nee	nee	nee	nee	nee	nee	nee	-	nee	nee	nee	ja	ja	nee	nee
5	23	A23M5	apothekersassistente	neutraal	neutraal	neutraal	neutraal	neutraal	neutraal	neutraal	neutraal	neutraal	neutraal	nee	ja	ja	ja	ja	ja	ja	ja	nee	ja	ja	nee	-	nee	ja	nee	ja	nee	-	ja	nee	nee	nee	nee	nee	nee	nee	nee	-	nee	nee	nee	ja	ja	nee	nee
6	23	A23M6	apothekersassistente	neutraal	niet_mee_eens	neutraal	niet_mee_eens	neutraal	niet_mee_eens	mee_eens	niet_mee_eens	niet_mee_eens	mee_eens	ja	nee	ja	ja	ja	ja	ja	ja	ja	ja	nee	nee	-	nee	ja	nee	ja	nee	-	ja	ja	ja	ja	nee	ja	nee	nee	nee	herhaalservice en baxter	nee	nee	nee	ja	ja	ja	nee
7	23	A23M7	apothekersassistente	niet_mee_eens	neutraal	niet_mee_eens	mee_eens	niet_mee_eens	niet_mee_eens	neutraal	neutraal	mee_eens	mee_eens	ja	ja	ja	ja	ja	ja	ja	ja	ja	ja	ja	ja	-	ja	ja	nee	ja	nee	-	ja	nee	ja	ja	nee	ja	nee	nee	ja	-	ja	nee	nee	ja	ja	ja	ja
8	23	A23M8	apothekersassistente	neutraal	niet_mee_eens	niet_mee_eens	mee_eens	niet_mee_eens	niet_mee_eens	neutraal	niet_mee_eens	neutraal	neutraal	ja	ja	ja	ja	ja	ja	ja	ja	nee	ja	nee	nee	-	nee	ja	nee	ja	nee	-	ja	nee	nee		nee		nee	nee	nee	-	nee	nee	nee	ja	ja	nee	nee
9	23	A23M9	apothekersassistente	neutraal	niet_mee_eens	neutraal	niet_mee_eens	neutraal	helemaal_niet_mee_eens	mee_eens	mee_eens	helemaal_niet_mee_eens	mee_eens	nee	ja	ja	ja	ja	ja	ja	ja	nee	ja	ja	nee	-	nee	ja	nee	ja	nee	-	ja	nee	ja	ja	nee	nee	nee	nee	nee	-	nee	nee	nee	ja	nee
10	23	A23M10	apothekersassistente	mee_eens	neutraal	niet_mee_eens	neutraal	niet_mee_eens	niet_mee_eens	neutraal	niet_mee_eens	neutraal	mee_eens	nee	ja	ja	ja	ja	ja	ja	ja	nee	nee	nee	nee	-	nee	ja	nee	ja	nee	-	ja	nee	ja	nee	nee	nee	nee	nee	nee	-	nee	nee	nee	nee	ja	ja	nee
10	88	A88M10	apotheker	helemaal_mee_eens	neutraal	neutraal	helemaal_niet_mee_eens	mee_eens	helemaal_niet_mee_eens	helemaal_mee_eens	niet_mee_eens	helemaal_niet_mee_eens	helemaal_mee_eens	nee	ja	nee	ja	nee	ja	ja	ja	nee	ja	ja	nee	-	nee	ja	nee	ja	nee	-	ja	ja	ja	ja	ja	ja	nee	nee	ja	-	nee	nee	nee	nee	ja	ja	nee
9	88	A88M9	apotheker	mee_eens	niet_mee_eens	niet_mee_eens	niet_mee_eens	neutraal	helemaal_niet_mee_eens	mee_eens	helemaal_niet_mee_eens	helemaal_niet_mee_eens	helemaal_mee_eens	ja	ja	ja	ja	ja	ja	ja	ja	nee	ja	ja	ja	-	ja	ja	nee	ja	nee	-	ja	nee	ja	ja	ja	ja	nee	nee	ja	-	ja	ja	nee	ja	ja	ja	nee
14	88	A88M14	apothekersassistente	mee_eens	mee_eens	neutraal	mee_eens	niet_mee_eens	niet_mee_eens	mee_eens	niet_mee_eens	niet_mee_eens	mee_eens	ja	nee	ja	ja	ja	ja	ja	ja	ja	ja	ja	ja	-	nee	ja	nee	ja	nee	-	ja	ja	nee	ja	nee	ja	nee	nee	nee	-				ja	ja	ja	nee
8	88	A88M8	apotheker	mee_eens	niet_mee_eens	helemaal_niet_mee_eens	helemaal_niet_mee_eens	helemaal_niet_mee_eens	helemaal_niet_mee_eens	helemaal_mee_eens	niet_mee_eens	helemaal_niet_mee_eens	helemaal_mee_eens	nee	ja	nee	ja	nee	ja	nee	ja	nee	ja	ja	nee	-	nee	ja	nee	nee	nee	-	ja	ja	nee	ja	ja	nee	nee	nee	ja	-	nee	nee	nee	ja	ja	ja	ja
13	88	A88M13	apothekersassistente	mee_eens	mee_eens	mee_eens	mee_eens	niet_mee_eens	niet_mee_eens	mee_eens	niet_mee_eens	niet_mee_eens	neutraal	nee	nee	ja	ja	nee	ja	nee	ja	nee	ja	ja	ja	-	nee	ja	nee	nee	nee	-	ja	nee	nee	ja	nee	ja	ja	nee	ja	-	nee	nee	nee	ja	ja	ja	nee
12	88	A88M12	apothekersassistente	mee_eens	neutraal	mee_eens	niet_mee_eens	mee_eens	niet_mee_eens	neutraal	niet_mee_eens	niet_mee_eens	helemaal_mee_eens	ja	ja	ja	ja	ja	ja	ja	ja	ja	ja	ja	ja	-	ja	ja	ja	ja	ja	-	ja	ja	ja	ja	nee	ja	ja	nee	ja	-	ja	ja	ja	ja	ja	ja	ja
11	88	A88M11	apothekersassistente	mee_eens	neutraal	neutraal	niet_mee_eens	mee_eens	niet_mee_eens	mee_eens	neutraal	niet_mee_eens	mee_eens	ja	ja	nee	ja	ja	ja	ja	ja	nee	ja	ja	nee	-	ja	ja	nee	nee	nee	-	ja	nee	nee	ja	nee	nee	nee	nee	nee	-	nee	nee	nee	nee	nee	nee	nee
20	88	A88M20	apothekersassistente	mee_eens	niet_mee_eens	mee_eens	neutraal	mee_eens	neutraal	mee_eens	niet_mee_eens	neutraal	neutraal	nee	ja	nee	ja	nee	ja	ja	ja	ja	ja	ja	nee	-	nee	ja	nee	nee	nee	-	nee	nee	ja	ja	nee	ja	nee	nee	nee	-	nee	nee	nee	ja	ja	nee	nee
16	88	A88M16	apothekersassistente	helemaal_mee_eens	niet_mee_eens	mee_eens	niet_mee_eens	helemaal_mee_eens	niet_mee_eens	mee_eens	niet_mee_eens	neutraal	mee_eens	nee	nee	nee	ja	ja	ja	ja	ja	nee	ja	nee	nee	-	nee	ja	nee	ja	nee	-	ja	nee	nee	nee	nee	nee	nee	nee	nee	-	nee	nee	nee	nee	nee	nee	nee
17	88	A88M17	apothekersassistente	mee_eens	neutraal	mee_eens	mee_eens	neutraal	neutraal	neutraal	niet_mee_eens	mee_eens	neutraal	ja	ja	ja	ja	ja	ja	ja	ja	ja	ja	ja	ja	-	ja	ja	nee	ja	ja	-	ja	ja	ja	ja	ja	ja	ja	ja	ja	-	ja	nee	ja	ja	ja	ja	ja
15	88	A88M15	apothekersassistente	neutraal	neutraal	neutraal	mee_eens	niet_mee_eens	neutraal	neutraal	niet_mee_eens	mee_eens	neutraal	nee	nee	ja	ja	nee	ja	ja	ja	ja	ja	nee	ja	-	ja	ja	nee	nee	nee	-	ja	nee	ja	ja	nee	ja	nee	nee	nee	-	ja	nee	nee	ja	nee	ja	ja
19	88	A88M19	apothekersassistente	mee_eens	mee_eens	mee_eens	neutraal	neutraal	neutraal	mee_eens	niet_mee_eens	niet_mee_eens	mee_eens	nee	nee	ja	ja	nee	ja	ja	ja	ja	ja	nee	ja	-	ja	ja	nee	nee	nee	-	ja	nee	ja	ja	ja	ja	ja	nee	ja	-	nee	nee	nee	ja	ja	ja	ja
6	7	A7M6	apotheker	mee_eens	niet_mee_eens	neutraal	niet_mee_eens	mee_eens	niet_mee_eens	mee_eens	niet_mee_eens	niet_mee_eens	mee_eens	ja	ja	ja	ja	ja	ja	ja	ja	ja	ja	ja	ja	-	ja	ja	nee	nee	nee	-	ja	nee	ja	ja	nee	nee	nee	nee	ja	-	ja	nee	nee	ja	ja	ja	ja
7	7	A7M7	apotheker	neutraal	mee_eens	niet_mee_eens	mee_eens	helemaal_niet_mee_eens	mee_eens	mee_eens	neutraal	helemaal_niet_mee_eens	mee_eens	ja	ja	ja	ja	nee	ja	ja	ja	nee	ja	ja	nee	-	nee	ja	nee	ja	nee	-	ja	nee	ja	nee	nee	ja	ja	ja	nee	-	nee	ja	ja	ja	ja	ja	nee
8	7	A7M8	apotheker	neutraal	mee_eens	niet_mee_eens	mee_eens	niet_mee_eens	helemaal_niet_mee_eens	mee_eens	neutraal	niet_mee_eens	neutraal	ja	ja	ja	ja	ja	ja	ja	ja	ja	ja	ja	ja	-	ja	ja	nee	ja	nee	-	ja	ja	nee	ja	nee	ja	nee	nee	ja	-	ja	nee	nee	ja	ja	ja	ja
9	7	A7M9	apothekersassistente	mee_eens	neutraal	neutraal	mee_eens	mee_eens	niet_mee_eens	mee_eens	neutraal	neutraal	mee_eens	nee	ja	ja	ja	nee	ja	ja	ja	nee	ja	ja	nee	-	nee	ja	nee	ja	nee	-	nee	nee	ja	nee	nee	nee	ja	nee		-		ja	nee	ja	ja	ja	nee
10	7	A7M10	apothekersassistente	neutraal	niet_mee_eens	neutraal	neutraal	neutraal	niet_mee_eens	mee_eens	neutraal	neutraal	mee_eens	nee	nee	ja	ja	ja	ja	ja	ja	ja	ja	ja	ja	-	nee	ja	nee	ja	nee	-	ja	nee	nee	nee	nee	nee	nee	nee	nee	-	nee	nee	ja	ja	ja	ja	ja
11	7	A7M11	apothekersassistente	mee_eens	niet_mee_eens	niet_mee_eens	neutraal	neutraal	niet_mee_eens	mee_eens	neutraal	niet_mee_eens	mee_eens	nee	ja	nee	ja	nee	ja	ja	ja	ja	nee	nee	nee	-	nee	ja	nee	ja	nee	-	nee	nee	nee	nee	nee	nee	nee	nee	nee	-	nee	ja	nee	ja	ja	nee	nee
12	7	A7M12	apothekersassistente	niet_mee_eens	neutraal	neutraal	mee_eens	niet_mee_eens	mee_eens	neutraal	niet_mee_eens	niet_mee_eens	mee_eens	nee	ja	nee	ja	nee	ja	ja	ja	nee	nee	nee	nee	-	nee	ja	nee	ja	nee	-	nee	nee	ja	nee	nee	ja	nee	nee	nee	-	nee	nee	nee	nee	ja	nee	nee
13	7	A7M13	apothekersassistente	helemaal_niet_mee_eens	helemaal_niet_mee_eens	helemaal_niet_mee_eens	neutraal	helemaal_niet_mee_eens	niet_mee_eens	niet_mee_eens	niet_mee_eens	niet_mee_eens	helemaal_niet_mee_eens	nee	ja	ja	ja	ja	ja	ja	ja	nee	ja	nee	nee	innametijdstip	nee	ja	nee	ja	nee	-	ja	nee	ja	nee	nee	nee	nee	nee	nee	-	nee	nee	nee	nee	ja	nee	nee
14	7	A7M14	apothekersassistente	niet_mee_eens	neutraal	niet_mee_eens	neutraal	niet_mee_eens	niet_mee_eens	neutraal	neutraal	niet_mee_eens	neutraal	nee	nee	ja	ja	ja	ja	ja	ja	nee	nee	nee	ja	-	nee	ja	nee	ja	nee	-	nee	ja	nee	ja	nee	ja	nee	nee	ja	-	nee	nee	nee	ja	ja	ja	ja
15	7	A7M15	apothekersassistente	neutraal	niet_mee_eens	niet_mee_eens	niet_mee_eens	niet_mee_eens	niet_mee_eens	niet_mee_eens	niet_mee_eens	niet_mee_eens	neutraal	ja	ja	ja	ja	ja	ja	ja	ja	nee	ja	ja	ja	-	ja	ja	nee	ja	nee	-	ja	nee	nee	nee	nee	nee	ja	ja	nee	-	ja	ja	nee	ja	ja	ja	ja
16	7	A7M16	apothekersassistente	niet_mee_eens	niet_mee_eens	niet_mee_eens	mee_eens	niet_mee_eens	niet_mee_eens	neutraal	niet_mee_eens	helemaal_niet_mee_eens	neutraal	ja	ja	ja	ja	ja	ja	ja	ja	nee	ja	ja	ja	-	nee	ja	nee	ja	ja	-	ja	nee	ja	ja	nee	nee	ja	nee	nee	-	nee	nee	nee	ja	ja	ja	nee
6	1	A1M6	apothekersassistente	mee_eens	neutraal	mee_eens	neutraal	mee_eens	neutraal	mee_eens	neutraal	neutraal	mee_eens	nee	ja	ja	ja	ja	ja	ja	ja	ja	ja	nee	ja	-	nee	ja	ja	ja	ja	-	ja	nee	nee	ja	nee	ja	ja	nee	nee	-		ja	nee	ja	ja		ja
7	1	A1M7	apothekersassistente											nee	ja	nee	ja	ja	ja	ja	ja	ja	ja		ja	-	nee	ja	nee	ja	ja	-	ja	nee	nee	nee	nee	nee	ja	nee	nee	-	nee	nee	nee	ja	ja	ja	ja
8	1	A1M8	apothekersassistente	mee_eens	mee_eens	helemaal_mee_eens	mee_eens	mee_eens	niet_mee_eens	mee_eens	niet_mee_eens	neutraal	niet_mee_eens	nee	ja	ja	ja	ja	ja	ja	ja	ja	ja	ja	ja	-	ja	ja	ja	ja	ja	-	ja	ja	nee	ja	ja	ja	ja	ja	ja	-	nee	ja	nee	ja	ja	ja	ja
9	1	A1M9	apothekersassistente	mee_eens	niet_mee_eens	mee_eens	neutraal	mee_eens	helemaal_niet_mee_eens	mee_eens		niet_mee_eens	mee_eens	ja	ja	ja	ja	ja	ja	ja	ja	nee	ja	ja	nee	-	ja	ja	nee	ja	ja	-	ja	nee	ja	ja	nee	ja	ja	ja	ja	-	ja	ja	nee	ja	ja	nee	ja
10	1	A1M10	apothekersassistente	mee_eens	neutraal	neutraal	mee_eens	neutraal	neutraal	niet_mee_eens	neutraal	niet_mee_eens	neutraal	ja	ja	nee	ja	ja	ja	ja	ja	nee	nee	nee	nee	-	ja	ja	nee	ja	nee	-	nee	nee	nee	nee	nee	nee	nee	nee	nee	-	ja	nee	nee	ja	ja	ja	nee
11	1	A1M11	apothekersassistente		niet_mee_eens	neutraal	mee_eens	niet_mee_eens	mee_eens		neutraal	neutraal	niet_mee_eens	nee	ja	nee	ja	ja	ja	nee	ja	nee	nee	nee	nee	-	ja	ja	ja	ja	nee	-	nee	nee	nee	nee	nee	nee	ja	nee	nee	-		ja	nee	ja	ja	ja	nee
12	1	A1M12	apothekersassistente	helemaal_mee_eens	neutraal	mee_eens	neutraal	mee_eens	neutraal	mee_eens	neutraal	neutraal	mee_eens	ja	ja	nee	ja	ja	ja	ja	ja	ja	ja	ja	ja	-	ja	ja	nee	ja	nee	-	ja	ja	ja	ja	ja	ja	ja	ja	ja	-	ja	ja	ja	ja	ja	ja	ja
13	1	A1M13	apotheker	mee_eens	niet_mee_eens	neutraal	helemaal_niet_mee_eens	niet_mee_eens	helemaal_niet_mee_eens	mee_eens	niet_mee_eens	helemaal_niet_mee_eens	mee_eens	ja	ja	ja	ja	ja	ja	ja	ja	nee	ja	ja	ja	-	nee	ja	nee	ja	nee	-	ja	ja	nee	ja	nee	nee	nee	nee	nee	-	nee	nee	nee	nee	ja	nee	nee
14	1	A1M14	apotheker	mee_eens	mee_eens	mee_eens	helemaal_mee_eens	mee_eens	helemaal_niet_mee_eens	mee_eens	niet_mee_eens	niet_mee_eens	mee_eens	ja	ja	ja	nee	ja	ja	nee	ja	ja	ja	ja	ja	gezond eten en bewegen met regelmaat	nee	ja	nee	ja	nee	-	ja	nee	nee	ja	nee	nee	nee	nee	nee	-	nee	nee	nee	ja	ja	ja	nee
15	1	A1M15	apothekersassistente	neutraal	mee_eens	niet_mee_eens	helemaal_mee_eens	mee_eens	helemaal_niet_mee_eens	mee_eens	mee_eens	mee_eens	mee_eens	ja	ja	ja	ja	ja	ja	ja	ja	ja	nee	nee	ja	-	ja	ja	nee	ja	nee	-	ja	nee	ja	nee	nee	ja	ja	nee	ja	-	ja	ja	ja	ja	ja	ja	ja
16	77	A77M16	apotheker	mee_eens	niet_mee_eens	helemaal_niet_mee_eens	niet_mee_eens	niet_mee_eens	niet_mee_eens	mee_eens	niet_mee_eens	neutraal	helemaal_mee_eens	nee	ja	nee	ja	ja	ja	ja	ja	nee	ja	nee	nee	-	nee	ja	nee	ja	nee	-	ja	nee	nee	ja	nee	nee	nee	nee	nee	-	nee	nee	nee	ja	ja	ja	nee
20	77	A77M20	apotheker	mee_eens	niet_mee_eens	niet_mee_eens	niet_mee_eens	helemaal_niet_mee_eens	helemaal_niet_mee_eens	mee_eens	niet_mee_eens		mee_eens	nee	ja	ja	ja	ja	ja	ja	ja	nee	nee	nee	nee	-	nee	ja	nee	ja	nee	-	nee	nee	nee	nee	nee	nee	nee	ja	nee	-	nee	nee	nee	ja	ja	ja	nee
18	77	A77M18	apotheker	mee_eens	niet_mee_eens	helemaal_niet_mee_eens	niet_mee_eens	helemaal_niet_mee_eens	helemaal_niet_mee_eens	mee_eens	niet_mee_eens	helemaal_niet_mee_eens	neutraal	ja	ja	ja	ja	ja	ja	ja	ja	ja	ja	ja	ja	specifiek spierpijn	nee	ja	nee	ja	nee	-	ja	nee	nee	nee	nee	ja	ja	nee	ja	-	nee	ja	ja	ja	ja	ja	nee
17	77	A77M17	apotheker	neutraal	helemaal_niet_mee_eens	neutraal	niet_mee_eens	neutraal	helemaal_niet_mee_eens	mee_eens	niet_mee_eens	helemaal_niet_mee_eens	neutraal	nee	nee	nee	nee	nee	nee	nee	nee	nee	nee	nee	nee	-	nee	nee	nee	nee	nee	-	nee	nee	nee	nee	nee	nee	nee	nee	nee	-	nee	nee	nee	nee	nee	nee	nee
10	77	A77M10	apothekersassistente	mee_eens	niet_mee_eens	niet_mee_eens	helemaal_mee_eens	niet_mee_eens	mee_eens	neutraal	niet_mee_eens	helemaal_niet_mee_eens	neutraal	ja	nee	ja	ja	ja	ja	ja	ja	nee	ja	nee	nee	-	nee	ja	nee	ja	nee	-	nee	nee	nee	nee	nee	nee	nee	nee	nee	-	nee	nee	nee	ja	ja	ja	nee
8	77	A77M8	apothekersassistente	niet_mee_eens	niet_mee_eens	niet_mee_eens	mee_eens	niet_mee_eens	mee_eens	mee_eens	niet_mee_eens	niet_mee_eens	mee_eens	nee	ja	ja	ja	ja	ja	ja	ja	ja	ja	nee	ja	-	nee	ja	nee	ja	nee	-	ja	ja	ja	ja	nee	nee	nee	ja	nee	-	nee	ja	nee	ja	ja	ja	ja
7	77	A77M7	apothekersassistente	mee_eens	niet_mee_eens	neutraal	mee_eens	neutraal	helemaal_niet_mee_eens	mee_eens	neutraal	helemaal_niet_mee_eens	helemaal_mee_eens	ja	ja	ja	ja	ja	ja	ja	ja	nee	ja	ja	nee	-	nee	ja	nee	ja	nee	-	ja	nee	ja	ja	nee	ja	ja	ja	ja	motivatie reden om 't in te nemen	ja	nee	nee	ja	ja	ja	nee
6	77	A77M6	apothekersassistente	niet_mee_eens	niet_mee_eens	niet_mee_eens	niet_mee_eens	niet_mee_eens	niet_mee_eens	neutraal		niet_mee_eens	neutraal	nee	ja	nee	ja	ja	ja	ja	ja	nee	nee	nee	nee	-	nee	ja	nee	ja	nee	-	nee	nee	nee	ja	nee	nee	nee	nee	nee	-	nee	nee	nee	nee	ja	ja	ja
5	77	A77M5	apothekersassistente	mee_eens	niet_mee_eens	neutraal	mee_eens		niet_mee_eens	mee_eens	neutraal	mee_eens	mee_eens	nee	ja	nee	ja	ja	ja	ja	ja	ja	ja	nee	ja	-	nee	ja	nee	ja	nee	-	ja	ja	nee	ja	nee	ja	nee	nee	nee	-	nee	nee	nee	ja	nee	ja	nee
4	77	A77M4	apothekersassistente	neutraal	neutraal	niet_mee_eens	mee_eens	niet_mee_eens	helemaal_niet_mee_eens	niet_mee_eens	helemaal_niet_mee_eens	mee_eens	mee_eens	ja	ja	ja	ja	ja	ja	ja	ja	ja	ja	ja	ja	-	nee	ja	nee	ja	nee	-	ja	nee	ja	ja	nee	nee	nee	nee	nee	-	nee	ja	nee	ja	ja	ja	nee
2	77	A77M2	apothekersassistente	neutraal	neutraal	neutraal	neutraal	mee_eens	niet_mee_eens	mee_eens	niet_mee_eens	helemaal_niet_mee_eens	mee_eens	nee	ja	nee	ja	ja	ja	ja	ja	ja	nee	nee	nee	-	nee	ja	nee	ja	nee	-	nee	nee	nee	ja	nee	nee	nee	nee	nee	-	nee	nee	nee	nee	nee	nee	nee
3	77	A77M3	apothekersassistente	niet_mee_eens	neutraal	mee_eens	niet_mee_eens	neutraal	niet_mee_eens	mee_eens	niet_mee_eens	niet_mee_eens	niet_mee_eens	ja	nee	ja	ja	ja	ja	ja	ja	nee	ja	ja	ja	-	nee	ja	nee	ja	nee	-	nee	ja	ja	nee	nee	nee	ja	nee	nee	-	nee	nee	nee	ja	ja	nee	nee
1	77	A77M1	apothekersassistente	neutraal	niet_mee_eens	helemaal_niet_mee_eens	niet_mee_eens	helemaal_niet_mee_eens	niet_mee_eens	mee_eens	niet_mee_eens	helemaal_niet_mee_eens	neutraal	nee	ja	ja	ja	ja	ja	ja	ja	nee	nee	nee	nee	-	nee	ja	nee	ja	nee	-	nee	nee	ja	nee	nee	nee	nee	ja	nee	-	nee	nee	nee	nee	nee	nee	nee
6	11	A11M6	apotheker	niet_mee_eens	mee_eens	niet_mee_eens	mee_eens	niet_mee_eens	helemaal_niet_mee_eens	neutraal	helemaal_niet_mee_eens	helemaal_niet_mee_eens	mee_eens	nee	ja	nee	ja	ja	ja	nee	ja	nee	ja	nee		-	nee	ja		ja	nee	-	ja	nee	ja	ja	nee	nee	nee	nee	nee	-	nee	ja	nee	ja	ja	ja	nee
7	11	A11M7	apotheker	niet_mee_eens	niet_mee_eens	niet_mee_eens	neutraal	niet_mee_eens	helemaal_niet_mee_eens	mee_eens	niet_mee_eens	niet_mee_eens	niet_mee_eens	ja	ja	ja	ja	ja	ja	ja	ja	nee	ja	ja	nee	-	nee	ja	nee	ja	nee	-	ja	nee	nee	ja	nee	nee	nee	nee	ja	-	nee	nee	nee	ja	ja	ja	ja
8	11	A11M8	apothekersassistente	neutraal	neutraal	mee_eens	mee_eens	mee_eens	niet_mee_eens	mee_eens	niet_mee_eens	niet_mee_eens	neutraal	ja	ja	nee	ja	ja	ja	ja	ja	ja	ja	nee	ja	-	nee	ja	nee	ja	ja	-	ja	nee	ja	ja	nee	ja	nee	nee	nee	-	nee	nee	nee	ja	ja	ja	nee
9	11	A11M9	apothekersassistente	neutraal	neutraal	neutraal	neutraal	neutraal	mee_eens	mee_eens	mee_eens	neutraal	neutraal	nee	nee	nee	nee	ja	ja	ja	ja	nee	nee	ja	ja	-	nee	nee	nee	ja	nee	-	ja	nee	nee	nee	nee	nee	nee	nee	nee	-	nee	nee	nee	ja	ja	ja	ja
10	11	A11M10	apothekersassistente	helemaal_niet_mee_eens	niet_mee_eens	niet_mee_eens	niet_mee_eens	niet_mee_eens	helemaal_niet_mee_eens	mee_eens	niet_mee_eens	niet_mee_eens	mee_eens	ja	ja	ja	ja	ja	ja	ja	ja	nee	ja	nee	nee	-	nee					-	ja	nee	ja	nee	ja	nee	nee	nee	ja	-	nee	nee	ja	ja	ja	nee	ja
11	11	A11M11	apothekersassistente	neutraal	neutraal	neutraal	mee_eens	niet_mee_eens	niet_mee_eens	neutraal	neutraal	neutraal	mee_eens	nee	nee	ja	ja	ja	ja	ja	ja	nee	ja	nee	nee	-	nee	ja	nee	ja	nee	-	ja	nee	nee	nee	nee	nee	nee	nee	nee	-	nee	nee	nee	ja	ja
12	11	A11M12	apothekersassistente	mee_eens	niet_mee_eens	neutraal	mee_eens	niet_mee_eens	neutraal	niet_mee_eens	niet_mee_eens	niet_mee_eens	mee_eens	nee	nee	ja	ja	ja	ja	ja	ja	nee	ja	ja	nee	-	nee	ja	nee	ja	nee	-	ja	nee	nee	nee	nee	nee	ja	nee	nee	-		nee	nee	ja	ja	ja	nee
13	11	A11M13	apothekersassistente	neutraal	niet_mee_eens	niet_mee_eens	mee_eens	niet_mee_eens	niet_mee_eens	neutraal	niet_mee_eens	helemaal_niet_mee_eens	neutraal	nee	ja	ja	ja	ja	ja	ja	ja	nee	ja	nee	nee	-	nee	ja	nee	ja	nee	-	ja	nee	nee	nee	nee	nee	nee	nee	ja	-	nee	nee	nee	ja	ja	ja	nee
14	11	A11M14	apothekersassistente	mee_eens	neutraal		neutraal	mee_eens	niet_mee_eens	mee_eens	niet_mee_eens	neutraal	mee_eens	ja	ja	ja	ja	ja	ja	ja	ja	nee	ja	ja	nee	-	ja	ja	nee	ja	nee	youtube	ja	ja	ja	nee	nee	nee	nee	nee	ja	-	nee	ja	nee	ja	nee	ja	nee
15	11	A11M15	apothekersassistente	mee_eens	mee_eens	neutraal	neutraal	mee_eens	niet_mee_eens	mee_eens	neutraal	neutraal	mee_eens	nee	nee	nee	ja	ja	ja	ja	ja	nee	nee	nee	nee	-		ja	nee	ja	nee	-	ja	nee	nee	nee	nee	nee	nee	nee	nee	-	ja	nee	nee	ja	nee	ja	nee
16	11	A11M16	apotheker	neutraal	niet_mee_eens	niet_mee_eens	niet_mee_eens	niet_mee_eens	helemaal_niet_mee_eens	helemaal_mee_eens	niet_mee_eens	niet_mee_eens	mee_eens		ja		ja	ja	ja	ja	ja	ja	ja	ja	nee	-	nee	ja	nee	ja	nee	verwijzen naar andere media indien nodig	ja	ja	nee	ja	ja	nee	nee	nee	ja	-	ja	nee	nee	ja	ja	ja	ja
20	99	A99M20	apothekersassistente	niet_mee_eens	niet_mee_eens	helemaal_niet_mee_eens	niet_mee_eens	niet_mee_eens	helemaal_niet_mee_eens	mee_eens	helemaal_niet_mee_eens	helemaal_niet_mee_eens	niet_mee_eens	ja	ja	ja	ja	ja	ja	ja	ja	nee	ja	ja	ja	-	nee	ja	nee	ja	nee	-	ja	nee	nee	nee	nee	nee	nee	nee	nee	na het avondeten	nee	nee	nee	ja	nee	ja	nee
1	99	A99M1	apothekersassistente											ja	ja	ja	ja	ja	ja	ja	ja	nee	ja	ja	nee	-		ja	nee	ja	nee	-	ja	nee	nee	nee	nee	nee	nee	nee	nee	b.v. bij simvastatine op nacthkastje zetten om niet te vergeten of na het avondeten innemen	nee	nee	nee	ja	nee	ja	nee
19	99	A99M19	apothekersassistente	niet_mee_eens	neutraal	niet_mee_eens	niet_mee_eens	niet_mee_eens	niet_mee_eens	niet_mee_eens	neutraal	niet_mee_eens	neutraal	nee	ja	ja	ja	ja	ja	ja	ja	nee	ja	ja	ja	-	ja	ja	nee	ja	nee	-	ja	ja	ja	ja						-
12	99	A99M12	apothekersassistente	helemaal_mee_eens	mee_eens	niet_mee_eens	niet_mee_eens	mee_eens	helemaal_niet_mee_eens	helemaal_mee_eens	helemaal_niet_mee_eens	helemaal_niet_mee_eens	helemaal_mee_eens	nee	ja	ja	ja	ja	ja	ja	ja	nee	nee	nee	nee	-	nee	ja	nee	ja	nee	-	ja	ja	ja	nee	nee	nee	ja	nee	ja	-	ja	ja	ja	ja	ja	ja	ja
18	99	A99M18	apothekersassistente	helemaal_niet_mee_eens	helemaal_niet_mee_eens	helemaal_niet_mee_eens	helemaal_niet_mee_eens	helemaal_niet_mee_eens	niet_mee_eens	niet_mee_eens	niet_mee_eens	helemaal_niet_mee_eens	niet_mee_eens	nee	ja	nee	ja	ja	ja	ja	ja	nee	nee	nee	nee	-	nee	ja	nee	ja	nee	-	nee	nee	nee	nee	nee	nee	nee	nee	nee	-	nee	nee	nee	ja	ja	ja	ja
17	99	A99M17	apothekersassistente	niet_mee_eens	niet_mee_eens	neutraal	niet_mee_eens	neutraal	niet_mee_eens	niet_mee_eens	helemaal_niet_mee_eens	niet_mee_eens	mee_eens	nee	ja	nee	ja	ja	ja	ja	ja	ja	nee	nee	nee	-	nee	ja	nee	ja	nee	-	nee	nee	nee	nee	nee	nee	nee	nee	nee	-	nee	nee	nee	ja	nee	nee	nee
15	99	A99M15	apothekersassistente	neutraal	niet_mee_eens	mee_eens	mee_eens	neutraal	niet_mee_eens	neutraal	neutraal	niet_mee_eens	mee_eens	ja	ja	nee	nee	ja	ja	ja	ja	nee	ja	ja	nee	-	nee	ja	nee	ja	nee	-	ja	nee	nee		nee	nee	nee	nee	nee	-	nee	ja	nee	ja	ja	ja	nee
13	99	A99M13	apothekersassistente	neutraal	neutraal	neutraal	neutraal	neutraal	niet_mee_eens	neutraal	neutraal	helemaal_niet_mee_eens	neutraal	ja	ja	ja	ja	ja	ja	ja	ja	ja	ja	ja	ja	-	ja	ja	nee	ja	nee	-	ja	ja	ja	ja	ja	ja	ja	ja	ja	-		ja	ja	ja	ja	ja	ja
14	99	A99M14	apothekersassistente	neutraal	neutraal	neutraal	neutraal	neutraal	niet_mee_eens	neutraal	niet_mee_eens	niet_mee_eens	mee_eens	ja	ja	ja	ja	ja	ja	ja	ja	ja	ja	ja	nee	-	ja	ja	nee	ja	nee	-	ja	nee	ja	ja	nee		nee	nee	ja	-	ja	ja	nee	ja	nee	ja	ja
16	99	A99M16	apothekersassistente	mee_eens	niet_mee_eens	niet_mee_eens	mee_eens	niet_mee_eens	mee_eens	mee_eens	niet_mee_eens	niet_mee_eens	neutraal	nee	ja	ja	ja	ja	ja	ja	ja	nee	nee	nee	nee	-	nee	ja	nee	ja	nee	-	nee	nee	nee	ja	nee	ja	nee	nee	nee	-	nee	nee	nee	ja	ja	ja	ja
2	99	A99M2	apothekersassistente	niet_mee_eens	neutraal	helemaal_niet_mee_eens	niet_mee_eens	niet_mee_eens	mee_eens	mee_eens	niet_mee_eens	niet_mee_eens	mee_eens	nee	ja	ja	ja	ja	ja	ja	ja	nee	ja	nee	nee	-	nee	ja	nee	ja	nee	-	ja	nee	ja	ja	ja	nee	nee	nee	ja	-	nee	nee	nee	ja	ja	ja	nee
5	99	A99M5	apotheker	neutraal	niet_mee_eens	niet_mee_eens	niet_mee_eens	helemaal_niet_mee_eens	helemaal_niet_mee_eens	mee_eens	niet_mee_eens	helemaal_niet_mee_eens	mee_eens	ja	ja	ja	ja	ja	ja	ja	ja	nee	ja	ja	nee	inname: niet alleen hoe vaak en hoe lang de statine moet worden gebruikt maar ook welk tijdstip van de dag. Simvastatine (korte T1/2): 's avonds voor het slapen	nee	ja	nee	ja	nee	-	ja	nee	ja	nee	ja	nee	nee	nee	ja	-	nee		nee	ja	ja	ja	ja
4	99	A99M4	apothekersassistente	niet_mee_eens	niet_mee_eens	niet_mee_eens	mee_eens	helemaal_niet_mee_eens	niet_mee_eens	mee_eens	niet_mee_eens	mee_eens	mee_eens	ja	ja	ja	ja	ja	ja	ja	ja	ja	ja	ja	ja	-	nee	ja	nee	ja	nee	-	ja	ja	ja	ja	nee	ja	nee	nee	ja	-	nee	ja	nee	ja	ja	ja	ja
3	99	A99M3	apotheker	mee_eens	helemaal_niet_mee_eens	neutraal	helemaal_niet_mee_eens	niet_mee_eens	helemaal_niet_mee_eens	helemaal_mee_eens	helemaal_niet_mee_eens	helemaal_niet_mee_eens	mee_eens	nee	ja	ja	ja	ja	ja	ja	ja	nee	ja	nee	nee	-	nee	ja	nee	ja	nee	-	ja	nee	ja	nee	nee	nee	nee	nee	ja	-	nee	nee	nee	ja	ja	ja	ja
6	99	A99M6	apotheker	niet_mee_eens	niet_mee_eens	niet_mee_eens	helemaal_niet_mee_eens	niet_mee_eens	helemaal_niet_mee_eens	mee_eens	niet_mee_eens	helemaal_niet_mee_eens	helemaal_niet_mee_eens	ja	ja	ja	ja	ja	ja	ja	ja	ja	ja	ja	ja	-	nee	ja	nee	ja	nee	-	ja	nee	ja	ja	nee	nee	nee	nee	nee	-		nee	nee	ja	nee	ja	ja
		AM
		AM
		AM
		AM
		AM
		AM
		AM
		AM
		AM
		AM
		AM
		AM
		AM
		AM
		AM
		AM
		AM
		AM
		AM
		AM
		AM
		AM
		AM
		AM
		AM
		AM
		AM
		AM
		AM
		AM
		AM
		AM
		AM
		AM
		AM
		AM
		AM
		AM
		AM
		AM
		AM
		AM
		AM
		AM
		AM
		AM
		AM
		AM
		AM
		AM
		AM
		AM
		AM
		AM
		AM
		AM
		AM
		AM
		AM
		AM
		AM
		AM
		AM
		AM
		AM
		AM
		AM
		AM
		AM
		AM
		AM
		AM
		AM
		AM
		AM
		AM
		AM
		AM
		AM
		AM
		AM
		AM
		AM
		AM
		AM
		AM
		AM
		AM
		AM
		AM
		AM
		AM
		AM
		AM
		AM
		AM
		AM
		AM
		AM
		AM
		AM
		AM
		AM
		AM
		AM
		AM
		AM
		AM
		AM
		AM
		AM
		AM
		AM
		AM
		AM
		AM
		AM
		AM
		AM
		AM
		AM
		AM
		AM
		AM
		AM
		AM
		AM
		AM
		AM
		AM
		AM
		AM
		AM
		AM
		AM
		AM
		AM
		AM
		AM
		AM
		AM
		AM
		AM
		AM
		AM
		AM
		AM
		AM
		AM
		AM
		AM
		AM
		AM
		AM
		AM
		AM
		AM
		AM
		AM
		AM
		AM
		AM
		AM
		AM
		AM
		AM
		AM
		AM
		AM
		AM
		AM
		AM
		AM
		AM
		AM
		AM
		AM
		AM
		AM
		AM
		AM
		AM
		AM
		AM
		AM
		AM
		AM
		AM
		AM
		AM
		AM
		AM
		AM
		AM
		AM
		AM
		AM
		AM
		AM
		AM
		AM
		AM
		AM
		AM
		AM
		AM
		AM
		AM
		AM
		AM
		AM
		AM
		AM
		AM
		AM
		AM
		AM
		AM
		AM
		AM
		AM
		AM
		AM
		AM
		AM
		AM
		AM
		AM
		AM
		AM
		AM
		AM
		AM
		AM
		AM
		AM
		AM
		AM
		AM
		AM
		AM
		AM
		AM
		AM
		AM
		AM
		AM
		AM
		AM
		AM
		AM
		AM
		AM
		AM
		AM
		AM
		AM
		AM
		AM
		AM
		AM
		AM
		AM
		AM
		AM
		AM
		AM
		AM
		AM
		AM
		AM
		AM
		AM
		AM
		AM
		AM
		AM
		AM
		AM
		AM
		AM
		AM
		AM
		AM
		AM
		AM
		AM
		AM
		AM
		AM
		AM
		AM
		AM
		AM
		AM
		AM
		AM
		AM
		AM
		AM
		AM
		AM
		AM
		AM
		AM
		AM
		AM
		AM
		AM
		AM
		AM
		AM
		AM
		AM
		AM
		AM
		AM
		AM
		AM
		AM
		AM
		AM
		AM
		AM
		AM
		AM
		AM
		AM
		AM
		AM
		AM
		AM
		AM
		AM
		AM
		AM
		AM
		AM
		AM
		AM
		AM
		AM
		AM
		AM
		AM
		AM
		AM
		AM
		AM
		AM
		AM
		AM
		AM
		AM
		AM
		AM
		AM
		AM
		AM
		AM
		AM
		AM
		AM
		AM
		AM
		AM
		AM
		AM
		AM
		AM
		AM
		AM
		AM
		AM
		AM
		AM
		AM
		AM
		AM
		AM
		AM
		AM
		AM
		AM
		AM
		AM
		AM
		AM
		AM
		AM
		AM
		AM
		AM
		AM
		AM
		AM
		AM
		AM
		AM
		AM
		AM
		AM
		AM
		AM
[truncated: 17 more columns]

## Sheet: apotheekgegevens
apotheeknummer	FTE_apothekers	FTE_apothekersassistente	Onderdeel_franchise_keten	naam_franchise_keten	inwoners_plaats_apotheek	Type apotheek
3	2	6	nee		20.000 tot 50.000 inwoners	Openbaar
8	2.6	10.3	nee		50.000 tot 100.000 inwoners	Openbaar
131	1.37	6.19	ja	Service apotheek	50.000 tot 100.000 inwoners	Openbaar
10	1	7	nee		< 20.000 inwoners	Openbaar
100	2	8	nee		>100.000 inwoners	Openbaar
101	1.8	4.2	ja	Kring apotheek	>100.000 inwoners	Openbaar
111	1.6	5.58	nee		20.000 tot 50.000 inwoners	Openbaar
141	1.84	12	ja	BENU	20.000 tot 50.000 inwoners	Openbaar
27	2	6.91	ja	Mediq	50.000 tot 100.000 inwoners	Openbaar
55	1.8	5.7	nee		>100.000 inwoners	Openbaar
23	2	5.6	nee		< 20.000 inwoners	Openbaar
88	3	15	nee		< 20.000 inwoners	Openbaar
7	1.5	9	ja	Service apotheek	>100.000 inwoners	Openbaar
1	2	4.5	ja	Alliance healthcare	>100.000 inwoners	Openbaar
77	2.7	12.17	nee		>100.000 inwoners
11	1.06	5.58	ja	Alphega	>100.000 inwoners	Openbaar
99	4.2	15.6	nee		< 20.000 inwoners	Openbaar

## Sheet: geneesmiddelgebruik patient
Patientnummer	geneesmiddelnaam	sterkte	gebruik	afleverdatum	afleverhoeveelheid (stuks/gram/ml)	opmerkingen
A1P1	Amoxicilline/clavulaanzuur	500/125mg	3dd1	2014-11-20	20
A1P1	nitrofurantoine	50mg	1dd1	2014-11-19	15
A1P1	amoxicilline	500mg	3dd1	2014-11-06	20
A1P1	carvedilol	12,5mg	2dd1	2014-10-23	180
A1P1	carvedilol	25mg	2dd1	2014-10-23	180
A1P1	carbasalaatcalcium	100mg	1dd1	2014-10-23	90
A1P1	simvastatine	40mg	1dd1	2014-10-23	90
A1P1	pantoprazol	40mg	1dd1	2014-10-23	90
A1P1	losartankalium	100mg	1dd1	2014-10-23	90
A1P1	carbasalaatcalcium	100mg	1dd1	2014-10-07	30
A1P1	carvedilol	12,5mg	2dd1	2014-07-07	180
A1P1	carvedilol	25mg	2dd1	2014-07-07	180
A1P1	carbasalaatcalcium	100mg	1dd1	2014-07-07	90
A1P1	simvastatine	40mg	1dd1	2014-07-07	90
A1P1	pantoprazol	40mg	1dd1	2014-07-07	90
A1P1	furosemide	20mg	1dd1	2014-07-07	90
A1P1	pantoprazol	40mg	1dd1	2014-06-13	90
A1P1	losartankalium	100mg	1dd1	2014-06-13	90
A1P1	losartankalium	100mg	1dd1	2014-05-05	90
A1P1	doxycycline	100mg	1dd1	2014-03-14	8
A1P1	losartankalium	100mg	1dd1	2014-03-10	60
A1P1	simvastatine	40mg	1dd1	2014-03-10	90
A1P1	pantoprazol	40mg	1dd1	2014-03-10	90
A1P1	carbasalaatcalcium	100mg	1dd1	2014-03-10	90
A1P1	codeinefosfaat	10mg	1-3dd1	2014-02-20	10
A1P1	doxycycline	100mg	1dd1	2014-02-20	8
A1P1	simvastatine	40mg	1dd1	2013-11-18	90
A1P1	simvastatine	40mg	1dd1	2013-09-19	90
A1P1	simvastatine	40mg	1dd1	2013-05-31	90
A1P1	simvastatine	40mg	1dd1	2013-03-18	90
A1P1	simvastatine	40mg	1dd1	2012-11-29	90
A1P1	simvastatine	40mg	1dd1	2012-10-04	90
A1P1	simvastatine	40mg	1dd1	2012-09-10	30
A1P1	simvastatine	40mg	1dd1	2012-05-31	90
A1P1	simvastatine	40mg	1dd1	2012-03-27	30
A1P1	simvastatine	40mg	1dd1	2012-02-13	30
A1P1	simvastatine	40mg	1dd1	2012-01-17	30
A1P1	simvastatine	40mg	1dd1	2011-12-08	30
A1P1	simvastatine	40mg	1dd1	2011-09-27	30
A1P1	simvastatine	40mg	1dd1	2011-09-07	30
A1P1	simvastatine	40mg	1dd1	2011-08-15	30
A1P1	simvastatine	40mg	1dd1	2011-03-31	60
A1P1	simvastatine	40mg	1dd1	2011-03-07	75
A1P1	simvastatine	40mg	1dd1	2011-02-25	15
A1P2	carbasalaatcalcium	100mg	1dd1	2014-12-26	7
A1P2	omeprazol	40mg	1dd1	2014-12-26	7
A1P2	rosuvastatine	10mg	1dd1	2014-12-26	7
A1P2	lisinopril	20mg	1dd1	2014-12-26	7	combipreparaat met hydrochloorthiazide
A1P2	hydrochloorthiazide	12,5mg	1dd1	2014-12-26	7	combipreparaat met lisinopril
A1P2	allopurinol	100mg	1dd1	2014-12-26	7
A1P2	metoprololsuccinaat	50mg	1dd1	2014-12-26	7
A1P2	glimepiride	2mg	1dd1	2014-12-26	7
A1P2	carbasalaatcalcium	100mg	1dd1	2014-12-19	7
A1P2	omeprazol	40mg	1dd1	2014-12-19	7
A1P2	rosuvastatine	10mg	1dd1	2014-12-19	7
A1P2	lisinopril	20mg	1dd1	2014-12-19	7
A1P2	hydrochloorthiazide	12,5mg	1dd1	2014-12-19	7
A1P2	allopurinol	100mg	1dd1	2014-12-19	7
A1P2	metoprololsuccinaat	50mg	1dd1	2014-12-19	7
A1P2	glimepiride	2mg	1dd1	2014-12-19	7
A1P2	carbasalaatcalcium	100mg	1dd1	2014-12-12	7
A1P2	omeprazol	40mg	1dd1	2014-12-12	7
A1P2	rosuvastatine	10mg	1dd1	2014-12-12	7
A1P2	lisinopril	20mg	1dd1	2014-12-12	7
A1P2	hydrochloorthiazide	12,5mg	1dd1	2014-12-12	7
A1P2	allopurinol	100mg	1dd1	2014-12-12	7
A1P2	metoprololsuccinaat	50mg	1dd1	2014-12-12	7
A1P2	glimepiride	2mg	1dd1	2014-12-12	7
A1P2	carbasalaatcalcium	100mg	1dd1	2014-12-05	7
A1P2	omeprazol	40mg	1dd1	2014-12-05	7
A1P2	rosuvastatine	10mg	1dd1	2014-12-05	7
A1P2	lisinopril	20mg	1dd1	2014-12-05	7
A1P2	hydrochloorthiazide	12,5mg	1dd1	2014-12-05	7
A1P2	allopurinol	100mg	1dd1	2014-12-05	7
A1P2	metoprololsuccinaat	50mg	1dd1	2014-12-05	7
A1P2	glimepiride	2mg	1dd1	2014-12-05	7
A1P2	carbasalaatcalcium	100mg	1dd1	2014-11-28	7
A1P2	omeprazol	40mg	1dd1	2014-11-28	7
A1P2	rosuvastatine	10mg	1dd1	2014-11-28	7
A1P2	lisinopril	20mg	1dd1	2014-11-28	7
A1P2	hydrochloorthiazide	12,5mg	1dd1	2014-11-28	7
A1P2	allopurinol	100mg	1dd1	2014-11-28	7
A1P2	metoprololsuccinaat	50mg	1dd1	2014-11-28	7
A1P2	glimepiride	2mg	1dd1	2014-11-28	7
A1P2	carbasalaatcalcium	100mg	1dd1	2014-11-14	7
A1P2	omeprazol	40mg	1dd1	2014-11-14	7
A1P2	rosuvastatine	10mg	1dd1	2014-11-14	7
A1P2	lisinopril	20mg	1dd1	2014-11-14	7
A1P2	hydrochloorthiazide	12,5mg	1dd1	2014-11-14	7
A1P2	allopurinol	100mg	1dd1	2014-11-14	7
A1P2	metoprololsuccinaat	50mg	1dd1	2014-11-14	7
A1P2	glimepiride	2mg	1dd1	2014-11-14	7
A1P2	carbasalaatcalcium	100mg	1dd1	2014-11-07	7
A1P2	omeprazol	40mg	1dd1	2014-11-07	7
A1P2	rosuvastatine	10mg	1dd1	2014-11-07	7
A1P2	lisinopril	20mg	1dd1	2014-11-07	7
A1P2	hydrochloorthiazide	12,5mg	1dd1	2014-11-07	7
A1P2	allopurinol	100mg	1dd1	2014-11-07	7
A1P2	metoprololsuccinaat	50mg	1dd1	2014-11-07	7
A1P2	glimepiride	2mg	1dd1	2014-11-07	7
A1P2	glimepiride	1mg	1dd1	2014-11-06	30
A1P2	cialis	20mg	gb	2014-11-05	12
A1P2	carbasalaatcalcium	100mg	1dd1	2014-10-17	7
A1P2	omeprazol	40mg	1dd1	2014-10-17	7
A1P2	rosuvastatine	10mg	1dd1	2014-10-17	7
A1P2	lisinopril	20mg	1dd1	2014-10-17	7
A1P2	hydrochloorthiazide	12,5mg	1dd1	2014-10-17	7
A1P2	allopurinol	100mg	1dd1	2014-10-17	7
A1P2	metoprololsuccinaat	50mg	1dd1	2014-10-17	7
A1P2	glimepiride	2mg	1dd1	2014-10-17	7
A1P2	carbasalaatcalcium	100mg	1dd1	2014-10-10	7
A1P2	omeprazol	40mg	1dd1	2014-10-10	7
A1P2	rosuvastatine	10mg	1dd1	2014-10-10	7
A1P2	lisinopril	20mg	1dd1	2014-10-10	7
A1P2	hydrochloorthiazide	12,5mg	1dd1	2014-10-10	7
A1P2	allopurinol	100mg	1dd1	2014-10-10	7
A1P2	metoprololsuccinaat	50mg	1dd1	2014-10-10	7
A1P2	glimepiride	2mg	1dd1	2014-10-10	7
A1P2	carbasalaatcalcium	100mg	1dd1	2014-10-03	7
A1P2	omeprazol	40mg	1dd1	2014-10-03	7
A1P2	rosuvastatine	10mg	1dd1	2014-10-03	7
A1P2	lisinopril	20mg	1dd1	2014-10-03	7
A1P2	hydrochloorthiazide	12,5mg	1dd1	2014-10-03	7
A1P2	allopurinol	100mg	1dd1	2014-10-03	7
A1P2	metoprololsuccinaat	50mg	1dd1	2014-10-03	7
A1P2	glimepiride	2mg	1dd1	2014-10-03	7
A1P2	carbasalaatcalcium	100mg	1dd1	2014-09-26	7
A1P2	omeprazol	40mg	1dd1	2014-09-26	7
A1P2	rosuvastatine	10mg	1dd1	2014-09-26	7
A1P2	lisinopril	20mg	1dd1	2014-09-26	7
A1P2	hydrochloorthiazide	12,5mg	1dd1	2014-09-26	7
A1P2	allopurinol	100mg	1dd1	2014-09-26	7
A1P2	metoprololsuccinaat	50mg	1dd1	2014-09-26	7
A1P2	glimepiride	2mg	1dd1	2014-09-26	7
A1P2	carbasalaatcalcium	100mg	1dd1	2014-09-19	7
A1P2	omeprazol	40mg	1dd1	2014-09-19	7
A1P2	rosuvastatine	10mg	1dd1	2014-09-19	7
A1P2	lisinopril	20mg	1dd1	2014-09-19	7
A1P2	hydrochloorthiazide	12,5mg	1dd1	2014-09-19	7
A1P2	allopurinol	100mg	1dd1	2014-09-19	7
A1P2	metoprololsuccinaat	50mg	1dd1	2014-09-19	7
A1P2	glimepiride	2mg	1dd1	2014-09-19	7
A1P2	carbasalaatcalcium	100mg	1dd1	2014-09-12	7
A1P2	omeprazol	40mg	1dd1	2014-09-12	7
A1P2	rosuvastatine	10mg	1dd1	2014-09-12	7
A1P2	lisinopril	20mg	1dd1	2014-09-12	7
A1P2	hydrochloorthiazide	12,5mg	1dd1	2014-09-12	7
A1P2	allopurinol	100mg	1dd1	2014-09-12	7
A1P2	metoprololsuccinaat	50mg	1dd1	2014-09-12	7
A1P2	glimepiride	2mg	1dd1	2014-09-12	7
A1P2	cialis	20mg	gb	2014-09-11	7
A1P2	omeprazol	40mg	1dd1	2014-08-12	28
A1P2	rosuvastatine	10mg	1dd1	2014-08-12	28
A1P2	metoprololsuccinaat	50mg	1dd1	2014-08-12	28
A1P2	lisinopril	20mg	1dd1	2014-08-12	28
A1P2	hydrochloorthiazide	12,5mg	1dd1	2014-08-12	28
A1P2	glimepiride	2mg	1dd1	2014-08-12	28
A1P2	carbasalaatcalcium	100mg	1dd1	2014-08-12	28
A1P2	allopurinol	100mg	1dd1	2014-08-12	28
A1P2	omeprazol	40mg	1dd1	2014-07-15	28
A1P2	rosuvastatine	10mg	1dd1	2014-07-15	28
A1P2	metoprololsuccinaat	50mg	1dd1	2014-07-15	28
A1P2	lisinopril	20mg	1dd1	2014-07-15	28
A1P2	hydrochloorthiazide	12,5mg	1dd1	2014-07-15	28
A1P2	glimepiride	2mg	1dd1	2014-07-15	28
A1P2	carbasalaatcalcium	100mg	1dd1	2014-07-15	28
A1P2	allopurinol	100mg	1dd1	2014-07-15	28
A1P2	cialis	20mg	gb	2014-07-14	12
A1P2	omeprazol	40mg	1dd1	2014-06-17	28
A1P2	rosuvastatine	10mg	1dd1	2014-06-17	28
A1P2	metoprololsuccinaat	50mg	1dd1	2014-06-17	28
A1P2	lisinopril	20mg	1dd1	2014-06-17	28
A1P2	hydrochloorthiazide	12,5mg	1dd1	2014-06-17	28
A1P2	glimepiride	2mg	1dd1	2014-06-17	28
A1P2	carbasalaatcalcium	100mg	1dd1	2014-06-17	28
A1P2	allopurinol	100mg	1dd1	2014-06-17	28
A1P2	flixotide	250mcg	2dd2	2014-06-06	3	120 dosis per inhalator
A1P2	rosuvastatine	10mg	1dd1	2014-05-20	28
A1P2	rosuvastatine	10mg	1dd1	2014-04-22	28
A1P2	salbutamol	100mcg	4dd1	2014-04-14	1
A1P2	rosuvastatine	10mg	1dd1	2014-03-25	28
A1P2	prednisolon	30mg	1dd1	2014-03-03	7
A1P2	flixotide	250mcg	2dd2	2014-03-03	3	120 dosis per inhalator
A1P2	rosuvastatine	10mg	1dd1	2014-02-25	28
A1P2	rosuvastatine	10mg	1dd1	2014-01-28	28
A1P2	rosuvastatine	10mg	1dd1	2013-12-27	28
A1P2	rosuvastatine	10mg	1dd1	2013-12-03	28
A1P2	rosuvastatine	10mg	1dd1	2013-11-05	28
A1P2	rosuvastatine	10mg	1dd1	2013-10-08	28
A1P2	rosuvastatine	10mg	1dd1	2013-09-10	28
A1P2	rosuvastatine	10mg	1dd1	2013-08-13	28
A1P2	rosuvastatine	10mg	1dd1	2013-07-17	28
A1P2	rosuvastatine	10mg	1dd1	2013-06-18	28
A1P2	rosuvastatine	10mg	1dd1	2013-05-21	28
A1P2	rosuvastatine	10mg	1dd1	2013-04-23	28
A1P2	rosuvastatine	10mg	1dd1	2013-03-26	21
A1P2	rosuvastatine	10mg	1dd1	2013-03-22	7
A1P2	rosuvastatine	10mg	1dd1	2013-02-26	28
A1P2	rosuvastatine	10mg	1dd1	2013-01-29	28
A1P2	rosuvastatine	10mg	1dd1	2012-12-31	28
A1P2	rosuvastatine	10mg	1dd1	2012-12-04	28
A1P2	rosuvastatine	10mg	1dd1	2012-11-06	28
A1P2	rosuvastatine	10mg	1dd1	2012-10-09	28
A1P2	rosuvastatine	10mg	1dd1	2012-09-11	28
A1P2	rosuvastatine	10mg	1dd1	2012-08-14	28
A1P2	rosuvastatine	10mg	1dd1	2012-07-17	28
A1P2	rosuvastatine	10mg	1dd1	2012-06-19	28
A1P2	rosuvastatine	10mg	1dd1	2012-05-22	28
A1P2	rosuvastatine	10mg	1dd1	2012-04-24	28
A1P2	rosuvastatine	10mg	1dd1	2012-03-27	28
A1P2	rosuvastatine	10mg	1dd1	2012-02-28	28
A1P2	rosuvastatine	10mg	1dd1	2012-01-31	28
A1P2	rosuvastatine	10mg	1dd1	2012-01-03	28
A1P2	rosuvastatine	10mg	1dd1	2011-12-06	28
A1P2	rosuvastatine	10mg	1dd1	2011-11-08	28
A1P2	rosuvastatine	10mg	1dd1	2011-10-11	7
A1P3	carbasalaatcalcium	100mg	1dd1	2014-12-04	7
A1P3	pravastatine	10mg	1dd1	2014-12-04	7
A1P3	esomeprazol	20mg	1dd1	2014-12-04	7
A1P3	verapamil retard	240mg	1dd1	2014-12-04	7
A1P3	calciumcarbonaat	500mg	1dd1	2014-12-04	7
A1P3	levocetirizine	5mg	3dd1	2014-12-04	21
A1P3	lisinopril	20mg	1dd1	2014-12-04	7
A1P3	carbasalaatcalcium	100mg	1dd1	2014-11-27	7
A1P3	pravastatine	10mg	1dd1	2014-11-27	7
A1P3	esomeprazol	20mg	1dd1	2014-11-27	7
A1P3	verapamil retard	240mg	1dd1	2014-11-27	7
A1P3	calciumcarbonaat	500mg	1dd1	2014-11-27	7
A1P3	levocetirizine	5mg	3dd1	2014-11-27	21
A1P3	lisinopril	20mg	1dd1	2014-11-27	7
A1P3	carbasalaatcalcium	100mg	1dd1	2014-11-20	7
A1P3	pravastatine	10mg	1dd1	2014-11-20	7
A1P3	esomeprazol	20mg	1dd1	2014-11-20	7
A1P3	verapamil retard	240mg	1dd1	2014-11-20	7
A1P3	calciumcarbonaat	500mg	1dd1	2014-11-20	7
A1P3	levocetirizine	5mg	3dd1	2014-11-20	21
A1P3	lisinopril	20mg	1dd1	2014-11-20	7
A1P3	miconazolnitraatcrème	20mg/g	2dd ab	2014-11-13	30
A1P3	carbasalaatcalcium	100mg	1dd1	2014-11-13	7
A1P3	pravastatine	10mg	1dd1	2014-11-13	7
A1P3	esomeprazol	20mg	1dd1	2014-11-13	7
A1P3	verapamil retard	240mg	1dd1	2014-11-13	7
A1P3	calciumcarbonaat	500mg	1dd1	2014-11-13	7
A1P3	levocetirizine	5mg	3dd1	2014-11-13	21
A1P3	lisinopril	20mg	1dd1	2014-11-13	7
A1P3	carbasalaatcalcium	100mg	1dd1	2014-11-06	7
A1P3	pravastatine	10mg	1dd1	2014-11-06	7
A1P3	esomeprazol	20mg	1dd1	2014-11-06	7
A1P3	verapamil retard	240mg	1dd1	2014-11-06	7
A1P3	calciumcarbonaat	500mg	1dd1	2014-11-06	7
A1P3	levocetirizine	5mg	3dd1	2014-11-06	21
A1P3	lisinopril	20mg	1dd1	2014-11-06	7
A1P3	miconazolnitraat/ hydrochloorthiazide crème	20/10 mg/g	1dd ab	2014-11-04	15
A1P3	carbasalaatcalcium	100mg	1dd1	2014-10-30	7
A1P3	pravastatine	10mg	1dd1	2014-10-30	7
A1P3	esomeprazol	20mg	1dd1	2014-10-30	7
A1P3	verapamil retard	240mg	1dd1	2014-10-30	7
A1P3	calciumcarbonaat	500mg	1dd1	2014-10-30	7
A1P3	levocetirizine	5mg	3dd1	2014-10-30	21
A1P3	lisinopril	20mg	1dd1	2014-10-30	7
A1P3	protopic zalf	1mg/g	1dd ab	2014-10-24	60
A1P3	carbasalaatcalcium	100mg	1dd1	2014-10-23	7
A1P3	pravastatine	10mg	1dd1	2014-10-23	7
A1P3	esomeprazol	20mg	1dd1	2014-10-23	7
A1P3	verapamil retard	240mg	1dd1	2014-10-23	7
A1P3	calciumcarbonaat	500mg	1dd1	2014-10-23	7
A1P3	levocetirizine	5mg	3dd1	2014-10-23	21
A1P3	lisinopril	20mg	1dd1	2014-10-23	7
A1P3	carbasalaatcalcium	100mg	1dd1	2014-10-16	7
A1P3	pravastatine	10mg	1dd1	2014-10-16	7
A1P3	esomeprazol	20mg	1dd1	2014-10-16	7
A1P3	verapamil retard	240mg	1dd1	2014-10-16	7
A1P3	calciumcarbonaat	500mg	1dd1	2014-10-16	7
A1P3	levocetirizine	5mg	3dd1	2014-10-16	21
A1P3	lisinopril	20mg	1dd1	2014-10-16	7
A1P3	acetylcysteine	200mg	3dd1	2014-10-14	90
A1P3	carbasalaatcalcium	100mg	1dd1	2014-10-09	7
A1P3	pravastatine	10mg	1dd1	2014-10-09	7
A1P3	esomeprazol	20mg	1dd1	2014-10-09	7
A1P3	verapamil retard	240mg	1dd1	2014-10-09	7
A1P3	calciumcarbonaat	500mg	1dd1	2014-10-09	7
A1P3	levocetirizine	5mg	3dd1	2014-10-09	21
A1P3	lisinopril	20mg	1dd1	2014-10-09	7
A1P3	carbasalaatcalcium	100mg	1dd1	2014-10-02	7
A1P3	pravastatine	10mg	1dd1	2014-10-02	7
A1P3	esomeprazol	20mg	1dd1	2014-10-02	7
A1P3	verapamil retard	240mg	1dd1	2014-10-02	7
A1P3	calciumcarbonaat	500mg	1dd1	2014-10-02	7
A1P3	levocetirizine	5mg	3dd1	2014-10-02	21
A1P3	lisinopril	20mg	1dd1	2014-10-02	7
A1P3	miconazolnitraatcrème	20mg/g	2-3dd ab	2014-09-30	30
A1P3	locoid emulsie	1mg/g	1dd ab	2014-09-30	30
A1P3	carbasalaatcalcium	100mg	1dd1	2014-09-25	7
A1P3	pravastatine	10mg	1dd1	2014-09-25	7
A1P3	esomeprazol	20mg	1dd1	2014-09-25	7
A1P3	verapamil retard	240mg	1dd1	2014-09-25	7
A1P3	calciumcarbonaat	500mg	1dd1	2014-09-25	7
A1P3	levocetirizine	5mg	3dd1	2014-09-25	21
A1P3	lisinopril	20mg	1dd1	2014-09-25	7
A1P3	carbasalaatcalcium	100mg	1dd1	2014-09-18	7
A1P3	pravastatine	10mg	1dd1	2014-09-18	7
A1P3	esomeprazol	20mg	1dd1	2014-09-18	7
A1P3	verapamil retard	240mg	1dd1	2014-09-18	7
A1P3	calciumcarbonaat	500mg	1dd1	2014-09-18	7
A1P3	levocetirizine	5mg	3dd1	2014-09-18	21
A1P3	lisinopril	20mg	1dd1	2014-09-18	7
A1P3	macrogol/elektrolyten poeder		1dd1	2014-09-15	30
A1P3	carbasalaatcalcium	100mg	1dd1	2014-09-11	7
A1P3	pravastatine	10mg	1dd1	2014-09-11	7
A1P3	esomeprazol	20mg	1dd1	2014-09-11	7
A1P3	verapamil retard	240mg	1dd1	2014-09-11	7
A1P3	calciumcarbonaat	500mg	1dd1	2014-09-11	7
A1P3	levocetirizine	5mg	3dd1	2014-09-11	21
A1P3	lisinopril	20mg	1dd1	2014-09-11	7
A1P3	protopic zalf	1mg/g	1dd ab	2014-09-08	60
A1P3	carbasalaatcalcium	100mg	1dd1	2014-08-28	7
A1P3	pravastatine	10mg	1dd1	2014-08-28	7
A1P3	esomeprazol	20mg	1dd1	2014-08-28	7
A1P3	verapamil retard	240mg	1dd1	2014-08-28	7
A1P3	calciumcarbonaat	500mg	1dd1	2014-08-28	7
A1P3	levocetirizine	5mg	3dd1	2014-08-28	21
A1P3	lisinopril	20mg	1dd1	2014-08-28	7
A1P3	acetylcysteine	200mg	3dd1	2014-08-26	90
A1P3	carbasalaatcalcium	100mg	1dd1	2014-08-25	7
A1P3	pravastatine	10mg	1dd1	2014-08-25	7
A1P3	esomeprazol	20mg	1dd1	2014-08-25	7
A1P3	verapamil retard	240mg	1dd1	2014-08-25	7
A1P3	calciumcarbonaat	500mg	1dd1	2014-08-25	7
A1P3	levocetirizine	5mg	3dd1	2014-08-25	21
A1P3	lisinopril	20mg	1dd1	2014-08-25	7
A1P3	carbasalaatcalcium	100mg	1dd1	2014-08-18	7
A1P3	pravastatine	10mg	1dd1	2014-08-18	7
A1P3	esomeprazol	20mg	1dd1	2014-08-18	7
A1P3	verapamil retard	240mg	1dd1	2014-08-18	7
A1P3	calciumcarbonaat	500mg	1dd1	2014-08-18	7
A1P3	levocetirizine	5mg	3dd1	2014-08-18	21
A1P3	lisinopril	20mg	1dd1	2014-08-18	7
A1P3	miconazolnitraatcrème	20mg/g	2-3dd ab	2014-08-12	30
A1P3	nitroglycerine spray	0,4mg/do	zn	2014-08-12	1
A1P3	carbasalaatcalcium	100mg	1dd1	2014-08-11	7
A1P3	pravastatine	10mg	1dd1	2014-08-11	7
A1P3	esomeprazol	20mg	1dd1	2014-08-11	7
A1P3	verapamil retard	240mg	1dd1	2014-08-11	7
A1P3	calciumcarbonaat	500mg	1dd1	2014-08-11	7
A1P3	levocetirizine	5mg	3dd1	2014-08-11	21
A1P3	lisinopril	20mg	1dd1	2014-08-11	7
A1P3	macrogol/elektrolyten poeder		1dd1	2014-08-11	30
A1P3	carbasalaatcalcium	100mg	1dd1	2014-08-04	7
A1P3	pravastatine	10mg	1dd1	2014-08-04	7
A1P3	omeprazol	20mg	1dd1	2014-08-04	7
A1P3	verapamil retard	240mg	1dd1	2014-08-04	7
A1P3	calciumcarbonaat	500mg	1dd1	2014-08-04	7
A1P3	levocetirizine	5mg	3dd1	2014-08-04	21
A1P3	lisinopril	20mg	1dd1	2014-08-04	7
A1P3	paracetamol	500mg	3dd2	2014-07-29	30
A1P3	carbasalaatcalcium	100mg	1dd1	2014-07-21	7
A1P3	pravastatine	10mg	1dd1	2014-07-21	7
A1P3	omeprazol	20mg	1dd1	2014-07-21	7
A1P3	verapamil retard	240mg	1dd1	2014-07-21	7
A1P3	calciumcarbonaat	500mg	1dd1	2014-07-21	7
A1P3	levocetirizine	5mg	3dd1	2014-07-21	21
A1P3	lisinopril	20mg	1dd1	2014-07-21	7
A1P3	protopic zalf	1mg/g	1dd ab	2014-07-16	60
A1P3	locoid emulsie	1mg/g	1dd ab	2014-07-16	30
A1P3	carbasalaatcalcium	100mg	1dd1	2014-07-14	7
A1P3	pravastatine	10mg	1dd1	2014-07-14	7
A1P3	omeprazol	20mg	1dd1	2014-07-14	7
A1P3	verapamil retard	240mg	1dd1	2014-07-14	7
A1P3	calciumcarbonaat	500mg	1dd1	2014-07-14	7
A1P3	levocetirizine	5mg	3dd1	2014-07-14	21
A1P3	lisinopril	20mg	1dd1	2014-07-14	7
A1P3	miconazolnitraatcrème	20mg/g	2-3dd ab	2014-07-11	30
A1P3	carbasalaatcalcium	100mg	1dd1	2014-07-07	7
A1P3	pravastatine	10mg	1dd1	2014-07-07	7
A1P3	omeprazol	20mg	1dd1	2014-07-07	7
A1P3	verapamil retard	240mg	1dd1	2014-07-07	7
A1P3	calciumcarbonaat	500mg	1dd1	2014-07-07	7
A1P3	levocetirizine	5mg	3dd1	2014-07-07	21
A1P3	lisinopril	20mg	1dd1	2014-07-07	7
A1P3	ureum vaselinelanettecrème	100mg/g	uc	2014-07-01	200
A1P3	miconazolnitraatcrème	20mg/g	2-3dd ab	2014-07-01	30
A1P3	carbasalaatcalcium	100mg	1dd1	2014-06-30	7
A1P3	pravastatine	10mg	1dd1	2014-06-30	7
A1P3	omeprazol	20mg	1dd1	2014-06-30	7
A1P3	verapamil retard	240mg	1dd1	2014-06-30	7
A1P3	calciumcarbonaat	500mg	1dd1	2014-06-30	7
A1P3	levocetirizine	5mg	3dd1	2014-06-30	21
A1P3	lisinopril	20mg	1dd1	2014-06-30	7
A1P3	carbasalaatcalcium	100mg	1dd1	2014-06-23	7
A1P3	pravastatine	10mg	1dd1	2014-06-23	7
A1P3	omeprazol	20mg	1dd1	2014-06-23	7
A1P3	verapamil retard	240mg	1dd1	2014-06-23	7
A1P3	calciumcarbonaat	500mg	1dd1	2014-06-23	7
A1P3	levocetirizine	5mg	3dd1	2014-06-23	21
A1P3	lisinopril	20mg	1dd1	2014-06-23	7
A1P3	acetylcysteine	200mg	3dd1	2014-06-17	90
A1P3	paracetamol	500mg	3dd2	2014-06-17	30
A1P3	carbasalaatcalcium	100mg	1dd1	2014-06-06	7
A1P3	pravastatine	10mg	1dd1	2014-06-06	7
A1P3	omeprazol	20mg	1dd1	2014-06-06	7
A1P3	verapamil retard	240mg	1dd1	2014-06-06	7
A1P3	calciumcarbonaat	500mg	1dd1	2014-06-06	7
A1P3	levocetirizine	5mg	3dd1	2014-06-06	21
A1P3	lisinopril	20mg	1dd1	2014-06-06	7
A1P3	ureum vaselinelanettecrème	100mg/g	uc	2014-05-28	200
A1P3	protopic zalf	1mg/g	1dd ab	2014-05-28	60
A1P3	carbasalaatcalcium	100mg	1dd1	2014-05-19	7
A1P3	pravastatine	10mg	1dd1	2014-05-19	7
A1P3	omeprazol	20mg	1dd1	2014-05-19	7
A1P3	verapamil retard	240mg	1dd1	2014-05-19	7
A1P3	calciumcarbonaat	500mg	1dd1	2014-05-19	7
A1P3	levocetirizine	5mg	3dd1	2014-05-19	21
A1P3	lisinopril	20mg	1dd1	2014-05-19	7
A1P3	ureum vaselinelanettecrème	100mg/g	uc	2014-05-16	200
A1P3	miconazolnitraatcrème	20mg/g	2-3dd ab	2014-05-16	30
A1P3	carbasalaatcalcium	100mg	1dd1	2014-05-12	7
A1P3	pravastatine	10mg	1dd1	2014-05-12	7
A1P3	omeprazol	20mg	1dd1	2014-05-12	7
A1P3	verapamil retard	240mg	1dd1	2014-05-12	7
A1P3	calciumcarbonaat	500mg	1dd1	2014-05-12	7
A1P3	levocetirizine	5mg	3dd1	2014-05-12	21
A1P3	lisinopril	20mg	1dd1	2014-05-12	7
A1P3	carbasalaatcalcium	100mg	1dd1	2014-05-05	7
A1P3	pravastatine	10mg	1dd1	2014-05-05	7
A1P3	omeprazol	20mg	1dd1	2014-05-05	7
A1P3	verapamil retard	240mg	1dd1	2014-05-05	7
A1P3	calciumcarbonaat	500mg	1dd1	2014-05-05	7
A1P3	levocetirizine	5mg	3dd1	2014-05-05	21
A1P3	lisinopril	20mg	1dd1	2014-05-05	7
A1P3	acetylcysteine	200mg	3dd1	2014-05-01	90
A1P3	pravastatine	10mg	1dd1	2014-04-28	7
A1P3	pravastatine	10mg	1dd1	2014-04-18	7
A1P3	pravastatine	10mg	1dd1	2014-04-14	7
A1P3	pravastatine	10mg	1dd1	2014-04-07	7
A1P3	pravastatine	10mg	1dd1	2014-03-31	7
A1P3	pravastatine	10mg	1dd1	2014-03-24	7
A1P3	pravastatine	10mg	1dd1	2014-03-17	7
A1P3	pravastatine	10mg	1dd1	2014-03-10	7
A1P3	pravastatine	10mg	1dd1	2014-03-03	7
A1P3	pravastatine	10mg	1dd1	2014-02-24	7
A1P3	pravastatine	10mg	1dd1	2014-02-17	7
A1P3	pravastatine	10mg	1dd1	2014-02-10	7
A1P3	pravastatine	10mg	1dd1	2014-02-03	7
A1P3	pravastatine	10mg	1dd1	2014-01-27	7
A1P3	pravastatine	10mg	1dd1	2014-01-20	7
A1P3	pravastatine	10mg	1dd1	2014-01-13	7
A1P3	pravastatine	10mg	1dd1	2014-01-06	7
A1P3	pravastatine	10mg	1dd1	2013-12-27	7
A1P3	pravastatine	10mg	1dd1	2013-12-19	7
A1P3	pravastatine	10mg	1dd1	2013-12-13	7
A1P3	pravastatine	10mg	1dd1	2013-12-09	7
A1P3	pravastatine	10mg	1dd1	2013-12-02	7
A1P3	pravastatine	10mg	1dd1	2013-11-25	7
A1P3	pravastatine	10mg	1dd1	2013-11-18	7
A1P3	pravastatine	10mg	1dd1	2013-11-11	7
A1P3	pravastatine	10mg	1dd1	2013-11-04	7
A1P3	pravastatine	10mg	1dd1	2013-10-28	7
A1P3	pravastatine	10mg	1dd1	2013-10-21	7
A1P3	pravastatine	10mg	1dd1	2013-10-14	7
A1P3	pravastatine	10mg	1dd1	2013-10-07	7
A1P3	pravastatine	10mg	1dd1	2013-09-30	7
A1P3	pravastatine	10mg	1dd1	2013-09-23	7
A1P3	pravastatine	10mg	1dd1	2013-09-16	7
A1P3	pravastatine	10mg	1dd1	2013-09-09	7
A1P3	pravastatine	10mg	1dd1	2013-09-02	7
A1P3	pravastatine	10mg	1dd1	2013-08-26	7
A1P3	pravastatine	10mg	1dd1	2013-08-19	7
A1P3	pravastatine	10mg	1dd1	2013-08-12	7
A1P3	pravastatine	10mg	1dd1	2013-08-05	7
A1P3	pravastatine	10mg	1dd1	2013-07-29	7
A1P3	pravastatine	10mg	1dd1	2013-07-22	7
A1P3	pravastatine	10mg	1dd1	2013-07-15	7
A1P3	pravastatine	10mg	1dd1	2013-07-08	7
A1P3	pravastatine	10mg	1dd1	2013-07-01	7
A1P3	pravastatine	10mg	1dd1	2013-06-24	7
A1P3	pravastatine	10mg	1dd1	2013-06-17	7
A1P3	pravastatine	10mg	1dd1	2013-06-10	7
A1P3	pravastatine	10mg	1dd1	2013-06-03	7
A1P3	pravastatine	10mg	1dd1	2013-05-27	7
A1P3	pravastatine	10mg	1dd1	2013-05-16	7
A1P3	pravastatine	10mg	1dd1	2013-05-13	7
A1P3	pravastatine	10mg	1dd1	2013-05-03	7
A1P3	pravastatine	10mg	1dd1	2013-04-25	7
A1P3	pravastatine	10mg	1dd1	2013-04-22	7
A1P3	pravastatine	10mg	1dd1	2013-04-16	7
A1P3	pravastatine	10mg	1dd1	2013-04-08	7
A1P3	pravastatine	10mg	1dd1	2013-03-28	7
A1P3	pravastatine	10mg	1dd1	2013-03-21	7
A1P3	pravastatine	10mg	1dd1	2013-03-19	7
A1P3	pravastatine	10mg	1dd1	2013-03-11	7
A1P3	pravastatine	10mg	1dd1	2013-03-04	7
A1P3	pravastatine	10mg	1dd1	2013-02-25	7
A1P3	pravastatine	10mg	1dd1	2013-02-19	7
A1P3	pravastatine	10mg	1dd1	2013-02-11	7
A1P3	pravastatine	10mg	1dd1	2013-02-04	7
A1P3	pravastatine	10mg	1dd1	2013-01-28	7
A1P3	pravastatine	10mg	1dd1	2013-01-21	7
A1P3	pravastatine	10mg	1dd1	2013-01-14	7
A1P3	pravastatine	10mg	1dd1	2013-01-07	7
A1P3	pravastatine	10mg	1dd1	2012-12-28	7
A1P3	pravastatine	10mg	1dd1	2012-12-19	7
A1P3	pravastatine	10mg	1dd1	2012-12-14	7
A1P3	pravastatine	10mg	1dd1	2012-12-10	7
A1P3	pravastatine	10mg	1dd1	2012-12-03	7
A1P3	pravastatine	10mg	1dd1	2012-11-26	7
A1P3	pravastatine	10mg	1dd1	2012-11-19	7
A1P3	pravastatine	10mg	1dd1	2012-11-12	7
A1P3	pravastatine	10mg	1dd1	2012-11-05	7
A1P3	pravastatine	10mg	1dd1	2012-10-29	7
A1P3	pravastatine	10mg	1dd1	2012-10-22	7
A1P3	pravastatine	10mg	1dd1	2012-10-15	7
A1P3	pravastatine	10mg	1dd1	2012-10-08	7
A1P3	pravastatine	10mg	1dd1	2012-10-01	7
A1P3	pravastatine	10mg	1dd1	2012-09-24	7
A1P3	pravastatine	10mg	1dd1	2012-09-17	7
A1P3	pravastatine	10mg	1dd1	2012-09-10	7
A1P3	pravastatine	10mg	1dd1	2012-09-03	7
A1P3	pravastatine	10mg	1dd1	2012-08-27	7
A1P3	pravastatine	10mg	1dd1	2012-08-20	7
A1P3	pravastatine	10mg	1dd1	2012-08-13	7
A1P3	pravastatine	10mg	1dd1	2012-08-06	7
A1P3	pravastatine	10mg	1dd1	2012-07-30	7
A1P3	pravastatine	10mg	1dd1	2012-07-23	7
A1P3	pravastatine	10mg	1dd1	2012-07-16	7
A1P3	pravastatine	10mg	1dd1	2012-07-09	7
A1P3	pravastatine	10mg	1dd1	2012-07-02	7
A1P3	pravastatine	10mg	1dd1	2012-06-25	7
A1P3	pravastatine	10mg	1dd1	2012-06-18	7
A1P3	pravastatine	10mg	1dd1	2012-06-11	7
A1P3	pravastatine	10mg	1dd1	2012-06-05	7
A1P3	pravastatine	10mg	1dd1	2012-05-29	7
A1P3	pravastatine	10mg	1dd1	2012-05-21	7
A1P3	pravastatine	10mg	1dd1	2012-05-14	7
A1P3	pravastatine	10mg	1dd1	2012-05-07	7
A1P3	pravastatine	10mg	1dd1	2012-04-27	7
A1P3	pravastatine	10mg	1dd1	2012-04-23	7
A1P3	pravastatine	10mg	1dd1	2012-04-16	7
A1P3	pravastatine	10mg	1dd1	2012-04-10	7
A1P3	pravastatine	10mg	1dd1	2012-04-02	7
A1P3	pravastatine	10mg	1dd1	2012-03-26	7
A1P3	pravastatine	10mg	1dd1	2012-03-19	7
A1P3	pravastatine	10mg	1dd1	2012-03-12	7
A1P3	pravastatine	10mg	1dd1	2012-03-05	7
A1P3	pravastatine	10mg	1dd1	2012-02-27	7
A1P3	pravastatine	10mg	1dd1	2012-02-20	7
A1P3	pravastatine	10mg	1dd1	2012-02-13	7
A1P3	pravastatine	10mg	1dd1	2012-02-06	7
A1P3	pravastatine	10mg	1dd1	2012-01-30	7
A1P3	pravastatine	10mg	1dd1	2012-01-23	7
A1P3	pravastatine	10mg	1dd1	2012-01-16	7
A1P3	pravastatine	10mg	1dd1	2012-01-09	7
A1P3	pravastatine	10mg	1dd1	2012-01-02	7
A1P3	pravastatine	10mg	1dd1	2011-12-22	7
A1P3	pravastatine	10mg	1dd1	2011-12-19	7
A1P3	pravastatine	10mg	1dd1	2011-12-13	7
A1P3	pravastatine	10mg	1dd1	2011-11-28	7
A1P3	pravastatine	10mg	1dd1	2011-11-21	7
A1P3	pravastatine	10mg	1dd1	2011-11-14	7
A1P3	pravastatine	10mg	1dd1	2011-11-07	7
A1P4	amlodipine	5mg	1dd1	2014-12-05	7
A1P4	perindopril	2mg	1dd1	2014-12-05	7
A1P4	metoprololsuccinaat	50mg	1dd1	2014-12-05	7
A1P4	pantoprazol	20mg	1dd1	2014-12-05	7
A1P4	eplerenon	25mg	1dd1	2014-12-05	7
A1P4	isosorbidemononitraat retard	50mg	1dd1	2014-12-05	7
A1P4	simvastatine	40mg	1dd1	2014-12-05	7
A1P4	acetylsalicylzuur	80mg	1dd1	2014-12-05	7
A1P4	amlodipine	5mg	1dd1	2014-11-28	7
A1P4	perindopril	2mg	1dd1	2014-11-28	7
A1P4	metoprololsuccinaat	50mg	1dd1	2014-11-28	7
A1P4	pantoprazol	20mg	1dd1	2014-11-28	7
A1P4	eplerenon	25mg	1dd1	2014-11-28	7
A1P4	isosorbidemononitraat retard	50mg	1dd1	2014-11-28	7
A1P4	simvastatine	40mg	1dd1	2014-11-28	7
A1P4	acetylsalicylzuur	80mg	1dd1	2014-11-28	7
A1P4	amlodipine	5mg	1dd1	2014-11-21	7
A1P4	perindopril	2mg	1dd1	2014-11-21	7
A1P4	metoprololsuccinaat	50mg	1dd1	2014-11-21	7
A1P4	pantoprazol	20mg	1dd1	2014-11-21	7
A1P4	eplerenon	25mg	1dd1	2014-11-21	7
A1P4	isosorbidemononitraat retard	50mg	1dd1	2014-11-21	7
A1P4	simvastatine	40mg	1dd1	2014-11-21	7
A1P4	acetylsalicylzuur	80mg	1dd1	2014-11-21	7
A1P4	amlodipine	5mg	1dd1	2014-11-14	7
A1P4	perindopril	2mg	1dd1	2014-11-14	7
A1P4	metoprololsuccinaat	50mg	1dd1	2014-11-14	7
A1P4	pantoprazol	20mg	1dd1	2014-11-14	7
A1P4	eplerenon	25mg	1dd1	2014-11-14	7
A1P4	isosorbidemononitraat retard	50mg	1dd1	2014-11-14	7
A1P4	simvastatine	40mg	1dd1	2014-11-14	7
A1P4	acetylsalicylzuur	80mg	1dd1	2014-11-14	7
A1P4	amlodipine	5mg	1dd1	2014-11-07	7
A1P4	perindopril	2mg	1dd1	2014-11-07	7
A1P4	metoprololsuccinaat	50mg	1dd1	2014-11-07	7
A1P4	pantoprazol	20mg	1dd1	2014-11-07	7
A1P4	eplerenon	25mg	1dd1	2014-11-07	7
A1P4	isosorbidemononitraat retard	50mg	1dd1	2014-11-07	7
A1P4	simvastatine	40mg	1dd1	2014-11-07	7
A1P4	acetylsalicylzuur	80mg	1dd1	2014-11-07	7
A1P4	amlodipine	5mg	1dd1	2014-10-31	7
A1P4	perindopril	2mg	1dd1	2014-10-31	7
A1P4	metoprololsuccinaat	50mg	1dd1	2014-10-31	7
A1P4	pantoprazol	20mg	1dd1	2014-10-31	7
A1P4	eplerenon	25mg	1dd1	2014-10-31	7
A1P4	isosorbidemononitraat retard	50mg	1dd1	2014-10-31	7
A1P4	simvastatine	40mg	1dd1	2014-10-31	7
A1P4	acetylsalicylzuur	80mg	1dd1	2014-10-31	7
A1P4	amlodipine	5mg	1dd1	2014-10-24	7
A1P4	perindopril	2mg	1dd1	2014-10-24	7
A1P4	metoprololsuccinaat	50mg	1dd1	2014-10-24	7
A1P4	pantoprazol	20mg	1dd1	2014-10-24	7
A1P4	eplerenon	25mg	1dd1	2014-10-24	7
A1P4	isosorbidemononitraat retard	50mg	1dd1	2014-10-24	7
A1P4	simvastatine	40mg	1dd1	2014-10-24	7
A1P4	acetylsalicylzuur	80mg	1dd1	2014-10-24	7
A1P4	amlodipine	5mg	1dd1	2014-10-17	7
A1P4	perindopril	2mg	1dd1	2014-10-17	7
A1P4	metoprololsuccinaat	50mg	1dd1	2014-10-17	7
A1P4	pantoprazol	20mg	1dd1	2014-10-17	7
A1P4	eplerenon	25mg	1dd1	2014-10-17	7
A1P4	isosorbidemononitraat retard	50mg	1dd1	2014-10-17	7
A1P4	simvastatine	40mg	1dd1	2014-10-17	7
A1P4	acetylsalicylzuur	80mg	1dd1	2014-10-17	7
A1P4	amlodipine	5mg	1dd1	2014-10-03	7
A1P4	perindopril	2mg	1dd1	2014-10-03	7
A1P4	metoprololsuccinaat	50mg	1dd1	2014-10-03	7
A1P4	pantoprazol	20mg	1dd1	2014-10-03	7
A1P4	eplerenon	25mg	1dd1	2014-10-03	7
A1P4	isosorbidemononitraat retard	50mg	1dd1	2014-10-03	7
A1P4	simvastatine	40mg	1dd1	2014-10-03	7
A1P4	acetylsalicylzuur	80mg	1dd1	2014-10-03	7
A1P4	amlodipine	5mg	1dd1	2014-09-26	7
A1P4	perindopril	2mg	1dd1	2014-09-26	7
A1P4	metoprololsuccinaat	50mg	1dd1	2014-09-26	7
A1P4	pantoprazol	20mg	1dd1	2014-09-26	7
A1P4	eplerenon	25mg	1dd1	2014-09-26	7
A1P4	isosorbidemononitraat retard	50mg	1dd1	2014-09-26	7
A1P4	simvastatine	40mg	1dd1	2014-09-26	7
A1P4	acetylsalicylzuur	80mg	1dd1	2014-09-26	7
A1P4	amlodipine	5mg	1dd1	2014-09-19	7
A1P4	perindopril	2mg	1dd1	2014-09-19	7
A1P4	metoprololsuccinaat	50mg	1dd1	2014-09-19	7
A1P4	pantoprazol	20mg	1dd1	2014-09-19	7
A1P4	eplerenon	25mg	1dd1	2014-09-19	7
A1P4	isosorbidemononitraat retard	50mg	1dd1	2014-09-19	7
A1P4	simvastatine	40mg	1dd1	2014-09-19	7
A1P4	acetylsalicylzuur	80mg	1dd1	2014-09-19	7
A1P4	amlodipine	5mg	1dd1	2014-09-12	7
A1P4	perindopril	2mg	1dd1	2014-09-12	7
A1P4	metoprololsuccinaat	50mg	1dd1	2014-09-12	7
A1P4	pantoprazol	20mg	1dd1	2014-09-12	7
A1P4	eplerenon	25mg	1dd1	2014-09-12	7
A1P4	isosorbidemononitraat retard	50mg	1dd1	2014-09-12	7
A1P4	simvastatine	40mg	1dd1	2014-09-12	7
A1P4	acetylsalicylzuur	80mg	1dd1	2014-09-12	7
A1P4	simvastatine	40mg	1dd1	2014-08-26	14
A1P4	amlodipine	5mg	1dd1	2014-08-26	14
A1P4	perindopril	2mg	1dd1	2014-08-26	14
A1P4	pantoprazol	20mg	1dd1	2014-08-26	14
A1P4	isosorbidemononitraat retard	50mg	1dd1	2014-08-26	14
A1P4	metoprololsuccinaat	50mg	1dd1	2014-08-26	14
A1P4	eplerenon	25mg	1dd1	2014-08-26	14
A1P4	acetylsalicylzuur	80mg	1dd1	2014-08-26	14
A1P4	simvastatine	40mg	1dd1	2014-08-19	7
A1P4	amlodipine	5mg	1dd1	2014-08-19	7
A1P4	perindopril	2mg	1dd1	2014-08-19	7
A1P4	pantoprazol	20mg	1dd1	2014-08-19	7
A1P4	isosorbidemononitraat retard	50mg	1dd1	2014-08-19	7
A1P4	metoprololsuccinaat	50mg	1dd1	2014-08-19	7
A1P4	eplerenon	25mg	1dd1	2014-08-19	7
A1P4	acetylsalicylzuur	80mg	1dd1	2014-08-19	7
A1P4	simvastatine	40mg	1dd1	2014-07-31	14
A1P4	amlodipine	5mg	1dd1	2014-07-31	14
A1P4	perindopril	2mg	1dd1	2014-07-31	14
A1P4	pantoprazol	20mg	1dd1	2014-07-31	14
A1P4	isosorbidemononitraat retard	50mg	1dd1	2014-07-31	14
A1P4	metoprololsuccinaat	50mg	1dd1	2014-07-31	14
A1P4	eplerenon	25mg	1dd1	2014-07-31	14
A1P4	acetylsalicylzuur	80mg	1dd1	2014-07-31	14
A1P4	simvastatine	40mg	1dd1	2014-07-07	28
A1P4	amlodipine	5mg	1dd1	2014-07-07	28
A1P4	perindopril	2mg	1dd1	2014-07-07	28
A1P4	pantoprazol	20mg	1dd1	2014-07-07	28
A1P4	isosorbidemononitraat retard	50mg	1dd1	2014-07-07	28
A1P4	metoprololsuccinaat	50mg	1dd1	2014-07-07	28
A1P4	eplerenon	25mg	1dd1	2014-07-07	28
A1P4	acetylsalicylzuur	80mg	1dd1	2014-07-07	28
A1P4	simvastatine	40mg	1dd1	2014-07-01	7
A1P4	amlodipine	5mg	1dd1	2014-07-01	7
A1P4	perindopril	2mg	1dd1	2014-07-01	7
A1P4	pantoprazol	20mg	1dd1	2014-07-01	7
A1P4	isosorbidemononitraat retard	50mg	1dd1	2014-07-01	7
A1P4	metoprololsuccinaat	50mg	1dd1	2014-07-01	7
A1P4	eplerenon	25mg	1dd1	2014-07-01	7
A1P4	acetylsalicylzuur	80mg	1dd1	2014-07-01	7
A1P4	simvastatine	40mg	1dd1	2014-06-24	7
A1P4	amlodipine	5mg	1dd1	2014-06-24	7
A1P4	perindopril	2mg	1dd1	2014-06-24	7
A1P4	pantoprazol	20mg	1dd1	2014-06-24	7
A1P4	isosorbidemononitraat retard	50mg	1dd1	2014-06-24	7
A1P4	metoprololsuccinaat	50mg	1dd1	2014-06-24	7
A1P4	eplerenon	25mg	1dd1	2014-06-24	7
A1P4	acetylsalicylzuur	80mg	1dd1	2014-06-24	7
A1P4	simvastatine	40mg	1dd1	2014-06-17	7
A1P4	amlodipine	5mg	1dd1	2014-06-17	7
A1P4	perindopril	2mg	1dd1	2014-06-17	7
A1P4	pantoprazol	20mg	1dd1	2014-06-17	7
A1P4	isosorbidemononitraat retard	50mg	1dd1	2014-06-17	7
A1P4	metoprololsuccinaat	50mg	1dd1	2014-06-17	7
A1P4	eplerenon	25mg	1dd1	2014-06-17	7
A1P4	acetylsalicylzuur	80mg	1dd1	2014-06-17	7
A1P4	simvastatine	40mg	1dd1	2014-06-02	14
A1P4	amlodipine	5mg	1dd1	2014-06-02	14
A1P4	perindopril	2mg	1dd1	2014-06-02	14
A1P4	pantoprazol	20mg	1dd1	2014-06-02	14
A1P4	isosorbidemononitraat retard	50mg	1dd1	2014-06-02	14
A1P4	metoprololsuccinaat	50mg	1dd1	2014-06-02	14
A1P4	eplerenon	25mg	1dd1	2014-06-02	14
A1P4	acetylsalicylzuur	80mg	1dd1	2014-06-02	14
A1P4	simvastatine	40mg	1dd1	2014-05-26	7
A1P4	simvastatine	40mg	1dd1	2014-05-20	7
A1P4	simvastatine	40mg	1dd1	2014-05-13	7
A1P4	simvastatine	40mg	1dd1	2014-05-06	7
A1P4	simvastatine	40mg	1dd1	2014-04-29	7
A1P4	simvastatine	40mg	1dd1	2014-04-22	7
A1P4	simvastatine	40mg	1dd1	2014-04-15	7
A1P4	simvastatine	40mg	1dd1	2014-04-08	7
A1P4	simvastatine	40mg	1dd1	2014-04-01	7
A1P4	simvastatine	40mg	1dd1	2014-03-25	7
A1P4	simvastatine	40mg	1dd1	2014-03-11	7
A1P4	simvastatine	40mg	1dd1	2014-02-25	7
A1P4	simvastatine	40mg	1dd1	2014-02-18	7
A1P4	simvastatine	40mg	1dd1	2014-02-11	7
A1P4	simvastatine	40mg	1dd1	2014-02-04	7
A1P4	simvastatine	40mg	1dd1	2014-01-28	7
A1P4	simvastatine	40mg	1dd1	2014-01-21	7
A1P4	simvastatine	40mg	1dd1	2014-01-14	7
A1P4	simvastatine	40mg	1dd1	2014-01-07	7
A1P4	simvastatine	40mg	1dd1	2013-12-27	7
A1P4	simvastatine	40mg	1dd1	2013-12-20	7
A1P4	simvastatine	40mg	1dd1	2013-12-16	7
A1P4	simvastatine	40mg	1dd1	2013-12-10	7
A1P4	simvastatine	40mg	1dd1	2013-12-03	7
A1P4	simvastatine	40mg	1dd1	2013-11-26	7
A1P4	simvastatine	40mg	1dd1	2013-11-19	7
A1P4	simvastatine	40mg	1dd1	2013-11-12	7
A1P4	simvastatine	40mg	1dd1	2013-11-05	7
A1P4	simvastatine	40mg	1dd1	2013-10-29	7
A1P4	simvastatine	40mg	1dd1	2013-10-22	7
A1P4	simvastatine	40mg	1dd1	2013-10-15	7
A1P4	simvastatine	40mg	1dd1	2013-10-08	7
A1P4	simvastatine	40mg	1dd1	2013-10-01	7
A1P4	simvastatine	40mg	1dd1	2013-09-24	7
A1P4	simvastatine	40mg	1dd1	2013-09-17	7
A1P4	simvastatine	40mg	1dd1	2013-09-10	7
A1P4	simvastatine	40mg	1dd1	2013-09-03	7
A1P4	simvastatine	40mg	1dd1	2013-08-27	7
A1P4	simvastatine	40mg	1dd1	2013-08-15	7
A1P4	simvastatine	40mg	1dd1	2013-08-06	14
A1P4	simvastatine	40mg	1dd1	2013-07-30	7
A1P4	simvastatine	40mg	1dd1	2013-07-18	7
A1P4	simvastatine	40mg	1dd1	2013-07-05	14
A1P4	simvastatine	40mg	1dd1	2013-07-02	7
A1P4	simvastatine	40mg	1dd1	2013-06-25	7
A1P4	simvastatine	40mg	1dd1	2013-06-18	7
A1P4	simvastatine	40mg	1dd1	2013-06-11	7
A1P4	simvastatine	40mg	1dd1	2013-06-04	7
A1P4	simvastatine	40mg	1dd1	2013-05-28	7
A1P4	simvastatine	40mg	1dd1	2013-05-21	7
A1P4	simvastatine	40mg	1dd1	2013-05-13	7
A1P4	simvastatine	40mg	1dd1	2013-05-03	7
A1P4	simvastatine	40mg	1dd1	2013-04-26	7
A1P4	simvastatine	40mg	1dd1	2013-04-23	7
A1P4	simvastatine	40mg	1dd1	2013-04-16	7
A1P4	simvastatine	40mg	1dd1	2013-04-09	7
A1P4	simvastatine	40mg	1dd1	2013-04-02	7
A1P4	simvastatine	40mg	1dd1	2013-03-22	7
A1P4	simvastatine	40mg	1dd1	2013-03-19	7
A1P4	simvastatine	40mg	1dd1	2013-03-12	7
A1P4	simvastatine	40mg	1dd1	2013-03-05	7
A1P4	simvastatine	40mg	1dd1	2013-02-26	7
A1P4	simvastatine	40mg	1dd1	2013-02-19	7
A1P4	simvastatine	40mg	1dd1	2013-02-12	7
A1P4	simvastatine	40mg	1dd1	2013-02-05	7
A1P4	simvastatine	40mg	1dd1	2013-01-29	7
A1P4	simvastatine	40mg	1dd1	2013-01-22	7
A1P4	simvastatine	40mg	1dd1	2013-01-15	7
A1P4	simvastatine	40mg	1dd1	2013-01-08	7
A1P4	simvastatine	40mg	1dd1	2012-12-31	7
A1P4	simvastatine	40mg	1dd1	2012-12-20	7
A1P4	simvastatine	40mg	1dd1	2012-12-14	7
A1P4	simvastatine	40mg	1dd1	2012-12-11	7
A1P4	simvastatine	40mg	1dd1	2012-12-04	7
A1P4	simvastatine	40mg	1dd1	2012-11-27	7
A1P4	simvastatine	40mg	1dd1	2012-11-20	7
A1P4	simvastatine	40mg	1dd1	2012-11-13	7
A1P4	simvastatine	40mg	1dd1	2012-11-06	7
A1P4	simvastatine	40mg	1dd1	2012-10-30	7
A1P4	simvastatine	40mg	1dd1	2012-10-23	7
A1P4	simvastatine	40mg	1dd1	2012-10-16	7
A1P4	simvastatine	40mg	1dd1	2012-10-09	7
A1P4	simvastatine	40mg	1dd1	2012-10-02	7
A1P4	simvastatine	40mg	1dd1	2012-09-25	7
A1P4	simvastatine	40mg	1dd1	2012-09-18	7
A1P4	simvastatine	40mg	1dd1	2012-09-11	7
A1P4	simvastatine	40mg	1dd1	2012-09-04	7
A1P4	simvastatine	40mg	1dd1	2012-08-28	7
A1P4	simvastatine	40mg	1dd1	2012-08-21	7
A1P4	simvastatine	40mg	1dd1	2012-08-14	7
A1P4	simvastatine	40mg	1dd1	2012-08-07	7
A1P4	simvastatine	40mg	1dd1	2012-07-31	7
A1P4	simvastatine	40mg	1dd1	2012-07-26	7
A1P4	simvastatine	40mg	1dd1	2012-07-24	7
A1P4	simvastatine	40mg	1dd1	2012-07-17	7
A1P4	simvastatine	40mg	1dd1	2012-07-11	7
A1P4	simvastatine	40mg	1dd1	2012-07-03	7
A1P4	simvastatine	40mg	1dd1	2012-06-19	14
A1P4	simvastatine	40mg	1dd1	2012-06-12	7
A1P4	simvastatine	40mg	1dd1	2012-06-05	7
A1P4	simvastatine	40mg	1dd1	2012-05-29	7
A1P4	simvastatine	40mg	1dd1	2012-05-22	7
A1P4	simvastatine	40mg	1dd1	2012-05-14	7
A1P4	simvastatine	40mg	1dd1	2012-05-08	7
A1P4	simvastatine	40mg	1dd1	2012-05-01	7
A1P4	simvastatine	40mg	1dd1	2012-04-24	7
A1P4	simvastatine	40mg	1dd1	2012-04-17	7
A1P4	simvastatine	40mg	1dd1	2012-04-10	7
A1P4	simvastatine	40mg	1dd1	2012-04-03	7
A1P4	simvastatine	40mg	1dd1	2012-03-27	7
A1P4	simvastatine	40mg	1dd1	2012-03-20	7
A1P4	simvastatine	40mg	1dd1	2012-03-13	7
A1P4	simvastatine	40mg	1dd1	2012-03-06	7
A1P4	simvastatine	40mg	1dd1	2012-02-28	7
A1P4	simvastatine	40mg	1dd1	2012-02-21	7
A1P4	simvastatine	40mg	1dd1	2012-02-20	7
A1P4	simvastatine	40mg	1dd1	2012-02-14	7
A1P4	simvastatine	40mg	1dd1	2012-02-07	7
A1P4	simvastatine	40mg	1dd1	2012-02-03	7
A1P4	simvastatine	40mg	1dd1	2012-01-31	7
A1P4	simvastatine	40mg	1dd1	2012-01-24	7
A1P4	simvastatine	40mg	1dd1	2012-01-17	7
A1P4	simvastatine	40mg	1dd1	2012-01-06	7
A1P4	simvastatine	40mg	1dd1	2012-01-03	7
A1P4	simvastatine	40mg	1dd1	2011-12-31	7
A1P4	simvastatine	40mg	1dd1	2011-12-27	7
A1P4	simvastatine	40mg	1dd1	2011-12-19	7
A1P4	simvastatine	40mg	1dd1	2011-12-13	7
A1P4	simvastatine	40mg	1dd1	2011-12-06	7
A1P4	simvastatine	40mg	1dd1	2011-11-29	7
A1P4	simvastatine	40mg	1dd1	2011-11-23	7
A1P4	simvastatine	40mg	1dd1	2011-11-15	7
A1P4	simvastatine	40mg	1dd1	2011-11-08	7
A1P4	simvastatine	40mg	1dd1	2011-11-01	7
A1P5	spironolacton	25mg	1dd1	2014-12-05	7
A1P5	betahistine	16mg	3dd1	2014-12-05	21
A1P5	gabapentine	300mg	1dd1	2014-12-05	7
A1P5	irbesartan	300mg	1dd1	2014-12-05	7
A1P5	amitriptyline	25mg	1dd1	2014-12-05	7
A1P5	bumetanide	1mg	2dd1	2014-12-05	14
A1P5	carvedilol	25mg	2dd1	2014-12-05	14
A1P5	temazepam	20mg	1dd1	2014-12-05	7
A1P5	rosuvastatine	10mg	1dd1	2014-12-05	7
A1P5	metformine	850mg	3dd1	2014-12-05	21
A1P5	bromazepam	3mg	2dd1	2014-12-05	14
A1P5	spironolacton	25mg	1dd1	2014-11-28	7
A1P5	betahistine	16mg	3dd1	2014-11-28	21
A1P5	gabapentine	300mg	1dd1	2014-11-28	7
A1P5	irbesartan	300mg	1dd1	2014-11-28	7
A1P5	amitriptyline	25mg	1dd1	2014-11-28	7
A1P5	bumetanide	1mg	2dd1	2014-11-28	14
A1P5	carvedilol	25mg	2dd1	2014-11-28	14
A1P5	temazepam	20mg	1dd1	2014-11-28	7
A1P5	rosuvastatine	10mg	1dd1	2014-11-28	7
A1P5	metformine	850mg	3dd1	2014-11-28	21
A1P5	bromazepam	3mg	2dd1	2014-11-28	14
A1P5	novomix 30 flexpen	300e/3ml		2014-11-27	25
A1P5	spironolacton	25mg	1dd1	2014-11-21	7
A1P5	betahistine	16mg	3dd1	2014-11-21	21
A1P5	gabapentine	300mg	1dd1	2014-11-21	7
A1P5	irbesartan	300mg	1dd1	2014-11-21	7
A1P5	amitriptyline	25mg	1dd1	2014-11-21	7
A1P5	bumetanide	1mg	2dd1	2014-11-21	14
A1P5	carvedilol	25mg	2dd1	2014-11-21	14
A1P5	temazepam	20mg	1dd1	2014-11-21	7
A1P5	rosuvastatine	10mg	1dd1	2014-11-21	7
A1P5	metformine	850mg	3dd1	2014-11-21	21
A1P5	bromazepam	3mg	2dd1	2014-11-21	14
A1P5	spironolacton	25mg	1dd1	2014-11-14	7
A1P5	betahistine	16mg	3dd1	2014-11-14	21
A1P5	gabapentine	300mg	1dd1	2014-11-14	7
A1P5	irbesartan	300mg	1dd1	2014-11-14	7
A1P5	amitriptyline	25mg	1dd1	2014-11-14	7
A1P5	bumetanide	1mg	2dd1	2014-11-14	14
A1P5	carvedilol	25mg	2dd1	2014-11-14	14
A1P5	temazepam	20mg	1dd1	2014-11-14	7
A1P5	rosuvastatine	10mg	1dd1	2014-11-14	7
A1P5	metformine	850mg	3dd1	2014-11-14	21
A1P5	bromazepam	3mg	2dd1	2014-11-14	14
A1P5	novomix 30 flexpen	300e/3ml		2014-11-13	10
A1P5	novorapid flexpen	300e/3ml		2014-11-13	10
A1P5	spironolacton	25mg	1dd1	2014-11-07	7
A1P5	betahistine	16mg	3dd1	2014-11-07	21
A1P5	gabapentine	300mg	1dd1	2014-11-07	7
A1P5	irbesartan	300mg	1dd1	2014-11-07	7
A1P5	amitriptyline	25mg	1dd1	2014-11-07	7
A1P5	bumetanide	1mg	2dd1	2014-11-07	14
A1P5	carvedilol	25mg	2dd1	2014-11-07	14
A1P5	temazepam	20mg	1dd1	2014-11-07	7
A1P5	rosuvastatine	10mg	1dd1	2014-11-07	7
A1P5	metformine	850mg	3dd1	2014-11-07	21
A1P5	bromazepam	3mg	2dd1	2014-11-07	14
A1P5	spironolacton	25mg	1dd1	2014-10-31	6
A1P5	betahistine	16mg	3dd1	2014-10-31	21
A1P5	gabapentine	300mg	1dd1	2014-10-31	7
A1P5	irbesartan	300mg	1dd1	2014-10-31	7
A1P5	amitriptyline	25mg	1dd1	2014-10-31	7
A1P5	bumetanide	1mg	2dd1	2014-10-31	14
A1P5	carvedilol	25mg	2dd1	2014-10-31	14
A1P5	temazepam	20mg	1dd1	2014-10-31	7
A1P5	rosuvastatine	10mg	1dd1	2014-10-31	7
A1P5	metformine	850mg	3dd1	2014-10-31	21
A1P5	bromazepam	3mg	2dd1	2014-10-31	14
A1P5	betahistine	16mg	3dd1	2014-10-24	21
A1P5	gabapentine	300mg	1dd1	2014-10-24	7
A1P5	irbesartan	300mg	1dd1	2014-10-24	7
A1P5	amitriptyline	25mg	1dd1	2014-10-24	7
A1P5	bumetanide	1mg	2dd1	2014-10-24	14
A1P5	carvedilol	25mg	2dd1	2014-10-24	14
A1P5	temazepam	20mg	1dd1	2014-10-24	7
A1P5	rosuvastatine	10mg	1dd1	2014-10-24	7
A1P5	metformine	850mg	3dd1	2014-10-24	21
A1P5	bromazepam	3mg	2dd1	2014-10-24	14
A1P5	gabapentine	300mg	1dd1	2014-10-17	7
A1P5	irbesartan	300mg	1dd1	2014-10-17	7
A1P5	amitriptyline	25mg	1dd1	2014-10-17	7
A1P5	bumetanide	1mg	2dd1	2014-10-17	14
A1P5	carvedilol	25mg	2dd1	2014-10-17	14
A1P5	temazepam	20mg	1dd1	2014-10-17	7
A1P5	rosuvastatine	10mg	1dd1	2014-10-17	7
A1P5	metformine	850mg	3dd1	2014-10-17	21
A1P5	bromazepam	3mg	2dd1	2014-10-17	14
A1P5	betahistine	16mg	3dd1	2014-10-16	90
A1P5	gabapentine	300mg	1dd1	2014-10-10	7
A1P5	irbesartan	300mg	1dd1	2014-10-10	7
A1P5	amitriptyline	25mg	1dd1	2014-10-10	7
A1P5	bumetanide	1mg	2dd1	2014-10-10	14
A1P5	carvedilol	25mg	2dd1	2014-10-10	14
A1P5	temazepam	20mg	1dd1	2014-10-10	7
A1P5	rosuvastatine	10mg	1dd1	2014-10-10	7
A1P5	metformine	850mg	3dd1	2014-10-10	21
A1P5	bromazepam	3mg	2dd1	2014-10-10	14
A1P5	gabapentine	300mg	1dd1	2014-10-03	7
A1P5	irbesartan	300mg	1dd1	2014-10-03	7
A1P5	amitriptyline	25mg	1dd1	2014-10-03	7
A1P5	bumetanide	1mg	2dd1	2014-10-03	14
A1P5	carvedilol	25mg	2dd1	2014-10-03	14
A1P5	temazepam	20mg	1dd1	2014-10-03	7
A1P5	rosuvastatine	10mg	1dd1	2014-10-03	7
A1P5	metformine	850mg	3dd1	2014-10-03	21
A1P5	bromazepam	3mg	2dd1	2014-10-03	14
A1P5	gabapentine	300mg	1dd1	2014-09-26	7
A1P5	irbesartan	300mg	1dd1	2014-09-26	7
A1P5	amitriptyline	25mg	1dd1	2014-09-26	7
A1P5	bumetanide	1mg	2dd1	2014-09-26	14
A1P5	carvedilol	25mg	2dd1	2014-09-26	14
A1P5	temazepam	20mg	1dd1	2014-09-26	7
A1P5	rosuvastatine	10mg	1dd1	2014-09-26	7
A1P5	metformine	850mg	3dd1	2014-09-26	21
A1P5	bromazepam	3mg	2dd1	2014-09-26	14
A1P5	betahistine	16mg	3dd1	2014-09-25	90
A1P5	gabapentine	300mg	1dd1	2014-09-19	7
A1P5	irbesartan	300mg	1dd1	2014-09-19	7
A1P5	amitriptyline	25mg	1dd1	2014-09-19	7
A1P5	bumetanide	1mg	2dd1	2014-09-19	14
A1P5	carvedilol	25mg	2dd1	2014-09-19	14
A1P5	temazepam	20mg	1dd1	2014-09-19	7
A1P5	rosuvastatine	10mg	1dd1	2014-09-19	7
A1P5	metformine	850mg	3dd1	2014-09-19	21
A1P5	bromazepam	3mg	2dd1	2014-09-19	14
A1P5	gabapentine	300mg	1dd1	2014-09-12	7
A1P5	irbesartan	300mg	1dd1	2014-09-12	7
A1P5	amitriptyline	25mg	1dd1	2014-09-12	7
A1P5	bumetanide	1mg	2dd1	2014-09-12	14
A1P5	carvedilol	25mg	2dd1	2014-09-12	14
A1P5	temazepam	20mg	1dd1	2014-09-12	7
A1P5	rosuvastatine	10mg	1dd1	2014-09-12	7
A1P5	metformine	850mg	3dd1	2014-09-12	21
A1P5	bromazepam	3mg	2dd1	2014-09-12	14
A1P5	gabapentine	300mg	1dd1	2014-09-05	7
A1P5	irbesartan	300mg	1dd1	2014-09-05	7
A1P5	amitriptyline	25mg	1dd1	2014-09-05	7
A1P5	bumetanide	1mg	2dd1	2014-09-05	14
A1P5	carvedilol	25mg	2dd1	2014-09-05	14
A1P5	temazepam	20mg	1dd1	2014-09-05	7
A1P5	rosuvastatine	10mg	1dd1	2014-09-05	7
A1P5	metformine	850mg	3dd1	2014-09-05	21
A1P5	bromazepam	3mg	2dd1	2014-09-05	14
A1P5	gabapentine	300mg	1dd1	2014-08-26	7
A1P5	irbesartan	300mg	1dd1	2014-08-26	7
A1P5	amitriptyline	25mg	1dd1	2014-08-26	7
A1P5	bumetanide	1mg	2dd1	2014-08-26	14
A1P5	carvedilol	25mg	2dd1	2014-08-26	14
A1P5	temazepam	20mg	1dd1	2014-08-26	7
A1P5	rosuvastatine	10mg	1dd1	2014-08-26	7
A1P5	metformine	850mg	3dd1	2014-08-26	21
A1P5	bromazepam	3mg	2dd1	2014-08-26	14
A1P5	gabapentine	300mg	1dd1	2014-08-19	7
A1P5	irbesartan	300mg	1dd1	2014-08-19	7
A1P5	amitriptyline	25mg	1dd1	2014-08-19	7
A1P5	bumetanide	1mg	2dd1	2014-08-19	14
A1P5	carvedilol	25mg	2dd1	2014-08-19	14
A1P5	temazepam	20mg	1dd1	2014-08-19	7
A1P5	rosuvastatine	10mg	1dd1	2014-08-19	7
A1P5	metformine	850mg	3dd1	2014-08-19	21
A1P5	bromazepam	3mg	2dd1	2014-08-19	14
A1P5	gabapentine	300mg	1dd1	2014-08-12	7
A1P5	irbesartan	300mg	1dd1	2014-08-12	7
A1P5	amitriptyline	25mg	1dd1	2014-08-12	7
A1P5	bumetanide	1mg	2dd1	2014-08-12	14
A1P5	carvedilol	25mg	2dd1	2014-08-12	14
A1P5	temazepam	20mg	1dd1	2014-08-12	7
A1P5	rosuvastatine	10mg	1dd1	2014-08-12	7
A1P5	metformine	850mg	3dd1	2014-08-12	21
A1P5	bromazepam	3mg	2dd1	2014-08-12	14
A1P5	glucotabs dextrose	4g		2014-08-11	60
A1P5	novomix 30 flexpen	300e/3ml		2014-08-07	10
A1P5	novorapid flexpen	300e/3ml		2014-08-07	10
A1P5	gabapentine	300mg	1dd1	2014-08-05	7
A1P5	irbesartan	300mg	1dd1	2014-08-05	7
A1P5	amitriptyline	25mg	1dd1	2014-08-05	7
A1P5	bumetanide	1mg	2dd1	2014-08-05	14
A1P5	carvedilol	25mg	2dd1	2014-08-05	14
A1P5	temazepam	20mg	1dd1	2014-08-05	7
A1P5	rosuvastatine	10mg	1dd1	2014-08-05	7
A1P5	metformine	850mg	3dd1	2014-08-05	21
A1P5	bromazepam	3mg	2dd1	2014-08-05	14
A1P5	gabapentine	300mg	1dd1	2014-07-22	7
A1P5	irbesartan	300mg	1dd1	2014-07-22	7
A1P5	amitriptyline	25mg	1dd1	2014-07-22	7
A1P5	bumetanide	1mg	2dd1	2014-07-22	14
A1P5	carvedilol	25mg	2dd1	2014-07-22	14
A1P5	temazepam	20mg	1dd1	2014-07-22	7
A1P5	rosuvastatine	10mg	1dd1	2014-07-22	7
A1P5	metformine	850mg	3dd1	2014-07-22	21
A1P5	bromazepam	3mg	2dd1	2014-07-22	14
A1P5	gabapentine	300mg	1dd1	2014-07-15	7
A1P5	irbesartan	300mg	1dd1	2014-07-15	7
A1P5	amitriptyline	25mg	1dd1	2014-07-15	7
A1P5	bumetanide	1mg	2dd1	2014-07-15	14
A1P5	carvedilol	25mg	2dd1	2014-07-15	14
A1P5	temazepam	20mg	1dd1	2014-07-15	7
A1P5	rosuvastatine	10mg	1dd1	2014-07-15	7
A1P5	metformine	850mg	3dd1	2014-07-15	21
A1P5	bromazepam	3mg	2dd1	2014-07-15	14
A1P5	gabapentine	300mg	1dd1	2014-07-08	7
A1P5	irbesartan	300mg	1dd1	2014-07-08	7
A1P5	amitriptyline	25mg	1dd1	2014-07-08	7
A1P5	bumetanide	1mg	2dd1	2014-07-08	14
A1P5	carvedilol	25mg	2dd1	2014-07-08	14
A1P5	temazepam	20mg	1dd1	2014-07-08	7
A1P5	rosuvastatine	10mg	1dd1	2014-07-08	7
A1P5	metformine	850mg	3dd1	2014-07-08	21
A1P5	bromazepam	3mg	2dd1	2014-07-08	14
A1P5	hydrocortisonacetonide levomenthol crème	10/10 mg/g	1-2dd ab	2014-07-02	30
A1P5	gabapentine	300mg	1dd1	2014-07-01	7
A1P5	irbesartan	300mg	1dd1	2014-07-01	7
A1P5	amitriptyline	25mg	1dd1	2014-07-01	7
A1P5	bumetanide	1mg	2dd1	2014-07-01	14
A1P5	carvedilol	25mg	2dd1	2014-07-01	14
A1P5	temazepam	20mg	1dd1	2014-07-01	7
A1P5	rosuvastatine	10mg	1dd1	2014-07-01	7
A1P5	metformine	850mg	3dd1	2014-07-01	21
A1P5	bromazepam	3mg	2dd1	2014-07-01	14
A1P5	gabapentine	300mg	1dd1	2014-06-24	7
A1P5	irbesartan	300mg	1dd1	2014-06-24	7
A1P5	amitriptyline	25mg	1dd1	2014-06-24	7
A1P5	bumetanide	1mg	2dd1	2014-06-24	14
A1P5	carvedilol	25mg	2dd1	2014-06-24	14
A1P5	temazepam	20mg	1dd1	2014-06-24	7
A1P5	rosuvastatine	10mg	1dd1	2014-06-24	7
A1P5	metformine	850mg	3dd1	2014-06-24	21
A1P5	bromazepam	3mg	2dd1	2014-06-24	14
A1P5	gabapentine	300mg	1dd1	2014-06-17	7
A1P5	irbesartan	300mg	1dd1	2014-06-17	7
A1P5	amitriptyline	25mg	1dd1	2014-06-17	7
A1P5	bumetanide	1mg	2dd1	2014-06-17	14
A1P5	carvedilol	25mg	2dd1	2014-06-17	14
A1P5	temazepam	20mg	1dd1	2014-06-17	7
A1P5	rosuvastatine	10mg	1dd1	2014-06-17	7
A1P5	metformine	850mg	3dd1	2014-06-17	21
A1P5	bromazepam	3mg	2dd1	2014-06-17	14
A1P5	gabapentine	300mg	1dd1	2014-06-10	7
A1P5	irbesartan	300mg	1dd1	2014-06-10	7
A1P5	amitriptyline	25mg	1dd1	2014-06-10	7
A1P5	bumetanide	1mg	2dd1	2014-06-10	14
A1P5	carvedilol	25mg	2dd1	2014-06-10	14
A1P5	temazepam	20mg	1dd1	2014-06-10	7
A1P5	rosuvastatine	10mg	1dd1	2014-06-10	7
A1P5	metformine	850mg	3dd1	2014-06-10	21
A1P5	bromazepam	3mg	2dd1	2014-06-10	14
A1P5	fenprocoumon	3mg	trom	2014-06-04	300
A1P5	gabapentine	300mg	1dd1	2014-06-03	7
A1P5	irbesartan	300mg	1dd1	2014-06-03	7
A1P5	amitriptyline	25mg	1dd1	2014-06-03	7
A1P5	bumetanide	1mg	2dd1	2014-06-03	14
A1P5	carvedilol	25mg	2dd1	2014-06-03	14
A1P5	temazepam	20mg	1dd1	2014-06-03	7
A1P5	rosuvastatine	10mg	1dd1	2014-06-03	7
A1P5	metformine	850mg	3dd1	2014-06-03	21
A1P5	bromazepam	3mg	2dd1	2014-06-03	14
A1P5	rosuvastatine	10mg	1dd1	2014-05-26	7
A1P5	rosuvastatine	10mg	1dd1	2014-05-20	7
A1P5	rosuvastatine	10mg	1dd1	2014-05-13	7
A1P5	rosuvastatine	10mg	1dd1	2014-05-06	7
A1P5	rosuvastatine	10mg	1dd1	2014-04-29	7
A1P5	rosuvastatine	10mg	1dd1	2014-04-22	7
A1P5	rosuvastatine	10mg	1dd1	2014-04-15	7
A1P5	rosuvastatine	10mg	1dd1	2014-04-08	7
A1P5	rosuvastatine	10mg	1dd1	2014-04-01	7
A1P5	rosuvastatine	10mg	1dd1	2014-03-25	7
A1P5	rosuvastatine	10mg	1dd1	2014-03-18	7
A1P5	rosuvastatine	10mg	1dd1	2014-03-11	7
A1P5	rosuvastatine	10mg	1dd1	2014-03-04	7
A1P5	rosuvastatine	10mg	1dd1	2014-02-25	7
A1P5	rosuvastatine	10mg	1dd1	2014-02-18	7
A1P5	rosuvastatine	10mg	1dd1	2014-02-11	7
A1P5	rosuvastatine	10mg	1dd1	2014-02-04	7
A1P5	rosuvastatine	10mg	1dd1	2014-01-28	7
A1P5	rosuvastatine	10mg	1dd1	2014-01-21	7
A1P5	rosuvastatine	10mg	1dd1	2014-01-14	7
A1P5	rosuvastatine	10mg	1dd1	2014-01-07	7
A1P5	rosuvastatine	10mg	1dd1	2013-12-27	7
A1P5	rosuvastatine	10mg	1dd1	2013-12-20	7
A1P5	rosuvastatine	10mg	1dd1	2013-12-16	7
A1P5	rosuvastatine	10mg	1dd1	2013-12-10	7
A1P5	rosuvastatine	10mg	1dd1	2013-12-03	7
A1P5	rosuvastatine	10mg	1dd1	2013-11-26	7
A1P5	rosuvastatine	10mg	1dd1	2013-11-19	7
A1P5	rosuvastatine	10mg	1dd1	2013-11-12	7
A1P5	rosuvastatine	10mg	1dd1	2013-11-05	7
A1P5	rosuvastatine	10mg	1dd1	2013-10-29	7
A1P5	rosuvastatine	10mg	1dd1	2013-10-22	7
A1P5	rosuvastatine	10mg	1dd1	2013-10-15	7
A1P5	rosuvastatine	10mg	1dd1	2013-10-08	7
A1P5	rosuvastatine	10mg	1dd1	2013-10-01	7
A1P5	rosuvastatine	10mg	1dd1	2013-09-24	7
A1P5	rosuvastatine	10mg	1dd1	2013-09-17	7
A1P5	rosuvastatine	10mg	1dd1	2013-09-10	7
A1P5	rosuvastatine	10mg	1dd1	2013-09-03	7
A1P5	rosuvastatine	10mg	1dd1	2013-08-27	7
A1P5	rosuvastatine	10mg	1dd1	2013-08-20	7
A1P5	rosuvastatine	10mg	1dd1	2013-08-13	7
A1P5	rosuvastatine	10mg	1dd1	2013-08-06	7
A1P5	rosuvastatine	10mg	1dd1	2013-07-30	7
A1P5	rosuvastatine	10mg	1dd1	2013-07-23	7
A1P5	rosuvastatine	10mg	1dd1	2013-07-16	7
A1P5	rosuvastatine	10mg	1dd1	2013-07-09	7
A1P5	rosuvastatine	10mg	1dd1	2013-07-02	7
A1P5	rosuvastatine	10mg	1dd1	2013-06-25	7
A1P5	rosuvastatine	10mg	1dd1	2013-06-18	7
A1P5	rosuvastatine	10mg	1dd1	2013-06-11	7
A1P5	rosuvastatine	10mg	1dd1	2013-06-04	7
A1P5	rosuvastatine	10mg	1dd1	2013-05-28	7
A1P5	rosuvastatine	10mg	1dd1	2013-05-21	7
A1P5	rosuvastatine	10mg	1dd1	2013-05-03	7
A1P5	rosuvastatine	10mg	1dd1	2013-04-29	7
A1P5	rosuvastatine	10mg	1dd1	2013-04-23	7
A1P5	rosuvastatine	10mg	1dd1	2013-04-16	7
A1P5	rosuvastatine	10mg	1dd1	2013-04-09	7
A1P5	rosuvastatine	10mg	1dd1	2013-04-02	7
A1P5	rosuvastatine	10mg	1dd1	2013-03-22	7
A1P5	rosuvastatine	10mg	1dd1	2013-03-19	7
A1P5	rosuvastatine	10mg	1dd1	2013-03-12	7
A1P5	rosuvastatine	10mg	1dd1	2013-03-05	7
A1P5	rosuvastatine	10mg	1dd1	2013-02-26	7
A1P5	rosuvastatine	10mg	1dd1	2013-02-19	7
A1P5	rosuvastatine	10mg	1dd1	2013-02-12	7
A1P5	rosuvastatine	10mg	1dd1	2013-02-05	7
A1P5	rosuvastatine	10mg	1dd1	2013-01-29	7
A1P5	rosuvastatine	10mg	1dd1	2013-01-22	7
A1P5	rosuvastatine	10mg	1dd1	2013-01-15	7
A1P5	rosuvastatine	10mg	1dd1	2013-01-08	7
A1P5	rosuvastatine	10mg	1dd1	2012-12-31	7
A1P5	rosuvastatine	10mg	1dd1	2012-12-20	7
A1P5	rosuvastatine	10mg	1dd1	2012-12-14	7
A1P5	rosuvastatine	10mg	1dd1	2012-12-11	7
A1P5	rosuvastatine	10mg	1dd1	2012-12-04	7
A1P5	rosuvastatine	10mg	1dd1	2012-11-27	7
A1P5	rosuvastatine	10mg	1dd1	2012-11-20	7
A1P5	rosuvastatine	10mg	1dd1	2012-11-13	7
A1P5	rosuvastatine	10mg	1dd1	2012-11-06	7
A1P5	rosuvastatine	10mg	1dd1	2012-10-30	7
A1P5	rosuvastatine	10mg	1dd1	2012-10-23	7
A1P5	rosuvastatine	10mg	1dd1	2012-10-16	7
A1P5	rosuvastatine	10mg	1dd1	2012-10-09	7
A1P5	rosuvastatine	10mg	1dd1	2012-10-02	7
A1P5	rosuvastatine	10mg	1dd1	2012-09-25	7
A1P5	rosuvastatine	10mg	1dd1	2012-09-18	7
A1P5	rosuvastatine	10mg	1dd1	2012-09-11	7
A1P5	rosuvastatine	10mg	1dd1	2012-09-04	7
A1P5	rosuvastatine	10mg	1dd1	2012-08-28	7
A1P5	rosuvastatine	10mg	1dd1	2012-08-21	7
A1P5	rosuvastatine	10mg	1dd1	2012-08-14	7
A1P5	rosuvastatine	10mg	1dd1	2012-08-07	7
A1P5	rosuvastatine	10mg	1dd1	2012-07-31	7
A1P5	rosuvastatine	10mg	1dd1	2012-07-24	7
A1P5	rosuvastatine	10mg	1dd1	2012-07-17	7
A1P5	rosuvastatine	10mg	1dd1	2012-07-11	7
A1P5	rosuvastatine	10mg	1dd1	2012-07-03	7
A1P5	rosuvastatine	10mg	1dd1	2012-06-26	7
A1P5	rosuvastatine	10mg	1dd1	2012-06-19	7
A1P5	rosuvastatine	10mg	1dd1	2012-06-12	7
A1P5	rosuvastatine	10mg	1dd1	2012-06-05	7
A1P5	rosuvastatine	10mg	1dd1	2012-05-29	7
A1P5	rosuvastatine	10mg	1dd1	2012-05-22	7
A1P5	rosuvastatine	10mg	1dd1	2012-05-14	7
A1P5	rosuvastatine	10mg	1dd1	2012-05-08	7
A1P5	rosuvastatine	10mg	1dd1	2012-05-01	7
A1P5	rosuvastatine	10mg	1dd1	2012-04-24	7
A1P5	rosuvastatine	10mg	1dd1	2012-04-17	7
A1P5	rosuvastatine	10mg	1dd1	2012-04-10	7
A1P5	rosuvastatine	10mg	1dd1	2012-04-03	7
A1P5	rosuvastatine	10mg	1dd1	2012-03-27	7
A1P5	rosuvastatine	10mg	1dd1	2012-03-20	7
A1P5	rosuvastatine	10mg	1dd1	2012-03-13	7
A1P5	rosuvastatine	10mg	1dd1	2012-03-06	7
A1P5	rosuvastatine	10mg	1dd1	2012-02-28	7
A1P5	rosuvastatine	10mg	1dd1	2012-02-21	7
A1P5	rosuvastatine	10mg	1dd1	2012-02-14	7
A1P5	rosuvastatine	10mg	1dd1	2012-02-07	7
A1P5	rosuvastatine	10mg	1dd1	2012-01-31	7
A1P5	rosuvastatine	10mg	1dd1	2012-01-24	7
A1P5	rosuvastatine	10mg	1dd1	2012-01-17	7
A1P5	rosuvastatine	10mg	1dd1	2012-01-11	7
A1P5	rosuvastatine	10mg	1dd1	2012-01-03	7
A1P5	rosuvastatine	10mg	1dd1	2011-12-27	7
A1P5	rosuvastatine	10mg	1dd1	2011-12-19	7
A1P5	rosuvastatine	10mg	1dd1	2011-12-13	7
A1P5	rosuvastatine	10mg	1dd1	2011-12-06	7
A1P5	rosuvastatine	10mg	1dd1	2011-11-29	7
A1P5	rosuvastatine	10mg	1dd1	2011-11-23	7
A1P5	rosuvastatine	10mg	1dd1	2011-11-15	7
A1P5	rosuvastatine	10mg	1dd1	2011-11-08	7
A1P5	rosuvastatine	10mg	1dd1	2011-11-01	7
A1P6	carbasalaatcalcium	100mg	2dd1	2014-12-05	14
A1P6	lisinopril	5mg	1dd1	2014-12-05	7
A1P6	simvastatine	40mg	1dd1	2014-12-05	7
A1P6	omeprazol	40mg	1dd1	2014-12-05	7
A1P6	citalopram	20mg	1dd1	2014-12-05	7
A1P6	metoprololsuccinaat	50mg	2dd1	2014-12-05	14
A1P6	carbasalaatcalcium	100mg	2dd1	2014-11-28	14
A1P6	lisinopril	5mg	1dd1	2014-11-28	7
A1P6	simvastatine	40mg	1dd1	2014-11-28	7
A1P6	omeprazol	40mg	1dd1	2014-11-28	7
A1P6	citalopram	20mg	1dd1	2014-11-28	7
A1P6	metoprololsuccinaat	50mg	2dd1	2014-11-28	14
A1P6	carbasalaatcalcium	100mg	2dd1	2014-11-21	14
A1P6	lisinopril	5mg	1dd1	2014-11-21	7
A1P6	simvastatine	40mg	1dd1	2014-11-21	7
A1P6	omeprazol	40mg	1dd1	2014-11-21	7
A1P6	citalopram	20mg	1dd1	2014-11-21	7
A1P6	metoprololsuccinaat	50mg	2dd1	2014-11-21	14
A1P6	carbasalaatcalcium	100mg	2dd1	2014-11-14	14
A1P6	lisinopril	5mg	1dd1	2014-11-14	7
A1P6	simvastatine	40mg	1dd1	2014-11-14	7
A1P6	omeprazol	40mg	1dd1	2014-11-14	7
A1P6	citalopram	20mg	1dd1	2014-11-14	7
A1P6	metoprololsuccinaat	50mg	2dd1	2014-11-14	14
A1P6	carbasalaatcalcium	100mg	2dd1	2014-11-07	14
A1P6	lisinopril	5mg	1dd1	2014-11-07	7
A1P6	simvastatine	40mg	1dd1	2014-11-07	7
A1P6	omeprazol	40mg	1dd1	2014-11-07	7
A1P6	citalopram	20mg	1dd1	2014-11-07	7
A1P6	metoprololsuccinaat	50mg	2dd1	2014-11-07	14
A1P6	carbasalaatcalcium	100mg	2dd1	2014-10-17	14
A1P6	lisinopril	5mg	1dd1	2014-10-17	7
A1P6	simvastatine	40mg	1dd1	2014-10-17	7
A1P6	omeprazol	40mg	1dd1	2014-10-17	7
A1P6	citalopram	20mg	1dd1	2014-10-17	7
A1P6	metoprololsuccinaat	50mg	2dd1	2014-10-17	14
A1P6	carbasalaatcalcium	100mg	2dd1	2014-10-10	14
A1P6	lisinopril	5mg	1dd1	2014-10-10	7
A1P6	simvastatine	40mg	1dd1	2014-10-10	7
A1P6	omeprazol	40mg	1dd1	2014-10-10	7
A1P6	citalopram	20mg	1dd1	2014-10-10	7
A1P6	metoprololsuccinaat	50mg	2dd1	2014-10-10	14
A1P6	carbasalaatcalcium	100mg	2dd1	2014-10-03	14
A1P6	lisinopril	5mg	1dd1	2014-10-03	7
A1P6	simvastatine	40mg	1dd1	2014-10-03	7
A1P6	omeprazol	40mg	1dd1	2014-10-03	7
A1P6	citalopram	20mg	1dd1	2014-10-03	7
A1P6	metoprololsuccinaat	50mg	2dd1	2014-10-03	14
A1P6	carbasalaatcalcium	100mg	2dd1	2014-09-26	14
A1P6	lisinopril	5mg	1dd1	2014-09-26	7
A1P6	simvastatine	40mg	1dd1	2014-09-26	7
A1P6	omeprazol	40mg	1dd1	2014-09-26	7
A1P6	citalopram	20mg	1dd1	2014-09-26	7
A1P6	metoprololsuccinaat	50mg	2dd1	2014-09-26	14
A1P6	carbasalaatcalcium	100mg	2dd1	2014-09-19	14
A1P6	lisinopril	5mg	1dd1	2014-09-19	7
A1P6	simvastatine	40mg	1dd1	2014-09-19	7
A1P6	omeprazol	40mg	1dd1	2014-09-19	7
A1P6	citalopram	20mg	1dd1	2014-09-19	7
A1P6	metoprololsuccinaat	50mg	2dd1	2014-09-19	14
A1P6	carbasalaatcalcium	100mg	2dd1	2014-09-12	14
A1P6	lisinopril	5mg	1dd1	2014-09-12	7
A1P6	simvastatine	40mg	1dd1	2014-09-12	7
A1P6	omeprazol	40mg	1dd1	2014-09-12	7
A1P6	citalopram	20mg	1dd1	2014-09-12	7
A1P6	metoprololsuccinaat	50mg	2dd1	2014-09-12	14
A1P6	carbasalaatcalcium	100mg	2dd1	2014-08-12	56
A1P6	lisinopril	5mg	1dd1	2014-08-12	28
A1P6	simvastatine	40mg	1dd1	2014-08-12	28
A1P6	omeprazol	40mg	1dd1	2014-08-12	28
A1P6	citalopram	20mg	1dd1	2014-08-12	28
A1P6	metoprololsuccinaat	50mg	2dd1	2014-08-12	56
A1P6	carbasalaatcalcium	100mg	2dd1	2014-07-15	56
A1P6	lisinopril	5mg	1dd1	2014-07-15	28
A1P6	simvastatine	40mg	1dd1	2014-07-15	28
A1P6	omeprazol	40mg	1dd1	2014-07-15	28
A1P6	citalopram	20mg	1dd1	2014-07-15	28
A1P6	metoprololsuccinaat	50mg	2dd1	2014-07-15	56
A1P6	carbasalaatcalcium	100mg	2dd1	2014-06-17	56
A1P6	lisinopril	5mg	1dd1	2014-06-17	28
A1P6	simvastatine	40mg	1dd1	2014-06-17	28
A1P6	omeprazol	40mg	1dd1	2014-06-17	28
A1P6	citalopram	20mg	1dd1	2014-06-17	28
A1P6	metoprololsuccinaat	50mg	2dd1	2014-06-17	56
A1P6	carbasalaatcalcium	100mg	2dd1	2014-05-20	56
A1P6	lisinopril	5mg	1dd1	2014-05-20	28
A1P6	simvastatine	40mg	1dd1	2014-05-20	28
A1P6	omeprazol	40mg	1dd1	2014-05-20	28
A1P6	citalopram	20mg	1dd1	2014-05-20	28
A1P6	metoprololsuccinaat	50mg	2dd1	2014-05-20	56
A1P6	simvastatine	40mg	1dd1	2014-04-22	28
A1P6	simvastatine	40mg	1dd1	2014-03-25	28
A1P6	simvastatine	40mg	1dd1	2014-02-25	28
A1P6	simvastatine	40mg	1dd1	2014-01-28	28
A1P6	simvastatine	40mg	1dd1	2013-12-27	28
A1P6	simvastatine	40mg	1dd1	2013-12-03	28
A1P6	simvastatine	40mg	1dd1	2013-11-05	28
A1P6	simvastatine	40mg	1dd1	2013-10-08	28
A1P6	simvastatine	40mg	1dd1	2013-09-10	28
A1P6	simvastatine	40mg	1dd1	2013-08-13	28
A1P6	simvastatine	40mg	1dd1	2013-07-17	28
A1P6	simvastatine	40mg	1dd1	2013-06-18	28
A1P6	simvastatine	40mg	1dd1	2013-06-11	7
A1P6	simvastatine	40mg	1dd1	2013-06-04	90
A1P6	simvastatine	40mg	1dd1	2013-02-12	90
A1P6	simvastatine	40mg	1dd1	2012-10-10	90
A1P6	simvastatine	40mg	1dd1	2012-08-01	90
A1P6	simvastatine	40mg	1dd1	2012-04-23	90
A1P6	simvastatine	40mg	1dd1	2012-01-10	90
A1P7	atorvastatine	40mg	1dd1	2014-09-24	90
A1P7	nitrofurantoïne mga	100mg	2dd1	2014-05-02	10
A1P7	atorvastatine	40mg	1dd1	2014-03-10	90
A1P7	atorvastatine	40mg	1dd1	2013-10-03	90
A1P7	atorvastatine	40mg	1dd1	2012-09-03	90
A1P8	pantoprazol	40mg	1dd1	2014-11-14	30
A1P8	carbasalaatcalcium	100mg	1dd1	2014-11-07	90
A1P8	omeprazol	40mg	1dd1	2014-09-19	90
A1P8	carbasalaatcalcium	100mg	1dd1	2014-08-12	90
A1P8	omeprazol	40mg	1dd1	2014-06-16	90
A1P8	simvastatine	40mg	1dd1	2014-05-27	15
A1P8	omeprazol	40mg	1dd1	2014-03-27	90
A1P8	carbasalaatcalcium	40mg	1dd1	2014-03-24	90
A1P9	lormetazepam	1mg	1dd1	2014-11-27	20
A1P9	mirtazepine	15mg	1dd0,5	2014-11-27	10
A1P9	mirtazepine	15mg	1dd0,5	2014-10-08	10
A1P9	amoxicilline	500mg	3dd1	2014-09-08	20
A1P9	lormetazepam	1mg	1dd1	2014-09-01	20
A1P9	mirtazepine	15mg	1dd0,5	2014-09-01	10
A1P9	mirtazepine	15mg	1dd0,5	2014-07-28	10
A1P9	campral	333mg	2dd2	2014-07-28	120
A1P9	mirtazepine	15mg	1dd0,5	2014-05-16	10
A1P9	mirtazepine	15mg	1dd0,5	2014-04-25	10
A1P9	lormetazepam	1mg	1dd1	2014-04-25	20
A1P9	simvastatine	40mg	1dd1	2014-03-31	90
A1P9	simvastatine	40mg	1dd1	2013-06-19	90
A1P9	simvastatine	40mg	1dd1	2012-03-06	90
A1P10	lisinopril	10mg	1dd1	2014-11-25	90
A1P10	lisinopril	10mg	1dd1	2014-08-21	90
A1P10	lisinopril	10mg	1dd1	2014-05-08	90
A1P10	lisinopril	10mg	1dd1	2014-04-24	30
A1P10	lisinopril	10mg	1dd1	2014-04-07	15
A1P10	lisinopril	10mg	1dd1	2014-03-31	15
A1P10	locoid lotion	1mg/ml	1dd ab	2014-03-26	30
A1P10	locoid lotion	1mg/ml	1dd ab	2014-03-13	30
A1P10	lisinopril	10mg	1dd1	2014-03-13	15
A1P10	diclofenac	50mg	3dd1	2013-12-19	30
A1P10	metoprololsuccinaat	100mg	1dd1	2013-12-19	90
A1P10	metoprololsuccinaat	100mg	1dd1	2013-09-19	90
A1P10	diclofenac	50mg	3dd1	2013-06-11	30
A1P10	metoprololsuccinaat	100mg	1dd1	2013-06-11	90
A1P10	atorvastatine	40mg	1dd1	2013-06-11	90
A1P10	atorvastatine	40mg	1dd1	2013-04-08	90
A1P10	atorvastatine	40mg	1dd1	2013-03-15	15
A1P11	esomeprazol	40mg	1dd1	2014-12-05	7
A1P11	carbasalaatcalcium	38mg	1dd1	2014-12-05	7
A1P11	atorvastatine	20mg	1dd1	2014-12-05	7
A1P11	citalopram	20mg	1dd1	2014-12-05	7
A1P11	propranolol	10mg	2dd1	2014-12-05	14
A1P11	domperidon	10mg	2dd1	2014-12-05	14
A1P11	esomeprazol	40mg	1dd1	2014-11-28	7
A1P11	carbasalaatcalcium	38mg	1dd1	2014-11-28	7
A1P11	atorvastatine	20mg	1dd1	2014-11-28	7
A1P11	citalopram	20mg	1dd1	2014-11-28	7
A1P11	propranolol	10mg	2dd1	2014-11-28	14
A1P11	domperidon	10mg	2dd1	2014-11-28	14
A1P11	esomeprazol	40mg	1dd1	2014-11-21	7
A1P11	carbasalaatcalcium	38mg	1dd1	2014-11-21	7
A1P11	atorvastatine	20mg	1dd1	2014-11-21	7
A1P11	citalopram	20mg	1dd1	2014-11-21	7
A1P11	propranolol	10mg	2dd1	2014-11-21	14
A1P11	domperidon	10mg	2dd1	2014-11-21	14
A1P11	esomeprazol	40mg	1dd1	2014-11-14	7
A1P11	carbasalaatcalcium	38mg	1dd1	2014-11-14	7
A1P11	atorvastatine	20mg	1dd1	2014-11-14	7
A1P11	citalopram	20mg	1dd1	2014-11-14	7
A1P11	propranolol	10mg	2dd1	2014-11-14	14
A1P11	domperidon	10mg	2dd1	2014-11-14	14
A1P11	esomeprazol	40mg	1dd1	2014-11-07	7
A1P11	carbasalaatcalcium	38mg	1dd1	2014-11-07	7
A1P11	atorvastatine	20mg	1dd1	2014-11-07	7
A1P11	citalopram	20mg	1dd1	2014-11-07	7
A1P11	propranolol	10mg	2dd1	2014-11-07	14
A1P11	domperidon	10mg	2dd1	2014-11-07	14
A1P11	esomeprazol	40mg	1dd1	2014-10-17	7
A1P11	carbasalaatcalcium	38mg	1dd1	2014-10-17	7
A1P11	atorvastatine	20mg	1dd1	2014-10-17	7
A1P11	citalopram	20mg	1dd1	2014-10-17	7
A1P11	propranolol	10mg	2dd1	2014-10-17	14
A1P11	domperidon	10mg	2dd1	2014-10-17	14
A1P11	esomeprazol	40mg	1dd1	2014-10-10	7
A1P11	carbasalaatcalcium	38mg	1dd1	2014-10-10	7
A1P11	atorvastatine	20mg	1dd1	2014-10-10	7
A1P11	citalopram	20mg	1dd1	2014-10-10	7
A1P11	propranolol	10mg	2dd1	2014-10-10	14
A1P11	domperidon	10mg	2dd1	2014-10-10	14
A1P11	esomeprazol	40mg	1dd1	2014-10-03	7
A1P11	carbasalaatcalcium	38mg	1dd1	2014-10-03	7
A1P11	atorvastatine	20mg	1dd1	2014-10-03	7
A1P11	citalopram	20mg	1dd1	2014-10-03	7
A1P11	propranolol	10mg	1dd2	2014-10-03	14
A1P11	domperidon	10mg	3dd1	2014-10-03	21
A1P11	nitrofurantoine mga	100mg	2dd1	2014-09-30	10
A1P11	esomeprazol	40mg	1dd1	2014-09-26	7
A1P11	calci chew d3	500/400 mg/IE	1dd1	2014-09-26	7
A1P11	carbasalaatcalcium	38mg	1dd1	2014-09-26	7
A1P11	citalopram	10mg	1dd1	2014-09-26	7
A1P11	atorvastatine	20mg	1dd1	2014-09-26	7
A1P11	citalopram	20mg	1dd1	2014-09-26	7
A1P11	propranolol	10mg	1dd2	2014-09-26	14
A1P11	domperidon	10mg	3dd1	2014-09-26	21
A1P11	esomeprazol	40mg	1dd1	2014-09-19	7
A1P11	calci chew d3	500/400 mg/IE	1dd1	2014-09-19	7
A1P11	carbasalaatcalcium	38mg	1dd1	2014-09-19	7
A1P11	citalopram	10mg	1dd1	2014-09-19	7
A1P11	atorvastatine	20mg	1dd1	2014-09-19	7
A1P11	citalopram	20mg	1dd1	2014-09-19	7
A1P11	propranolol	10mg	1dd2	2014-09-19	14
A1P11	domperidon	10mg	3dd1	2014-09-19	21
A1P11	esomeprazol	40mg	1dd1	2014-09-12	7
A1P11	calci chew d3	500/400 mg/IE	1dd1	2014-09-12	7
A1P11	carbasalaatcalcium	38mg	1dd1	2014-09-12	7
A1P11	citalopram	10mg	1dd1	2014-09-12	7
A1P11	atorvastatine	20mg	1dd1	2014-09-12	7
A1P11	citalopram	20mg	1dd1	2014-09-12	7
A1P11	propranolol	10mg	1dd2	2014-09-12	14
A1P11	domperidon	10mg	3dd1	2014-09-12	21
A1P11	esomeprazol	40mg	1dd1	2014-08-12	28
A1P11	calci chew d3	500/400 mg/IE	1dd1	2014-08-12	28
A1P11	carbasalaatcalcium	38mg	1dd1	2014-08-12	28
A1P11	citalopram	10mg	1dd1	2014-08-12	28
A1P11	atorvastatine	20mg	1dd1	2014-08-12	28
A1P11	citalopram	20mg	1dd1	2014-08-12	28
A1P11	propranolol	10mg	1dd2	2014-08-12	56
A1P11	domperidon	10mg	3dd1	2014-08-12	84
A1P11	esomeprazol	40mg	1dd1	2014-07-15	28
A1P11	calci chew d3	500/400 mg/IE	1dd1	2014-07-15	28
A1P11	carbasalaatcalcium	38mg	1dd1	2014-07-15	28
A1P11	citalopram	10mg	1dd1	2014-07-15	28
A1P11	atorvastatine	20mg	1dd1	2014-07-15	28
A1P11	citalopram	20mg	1dd1	2014-07-15	28
A1P11	propranolol	10mg	1dd2	2014-07-15	56
A1P11	domperidon	10mg	3dd1	2014-07-15	84
A1P11	esomeprazol	40mg	1dd1	2014-06-17	28
A1P11	calci chew d3	500/400 mg/IE	1dd1	2014-06-17	28
A1P11	carbasalaatcalcium	38mg	1dd1	2014-06-17	28
A1P11	citalopram	10mg	1dd1	2014-06-17	28
A1P11	atorvastatine	20mg	1dd1	2014-06-17	28
A1P11	citalopram	20mg	1dd1	2014-06-17	28
A1P11	propranolol	10mg	1dd2	2014-06-17	56
A1P11	domperidon	10mg	3dd1	2014-06-17	84
A1P11	esomeprazol	40mg	1dd1	2014-05-20	28
A1P11	calci chew d3	500/400 mg/IE	1dd1	2014-05-20	28
A1P11	carbasalaatcalcium	38mg	1dd1	2014-05-20	28
A1P11	citalopram	10mg	1dd1	2014-05-20	28
A1P11	atorvastatine	20mg	1dd1	2014-05-20	28
A1P11	citalopram	20mg	1dd1	2014-05-20	28
A1P11	propranolol	10mg	1dd2	2014-05-20	56
A1P11	domperidon	10mg	3dd1	2014-05-20	84
A1P11	atorvastatine	20mg	1dd1	2014-03-25	28
A1P11	atorvastatine	20mg	1dd1	2014-02-25	28
A1P11	atorvastatine	20mg	1dd1	2014-01-28	28
A1P11	atorvastatine	20mg	1dd1	2013-12-27	28
A1P11	atorvastatine	20mg	1dd1	2013-12-03	28
A1P11	atorvastatine	20mg	1dd1	2013-11-05	28
A1P11	atorvastatine	20mg	1dd1	2013-10-08	28
A1P11	atorvastatine	20mg	1dd1	2013-09-10	28
A1P11	atorvastatine	20mg	1dd1	2013-08-13	28
A1P11	atorvastatine	20mg	1dd1	2013-07-17	28
A1P11	atorvastatine	20mg	1dd1	2013-06-18	28
A1P11	atorvastatine	20mg	1dd1	2013-05-21	28
A1P11	atorvastatine	20mg	1dd1	2013-04-23	28
A1P11	atorvastatine	20mg	1dd1	2013-03-26	28
A1P11	atorvastatine	20mg	1dd1	2013-03-22	7
A1P11	atorvastatine	20mg	1dd1	2013-02-26	28
A1P11	atorvastatine	20mg	1dd1	2013-01-29	28
A1P11	atorvastatine	20mg	1dd1	2012-12-31	28
A1P11	atorvastatine	20mg	1dd1	2012-12-04	28
A1P11	atorvastatine	20mg	1dd1	2012-11-06	28
A1P11	atorvastatine	20mg	1dd1	2012-10-09	28
A1P11	atorvastatine	20mg	1dd1	2012-09-11	28
A1P11	atorvastatine	20mg	1dd1	2012-08-14	28
A1P11	atorvastatine	20mg	1dd1	2012-07-17	28
A1P11	atorvastatine	20mg	1dd1	2012-06-19	28
A1P11	atorvastatine	20mg	1dd1	2012-05-22	28
A1P11	atorvastatine	20mg	1dd1	2012-04-24	28
A1P11	atorvastatine	20mg	1dd1	2012-03-27	28
A1P11	atorvastatine	20mg	1dd1	2012-02-28	28
A1P11	atorvastatine	20mg	1dd1	2012-01-31	28
A1P11	atorvastatine	20mg	1dd1	2012-01-03	28
A1P11	atorvastatine	20mg	1dd1	2011-12-06	28
A1P11	atorvastatine	20mg	1dd1	2011-11-08	28
A1P12	vitamine B12	1000mcg	1dd1	2014-11-13	90
A1P12	colecalciferoldrank	50000IE/ml	1m2ml	2014-11-13	12
A1P12	simvastatine	20mg	1dd1	2014-11-13	90
A1P12	vitamine B12	1000mcg	1dd1	2014-07-30	90
A1P12	fexofenadine	180mg	1dd1	2014-07-30	90
A1P12	metformine	500mg	1dd1	2014-07-30	90
A1P12	simvastatine	20mg	1dd1	2014-07-30	90
A1P12	ciprofloxacine	500mg	2dd1	2014-07-18	20
A1P12	fexofenadine	180mg	1dd1	2014-06-27	60
A1P12	simvastatine	20mg	1dd1	2014-04-28	90
A1P12	metformine	500mg	1dd1	2014-04-28	90
A1P12	vitamine B12	1000mcg	1dd1	2014-04-28	90
A1P12	simvastatine	20mg	1dd1	2013-12-13	90
A1P12	simvastatine	20mg	1dd1	2013-08-23	90
A1P12	simvastatine	20mg	1dd1	2012-12-28	90
A1P12	simvastatine	20mg	1dd1	2012-04-26	90
A1P13	pantoprazol	40mg	1dd1	2014-10-11	90
A1P13	calciumcarbonaat	500mg	3dd1	2014-09-22	270
A1P13	ezetimibe	10mg	1dd1	2014-09-22	90	combinatiepreparaat inegy
A1P13	simvastatine	20mg	1dd1	2014-09-22	90	combinatiepreparaat inegy
A1P13	metformine	500mg	2dd1	2014-09-22	180
A1P13	fraxiparine	5700IE/0,6ML	1dd1	2014-08-11	1
A1P13	calciumcarbonaat	500mg	3dd1	2014-08-11	90
A1P13	pantoprazol	40mg	1dd1	2014-08-11	15
A1P13	levemir flexpen	300E/3ml	uc	2014-05-30	15
A1P13	ezetimibe	10mg	1dd1	2014-05-27	90
A1P13	simvastatine	20mg	1dd1	2014-05-27	90
A1P13	irbesartan	300mg	1dd1	2014-05-27	90	combinatiepreparaat met hydrochloorthiazide
A1P13	hydrochloorthiazide	12,5mg	1dd1	2014-05-27	90	combinatiepreparaat met irbesartan
A1P13	metformine	1000mg	2dd1	2014-05-27	180
A1P13	novorapid flexpen	300E/3ml	uc	2014-05-02	5
A1P13	levemir flexpen	300E/3ml	uc	2014-04-14	15
A1P13	metformine	1000mg	2dd1	2014-03-18	180
A1P13	irbesartan	300mg	1dd1	2014-03-18	90
A1P13	hydrochloorthiazide	12,5mg	1dd1	2014-03-18	90
A1P13	ezetimibe	10mg	1dd1	2013-12-16	90
A1P13	simvastatine	20mg	1dd1	2013-12-16	90
A1P13	ezetimibe	10mg	1dd1	2013-09-17	90
A1P13	simvastatine	20mg	1dd1	2013-09-17	90
A1P13	ezetimibe	10mg	1dd1	2013-06-17	90
A1P13	simvastatine	20mg	1dd1	2013-06-17	90
A1P13	ezetimibe	10mg	1dd1	2013-03-25	90
A1P13	simvastatine	20mg	1dd1	2013-03-25	90
A1P13	ezetimibe	10mg	1dd1	2012-12-28	90
A1P13	simvastatine	20mg	1dd1	2012-12-28	90
A1P13	ezetimibe	10mg	1dd1	2012-10-19	90
A1P13	simvastatine	20mg	1dd1	2012-10-19	90
A1P13	ezetimibe	10mg	1dd1	2012-07-04	90
A1P13	simvastatine	20mg	1dd1	2012-07-04	90
A1P13	ezetimibe	10mg	1dd1	2012-04-19	90
A1P13	simvastatine	20mg	1dd1	2012-04-19	90
A1P13	ezetimibe	10mg	1dd1	2012-01-20	90
A1P13	simvastatine	20mg	1dd1	2012-01-20	90
A1P14	gliclazide mga	30mg	1dd1	2014-12-05	7
A1P14	bisoprolol	5mg	1dd1	2014-12-05	7
A1P14	lisinopril	20mg	1dd1	2014-12-05	7
A1P14	simvastatine	40mg	1dd1	2014-12-05	7
A1P14	pantoprazol	40mg	1dd1	2014-12-05	7
A1P14	isosorbidemononitraat retard	50mg	1dd1	2014-12-05	7
A1P14	carbasalaatcalcium	100mg	1dd1	2014-12-05	7
A1P14	amoxicilline	500mg	2dd1	2014-12-01	10
A1P14	salbutamol	100mcg/do	3dd1	2014-12-01	1
A1P14	bisoprolol	5mg	1dd1	2014-11-28	7
A1P14	lisinopril	20mg	1dd1	2014-11-28	7
A1P14	simvastatine	40mg	1dd1	2014-11-28	7
A1P14	pantoprazol	40mg	1dd1	2014-11-28	7
A1P14	isosorbidemononitraat retard	50mg	1dd1	2014-11-28	7
A1P14	carbasalaatcalcium	100mg	1dd1	2014-11-28	7
A1P14	bisoprolol	5mg	1dd1	2014-11-21	7
A1P14	lisinopril	20mg	1dd1	2014-11-21	7
A1P14	simvastatine	40mg	1dd1	2014-11-21	7
A1P14	pantoprazol	40mg	1dd1	2014-11-21	7
A1P14	isosorbidemononitraat retard	50mg	1dd1	2014-11-21	7
A1P14	carbasalaatcalcium	100mg	1dd1	2014-11-21	7
A1P14	amoxicilline	500mg	3dd1	2014-11-21	20
A1P14	noscapine	15mg	3-4dd1-2	2014-11-19	20
A1P14	gliclazide mga	30mg	1dd1	2014-11-17	18
A1P14	bisoprolol	5mg	1dd1	2014-11-14	7
A1P14	lisinopril	20mg	1dd1	2014-11-14	7
A1P14	simvastatine	40mg	1dd1	2014-11-14	7
A1P14	pantoprazol	40mg	1dd1	2014-11-14	7
A1P14	isosorbidemononitraat retard	50mg	1dd1	2014-11-14	7
A1P14	carbasalaatcalcium	100mg	1dd1	2014-11-14	7
A1P14	furosemide	40mg	1dd1	2014-11-14	4
A1P14	bisoprolol	5mg	1dd1	2014-11-07	7
A1P14	lisinopril	20mg	1dd1	2014-11-07	7
A1P14	simvastatine	40mg	1dd1	2014-11-07	7
A1P14	pantoprazol	40mg	1dd1	2014-11-07	7
A1P14	isosorbidemononitraat retard	50mg	1dd1	2014-11-07	7
A1P14	carbasalaatcalcium	100mg	1dd1	2014-11-07	7
A1P14	furosemide	40mg	1dd1	2014-11-07	7
A1P14	bisoprolol	5mg	1dd1	2014-10-17	7
A1P14	lisinopril	20mg	1dd1	2014-10-17	7
A1P14	simvastatine	40mg	1dd1	2014-10-17	7
A1P14	pantoprazol	40mg	1dd1	2014-10-17	7
A1P14	isosorbidemononitraat retard	50mg	1dd1	2014-10-17	7
A1P14	carbasalaatcalcium	100mg	1dd1	2014-10-17	7
A1P14	furosemide	40mg	1dd1	2014-10-17	7
A1P14	bisoprolol	5mg	1dd1	2014-10-10	7
A1P14	lisinopril	20mg	1dd1	2014-10-10	7
A1P14	simvastatine	40mg	1dd1	2014-10-10	7
A1P14	pantoprazol	40mg	1dd1	2014-10-10	7
A1P14	isosorbidemononitraat retard	50mg	1dd1	2014-10-10	7
A1P14	carbasalaatcalcium	100mg	1dd1	2014-10-10	7
A1P14	furosemide	40mg	1dd1	2014-10-10	7
A1P14	nitrofurantoine	50mg	4dd1	2014-10-10	120
A1P14	bisoprolol	5mg	1dd1	2014-10-03	7
A1P14	lisinopril	20mg	1dd1	2014-10-03	7
A1P14	simvastatine	40mg	1dd1	2014-10-03	7
A1P14	pantoprazol	40mg	1dd1	2014-10-03	7
A1P14	isosorbidemononitraat retard	50mg	1dd1	2014-10-03	7
A1P14	carbasalaatcalcium	100mg	1dd1	2014-10-03	7
A1P14	furosemide	40mg	1dd1	2014-10-03	7
A1P14	bisoprolol	5mg	1dd1	2014-09-26	7
A1P14	lisinopril	20mg	1dd1	2014-09-26	7
A1P14	simvastatine	40mg	1dd1	2014-09-26	7
A1P14	pantoprazol	40mg	1dd1	2014-09-26	7
A1P14	isosorbidemononitraat retard	50mg	1dd1	2014-09-26	7
A1P14	carbasalaatcalcium	100mg	1dd1	2014-09-26	7
A1P14	furosemide	40mg	1dd1	2014-09-26	7
A1P14	bisoprolol	5mg	1dd1	2014-09-19	7
A1P14	lisinopril	20mg	1dd1	2014-09-19	7
A1P14	simvastatine	40mg	1dd1	2014-09-19	7
A1P14	pantoprazol	40mg	1dd1	2014-09-19	7
A1P14	isosorbidemononitraat retard	50mg	1dd1	2014-09-19	7
A1P14	carbasalaatcalcium	100mg	1dd1	2014-09-19	7
A1P14	furosemide	40mg	1dd1	2014-09-19	7
A1P14	bisoprolol	5mg	1dd1	2014-09-12	7
A1P14	lisinopril	20mg	1dd1	2014-09-12	7
A1P14	simvastatine	40mg	1dd1	2014-09-12	7
A1P14	pantoprazol	40mg	1dd1	2014-09-12	7
A1P14	isosorbidemononitraat retard	50mg	1dd1	2014-09-12	7
A1P14	carbasalaatcalcium	100mg	1dd1	2014-09-12	7
A1P14	furosemide	40mg	1dd1	2014-09-12	7
A1P14	bisoprolol	5mg	1dd1	2014-08-12	28
A1P14	lisinopril	20mg	1dd1	2014-08-12	28
A1P14	simvastatine	40mg	1dd1	2014-08-12	28
A1P14	pantoprazol	40mg	1dd1	2014-08-12	28
A1P14	isosorbidemononitraat retard	50mg	1dd1	2014-08-12	28
A1P14	carbasalaatcalcium	100mg	1dd1	2014-08-12	28
A1P14	furosemide	40mg	1dd1	2014-08-12	28
A1P14	bisoprolol	5mg	1dd1	2014-07-15	28
A1P14	lisinopril	20mg	1dd1	2014-07-15	28
A1P14	simvastatine	40mg	1dd1	2014-07-15	28
A1P14	pantoprazol	40mg	1dd1	2014-07-15	28
A1P14	isosorbidemononitraat retard	50mg	1dd1	2014-07-15	28
A1P14	carbasalaatcalcium	100mg	1dd1	2014-07-15	28
A1P14	furosemide	40mg	1dd1	2014-07-15	28
A1P14	bisoprolol	5mg	1dd1	2014-06-17	28
A1P14	lisinopril	20mg	1dd1	2014-06-17	28
A1P14	simvastatine	40mg	1dd1	2014-06-17	28
A1P14	pantoprazol	40mg	1dd1	2014-06-17	28
A1P14	isosorbidemononitraat retard	50mg	1dd1	2014-06-17	28
A1P14	carbasalaatcalcium	100mg	1dd1	2014-06-17	28
A1P14	furosemide	40mg	1dd1	2014-06-17	28
A1P14	bisoprolol	5mg	1dd1	2014-05-20	28
A1P14	lisinopril	20mg	1dd1	2014-05-20	28
A1P14	simvastatine	40mg	1dd1	2014-05-20	28
A1P14	pantoprazol	40mg	1dd1	2014-05-20	28
A1P14	isosorbidemononitraat retard	50mg	1dd1	2014-05-20	28
A1P14	carbasalaatcalcium	100mg	1dd1	2014-05-20	28
A1P14	furosemide	40mg	1dd1	2014-05-20	28
A1P14	simvastatine	40mg	1dd1	2014-04-22	28
A1P14	simvastatine	40mg	1dd1	2014-02-25	28
A1P14	simvastatine	40mg	1dd1	2014-01-28	28
A1P14	simvastatine	40mg	1dd1	2013-12-27	28
A1P14	simvastatine	40mg	1dd1	2013-12-03	28
A1P14	simvastatine	40mg	1dd1	2014-11-05	28
A1P14	simvastatine	40mg	1dd1	2013-10-08	28
A1P14	simvastatine	40mg	1dd1	2013-09-10	28
A1P14	simvastatine	40mg	1dd1	2013-08-13	28
A1P14	simvastatine	40mg	1dd1	2013-07-17	28
A1P14	simvastatine	40mg	1dd1	2013-06-18	28
A1P14	simvastatine	40mg	1dd1	2013-05-21	28
A1P14	simvastatine	40mg	1dd1	2013-04-23	28
A1P14	simvastatine	40mg	1dd1	2013-03-26	28
A1P14	simvastatine	40mg	1dd1	2013-03-22	7
A1P14	simvastatine	40mg	1dd1	2013-02-26	28
A1P14	simvastatine	40mg	1dd1	2013-01-29	28
A1P14	simvastatine	40mg	1dd1	2012-12-31	28
A1P14	simvastatine	40mg	1dd1	2012-12-04	28
A1P14	simvastatine	40mg	1dd1	2012-11-06	28
A1P14	simvastatine	40mg	1dd1	2012-10-09	28
A1P14	simvastatine	40mg	1dd1	2012-09-11	28
A1P14	simvastatine	40mg	1dd1	2012-08-14	28
A1P14	simvastatine	40mg	1dd1	2012-07-17	28
A1P14	simvastatine	40mg	1dd1	2012-07-06	14
A1P14	simvastatine	40mg	1dd1	2012-06-19	28
A1P14	simvastatine	40mg	1dd1	2012-05-22	28
A1P14	simvastatine	40mg	1dd1	2012-04-24	28
A1P14	simvastatine	40mg	1dd1	2012-03-27	28
A1P14	simvastatine	40mg	1dd1	2012-02-28	28
A1P14	simvastatine	40mg	1dd1	2012-02-21	7
A1P14	simvastatine	40mg	1dd1	2014-02-14	7
A1P14	simvastatine	40mg	1dd1	2014-02-07	7
A1P14	simvastatine	40mg	1dd1	2011-11-28	90
A1P15	mebeverine mga	200mg	2dd1	2014-11-28	30
A1P15	humalog mix kwikpen	300E		2014-11-26	20
A1P15	atorvastatine	40mg	1dd1	2014-11-10	90
A1P15	clopidogrel	75mg	1dd1	2014-11-10	90
A1P15	furosemide	40mg	1dd1t	2014-11-10	90
A1P15	metformine	500mg	2dd1	2014-11-10	180
A1P15	metformine	500mg	2dd1	2014-10-15	30
A1P15	nitroglycerine spray	0,4mg/do	zn	2014-09-30	1
A1P15	furosemide	40mg	1dd1	2014-09-30	90
A1P15	atorvastatine	40mg	1dd1	2014-09-30	90
A1P15	novomix flexpen	300E/3ml	uc	2014-09-16	5
A1P15	Stelazine	5mg	2dd1	2014-04-18	700
A1P15	humalog mix kwikpen	300E		2014-04-10	30
A1P15	atorvastatine	10mg	1dd1	2013-08-17	30
A1P15	atorvastatine	10mg	1dd1	2013-08-03	15
A1P16	pravastatine	40mg	1dd1	2014-11-25	90
A1P16	tolbutamide	500mg	3dd1	2014-11-03	270
A1P16	lactulose granulaat	12g	1dd1	2014-09-23	30
A1P16	Diclofenac	75mg	2dd1	2014-09-22	90	combinatiepreparaat arthrotec
A1P16	Misprostol	200mcg	2dd1	2014-09-22	90	combinatiepreparaat arthrotec
A1P16	nitroglycerine spray	0,4mg/do	zn	2014-09-06	1
A1P16	pravastatine	40mg	1dd1	2014-09-06	90
A1P16	tolbutamide	500mg	3dd1	2014-08-06	270
A1P16	pravastatine	40mg	1dd1	2014-06-10	90
A1P16	omeprazol	20mg	1dd1	2014-06-03	90
A1P16	tolbutamide	500mg	3dd1	2014-05-08	270
A1P16	pravastatine	40mg	1dd1	2014-03-17	90
A1P16	pravastatine	40mg	1dd1	2013-11-14	90
A1P16	pravastatine	40mg	1dd1	2013-08-19	90
A1P16	pravastatine	40mg	1dd1	2013-04-24	90
A1P16	pravastatine	40mg	1dd1	2013-01-09	90
A1P16	pravastatine	40mg	1dd1	2012-11-07	90
A1P16	pravastatine	40mg	1dd1	2012-08-13	90
A1P16	pravastatine	40mg	1dd1	2012-05-14	90
A1P16	pravastatine	40mg	1dd1	2011-12-27	90
A1P17	codeinefosfaat	20mg	2dd1	2014-12-08	20
A1P17	betahistine	16mg	2dd1	2014-11-03	180
A1P17	atorvastatine	20mg	1dd1	2014-11-03	90
A1P17	amoxicilline/clavulaanzuur	500/125mg	3dd1	2014-10-22	21
A1P17	bisoprolol	5mg	1dd1	2014-09-16	90	combinatiepreparaat met hydrochloorthiazide
A1P17	hydrochloorthiazide	12,5mg	1dd1	2014-09-16	90	combinatiepreparaat met bisoprolol
A1P17	atorvastatine	20mg	1dd1	2014-09-08	90
A1P17	atorvastatine	20mg	1dd1	2014-08-21	30
A1P17	atorvastatine	10mg	1dd1	2014-08-15	15
A1P17	atorvastatine	10mg	1dd1	2014-08-04	15
A1P17	melatonine mva	2mg	1dd1	2014-08-04	21
A1P17	dermovate zalf	0,5mg/g	1dd ab	2014-08-04	30
A1P17	acetylsalicylzuur	80mg	1dd1	2014-07-31	90
A1P17	bisoprolol	5mg	1dd1	2014-07-31	90
A1P17	hydrochloorthiazide	12,5mg	1dd1	2014-07-31	90
A1P17	betahistine	16mg	2dd1	2014-07-31	180
A1P17	levothyroxine	0,100mg	1dd1	2014-07-31	90
A1P17	acetylsalicylzuur	80mg	1dd1	2014-05-06	90
A1P17	bisoprolol	5mg	1dd1	2014-05-06	90
A1P17	hydrochloorthiazide	12,5mg	1dd1	2014-05-06	90
A1P17	betahistine	16mg	2dd1	2014-05-06	180
A1P17	levothyroxine	0,100mg	1dd1	2014-05-06	90
A1P17	simvastatine	40mg	1dd1	2013-11-08	90
A1P17	simvastatine	40mg	1dd1	2013-07-25	90
A1P17	simvastatine	40mg	1dd1	2013-05-06	90
A1P17	simvastatine	40mg	1dd1	2013-02-15	90
A1P17	simvastatine	40mg	1dd1	2012-12-31	90
A1P17	simvastatine	40mg	1dd1	2012-09-03	90
A1P17	simvastatine	40mg	1dd1	2012-06-29	90
A1P17	simvastatine	40mg	1dd1	2012-03-20	90
A1P17	simvastatine	40mg	1dd1	2012-01-06	90
A1P18	metoprololsuccinaat	100mg	1dd1	2014-09-01	90
A1P18	metformine	500mg	2dd1	2014-09-01	180
A1P18	omeprazol	40mg	1dd1	2014-08-20	90
A1P18	atorvastatine	40mg	1dd1	2014-08-14	90
A1P18	metoprololsuccinaat	100mg	1dd1	2014-08-09	90
A1P18	metformine	500mg	2dd1	2014-08-06	180
A1P18	colecalciferoldrank	50000IE/ml	1w0,5ml	2014-06-25	10
A1P18	carbasalaatcalcium	100mg	1dd1	2014-06-25	90
A1P18	losartan	100mg	1dd1	2014-06-25	90
A1P18	glimepiride	2mg	1dd1	2014-05-28	90
A1P18	diazepam	2mg	1dd1	2014-05-28	5
A1P18	tramadol	37,5mg	3dd1-2	2014-05-28	30	combinatiepreparaat met paracetamol
A1P18	paracetamol	325mg	3dd1-2	2014-05-28	30	combinatiepreparaat met tramadol
A1P18	codeinefosfaat	20mg	1-3dd1	2014-05-23	20
A1P18	clomipramine	10mg	1dd1	2014-05-20	90
A1P18	omeprazol	40mg	1dd1	2014-05-20	90
A1P18	metformine	500mg	2dd1	2014-05-20	180
A1P18	colecalciferoldrank	50000IE/ml	1w0,5ml	2014-04-17	12
A1P18	colecalciferoldrank	50000IE/ml	1w0,5ml	2014-04-03	1
A1P18	estriol crème	1mg/g	1dd ab	2014-04-03	30
A1P18	carbasalaatcalcium	100mg	1dd1	2014-03-26	90
A1P18	atorvastatine	40mg	1dd1	2014-03-26	90
A1P18	losartan	100mg	1dd1	2014-03-26	90
A1P18	Lidocaïne vaselinecrème	30mg/g	3-4dd ab	2014-03-04	30
A1P18	estriol crème	1mg/g	1dd ab	2014-03-04	15
A1P18	5-fluorouracil crème	50mg/g	1dd ab	2014-03-04	40
A1P18	atorvastatine	40mg	1dd1	2013-11-21	90
A1P18	atorvastatine	40mg	1dd1	2013-05-20	90
A1P18	atorvastatine	40mg	1dd1	2013-02-18	90
A1P18	atorvastatine	40mg	1dd1	2012-11-14	90
A1P18	atorvastatine	40mg	1dd1	2012-06-07	75
A1P18	atorvastatine	40mg	1dd1	2012-03-09	90
A1P18	atorvastatine	40mg	1dd1	2011-12-08	90
A1P19	simvastatine	20mg	1dd1	2014-10-22	90
A1P19	esomeprazol	40mg	1dd1	2014-10-01	90
A1P19	simvastatine	20mg	1dd1	2014-10-01	90
A1P19	simvastatine	20mg	1dd1	2014-07-01	90
A1P19	esomeprazol	40mg	1dd1	2014-07-01	90
A1P19	esomeprazol	40mg	1dd1	2014-03-27	90
A1P19	simvastatine	20mg	1dd1	2014-01-27	90
A1P19	simvastatine	20mg	1dd1	2013-12-27	30
A1P19	simvastatine	20mg	1dd1	2013-11-18	30
A1P19	simvastatine	20mg	1dd1	2013-10-21	30
A1P19	simvastatine	20mg	1dd1	2013-09-27	30
A1P20	lisinopril	20mg	1dd1	2014-09-08	90
A1P20	acetylsalicylzuur	80mg	1dd1	2014-09-08	90
A1P20	simvastatine	40mg	1dd1	2014-09-08	90
A1P20	desloratadine	5mg	1dd1	2014-09-08	30
A1P20	simvastatine	40mg	1dd1	2014-06-05	90
A1P20	acetylsalicylzuur	80mg	1dd1	2014-06-05	90
A1P20	lisinopril	20mg	1dd1	2014-06-05	90
A1P20	acetylsalicylzuur	80mg	1dd1	2014-03-24	90
A1P20	lisinopril	20mg	1dd1	2014-03-24	90
A1P20	simvastatine	40mg	1dd1	2013-12-09	90
A1P20	simvastatine	40mg	1dd1	2013-09-10	90
A1P20	simvastatine	40mg	1dd1	2013-06-07	90
A1P20	simvastatine	40mg	1dd1	2013-03-12	90
A1P20	simvastatine	40mg	1dd1	2012-12-17	90
A1P20	simvastatine	40mg	1dd1	2012-09-24	90
A1P20	simvastatine	40mg	1dd1	2012-05-30	90
A1P20	simvastatine	40mg	1dd1	2012-03-19	90
A1P20	simvastatine	40mg	1dd1	2011-12-19	60
A1P21	simvastatine	40mg	1dd1	2014-11-03	90
A1P21	nifedipine mga	60mg	1dd1	2014-10-15	90
A1P21	simvastatine	40mg	1dd1	2014-07-25	90
A1P21	nifedipine mga	60mg	1dd1	2014-07-15	90
A1P21	nifedipine mga	60mg	1dd1	2014-04-11	90
A1P21	simvastatine	40mg	1dd1	2014-03-31	90
A1P21	simvastatine	40mg	1dd1	2013-12-20	90
A1P21	simvastatine	40mg	1dd1	2013-09-13	90
A1P21	simvastatine	40mg	1dd1	2013-06-11	90
A1P21	simvastatine	40mg	1dd1	2013-03-05	90
A1P21	simvastatine	40mg	1dd1	2012-11-26	90
A1P21	simvastatine	40mg	1dd1	2012-09-24	90
A1P22	pantoprazol	40mg	1dd1	2014-10-21	90
A1P22	simvastatine	20mg	1dd1	2014-10-20	90
A1P22	losartan	50mg	1dd1	2014-10-20	90
A1P22	isosorbidedinitraat	5mg	zn	2014-10-20	15
A1P22	losartan	50mg	1dd1	2014-08-13	90
A1P22	simvastatine	20mg	1dd1	2014-08-13	90
A1P22	carbasalaatcalcium	100mg	1dd1	2014-08-13	90
A1P22	carbasalaatcalcium	100mg	1dd1	2014-06-03	90
A1P22	pantoprazol	40mg	1dd1	2014-06-03	90
A1P22	losartan	50mg	1dd1	2014-06-03	90
A1P22	carbasalaatcalcium	100mg	1dd1	2014-04-10	90
A1P22	pantoprazol	40mg	1dd1	2014-04-10	90
A1P22	simvastatine	20mg	1dd1	2014-01-15	90
A1P22	simvastatine	20mg	1dd1	2013-11-12	90
A1P22	simvastatine	20mg	1dd1	2013-07-31	90
A1P22	simvastatine	20mg	1dd1	2013-04-26	90
A1P22	simvastatine	20mg	1dd1	2013-02-13	75
A1P22	simvastatine	20mg	1dd1	2013-01-31	15
A1P22	atorvastatine	20mg	1dd1	2012-12-21	90
A1P22	atorvastatine	20mg	1dd1	2012-10-25	90
A1P22	atorvastatine	20mg	1dd1	2012-07-27	90
A1P23	letrozol	2,5mg	1dd1	2014-10-02	90
A1P23	rosuvastatine	20mg	1dd1	2014-09-24	28
A1P23	letrozol	2,5mg	1dd1	2014-09-12	90
A1P23	zinkzalf		2dd ab	2014-08-20	30
A1P23	miconazolnitraat crème	20mg/g	2dd ab	2014-08-20	30
A1P23	letrozol	2,5mg	1dd1	2014-07-11	90
A1P23	letrozol	2,5mg	1dd1	2014-02-03	90
A1P23	rosuvastatine	20mg	1dd1	2013-12-05	90
A1P23	rosuvastatine	20mg	1dd1	2013-11-25	15
A1P23	simvastatine	20mg	1dd1	2013-09-05	90
A1P23	simvastatine	20mg	1dd1	2013-05-16	90
A1P23	simvastatine	20mg	1dd1	2013-01-23	90
A1P23	simvastatine	20mg	1dd1	2012-10-19	90
A1P23	simvastatine	20mg	1dd1	2012-07-04	60
A1P23	simvastatine	20mg	1dd1	2012-06-13	60
A1P23	simvastatine	20mg	1dd1	2012-02-23	30
A1P23	simvastatine	20mg	1dd1	2011-11-21	90
A1P24	lorazepam	1mg	1dd1	2014-12-05	10
A1P24	pimozide	1mg	1dd3	2014-12-03	90
A1P24	atorvastatine	40mg	1dd2	2014-12-02	14
A1P24	atorvastatine	80mg	1dd1	2014-12-02	7
A1P24	metoprololsuccinaat	100mg	1dd1	2014-12-02	7
A1P24	digoxine	0,125mg	1dd1	2014-12-02	7
A1P24	pantoprazol	40mg	1dd1	2014-12-02	7
A1P24	metformine	1000mg	3dd1	2014-12-02	21
A1P24	pimozide	1mg	1dd3	2014-12-02	21
A1P24	lorazepam	1mg	1dd1	2014-11-27	5
A1P24	metoprololsuccinaat	100mg	1dd1	2014-11-25	7
A1P24	digoxine	0,125mg	1dd1	2014-11-25	7
A1P24	pantoprazol	40mg	1dd1	2014-11-25	7
A1P24	metformine	1000mg	1dd1	2014-11-25	21
A1P24	simvastatine	40mg	1dd1	2014-11-25	7
A1P24	pimozide	1mg	1dd3	2014-11-25	21
A1P24	metoprololsuccinaat	100mg	1dd1	2014-11-18	7
A1P24	digoxine	0,125mg	1dd1	2014-11-18	7
A1P24	pantoprazol	40mg	1dd1	2014-11-18	7
A1P24	metformine	1000mg	1dd1	2014-11-18	21
A1P24	simvastatine	40mg	1dd1	2014-11-18	7
A1P24	pimozide	1mg	1dd3	2014-11-18	21
A1P24	metoprololsuccinaat	100mg	1dd1	2014-11-11	7
A1P24	digoxine	0,125mg	1dd1	2014-11-11	7
A1P24	pantoprazol	40mg	1dd1	2014-11-11	7
A1P24	metformine	1000mg	1dd1	2014-11-11	21
A1P24	simvastatine	40mg	1dd1	2014-11-11	7
A1P24	pimozide	1mg	1dd3	2014-11-11	21
A1P24	acenocoumarol	1mg	trom	2014-11-08	300
A1P24	metoprololsuccinaat	100mg	1dd1	2014-11-04	7
A1P24	digoxine	0,125mg	1dd1	2014-11-04	7
A1P24	pantoprazol	40mg	1dd1	2014-11-04	7
A1P24	metformine	1000mg	1dd1	2014-11-04	21
A1P24	simvastatine	40mg	1dd1	2014-11-04	7
A1P24	pimozide	1mg	1dd3	2014-11-04	21
A1P24	amoxicilline	375mg	3dd1	2014-10-31	15
A1P24	metoprololsuccinaat	100mg	1dd1	2014-10-28	7
A1P24	digoxine	0,125mg	1dd1	2014-10-28	7
A1P24	pantoprazol	40mg	1dd1	2014-10-28	7
A1P24	metformine	1000mg	1dd1	2014-10-28	21
A1P24	simvastatine	40mg	1dd1	2014-10-28	7
A1P24	pimozide	1mg	1dd3	2014-10-28	21
A1P24	amoxicilline	500mg	1dd1	2014-10-27	6
A1P24	metoprololsuccinaat	100mg	1dd1	2014-10-21	7
A1P24	digoxine	0,125mg	1dd1	2014-10-21	7
A1P24	pantoprazol	40mg	1dd1	2014-10-21	7
A1P24	metformine	1000mg	1dd1	2014-10-21	21
A1P24	simvastatine	40mg	1dd1	2014-10-21	7
A1P24	pimozide	1mg	1dd3	2014-10-21	21
A1P24	metoprololsuccinaat	100mg	1dd1	2014-10-14	7
A1P24	digoxine	0,125mg	1dd1	2014-10-14	7
A1P24	pantoprazol	40mg	1dd1	2014-10-14	7
A1P24	metformine	1000mg	1dd1	2014-10-14	21
A1P24	simvastatine	40mg	1dd1	2014-10-14	7
A1P24	pimozide	1mg	1dd3	2014-10-14	21
A1P24	metoprololsuccinaat	100mg	1dd1	2014-10-07	7
A1P24	digoxine	0,125mg	1dd1	2014-10-07	7
A1P24	pantoprazol	40mg	1dd1	2014-10-07	7
A1P24	metformine	1000mg	1dd1	2014-10-07	21
A1P24	simvastatine	40mg	1dd1	2014-10-07	7
A1P24	pimozide	1mg	1dd3	2014-10-07	21
A1P24	metoprololsuccinaat	100mg	1dd1	2014-09-30	7
A1P24	digoxine	0,125mg	1dd1	2014-09-30	7
A1P24	pantoprazol	40mg	1dd1	2014-09-30	7
A1P24	metformine	1000mg	1dd1	2014-09-30	21
A1P24	simvastatine	40mg	1dd1	2014-09-30	7
A1P24	pimozide	1mg	1dd3	2014-09-30	21
A1P24	pimozide	1mg	1dd1	2014-09-24	7
A1P24	lorazepam	1mg	1dd1	2014-09-24	10
A1P24	metoprololsuccinaat	100mg	1dd1	2014-09-23	7
A1P24	digoxine	0,125mg	1dd1	2014-09-23	7
A1P24	pantoprazol	40mg	1dd1	2014-09-23	7
A1P24	metformine	1000mg	1dd1	2014-09-23	21
A1P24	simvastatine	40mg	1dd1	2014-09-23	7
A1P24	pimozide	1mg	1dd2	2014-09-23	14
A1P24	metoprololsuccinaat	100mg	1dd1	2014-09-16	7
A1P24	digoxine	0,125mg	1dd1	2014-09-16	7
A1P24	pantoprazol	40mg	1dd1	2014-09-16	7
A1P24	metformine	1000mg	1dd1	2014-09-16	21
A1P24	carbasalaatcalcium	100mg	1dd1	2014-09-16	7
A1P24	simvastatine	40mg	1dd1	2014-09-16	7
A1P24	pimozide	1mg	1dd2	2014-09-16	14
A1P24	lorazepam	1mg	1dd1	2014-09-10	10
A1P24	metoprololsuccinaat	100mg	1dd1	2014-09-09	7
A1P24	digoxine	0,125mg	1dd1	2014-09-09	7
A1P24	pantoprazol	40mg	1dd1	2014-09-09	7
A1P24	metformine	1000mg	1dd1	2014-09-09	21
A1P24	carbasalaatcalcium	100mg	1dd1	2014-09-09	7
A1P24	simvastatine	40mg	1dd1	2014-09-09	7
A1P24	pimozide	1mg	1dd2	2014-09-09	14
[truncated: 6,844 more rows]

## Sheet: mars_antwoorden
altijd_waar
vaak_waar
soms_waar
zelden_waar
nooit_waar

## Sheet: morisky_antwoorden
ja
nee
altijd
meestal
soms
zelden
nooit

## Sheet: bmq_patient_antwoorden
helemaal_niet_mee_eens
niet_mee_eens
geen_duidelijke_mening
mee_eens
helemaal_mee_eens

## Sheet: geslacht
man
vrouw

## Sheet: behandelaar_chol
huisarts
cardioloog
internist

[truncated: 5 more sheets: bmq_zorgverlener_antwoorden, usual_care_antwoorden, usual_care_48, type_apotheekmedewerker, inwoners_plaats_apotheek]
